# Supplementary material for: Transcriptome profiling analysis reveals the role of silique in controlling seed oil content in Brassica napus
Source: PLoS One. 2017 Jun 8;12(6):e0179027. doi: 10.1371/journal.pone.0179027 (PMC5464616; doi:10.1371/journal.pone.0179027)
Supplement: S1 Dataset — (XLS) [file pone.0179027.s001.xls]

## Sheet: Data set1
S1 Detaset. List of the 944 novel transcripts detected from the four cDNA libraries
Novel_Trans_ID	Novel_Gene_ID	Chromosome	+/-	Blocks	Sizes	Starts	FPKM(Max)	Coding(Non-Coding)	Score(CNCI)
TCONS_00001566	XLOC_001283	chrA01	+	1	258,	20903178,	3.74943	noncoding	-0.0004096
TCONS_00006670	XLOC_001395	chrA01	+	10	25,227,112,92,126,121,85,114,40,348,	22344092,22346415,22346788,22346995,22347473,22347690,22347899,22348087,22348353,22348806,	6.71851	coding	0.001
TCONS_00000148	XLOC_000104	chrA01	+	1	414,	1085462,	8.55772	noncoding	-0.0004096
TCONS_00004460	XLOC_000882	chrA01	+	2	319,118,	12217149,12218142,	6.52072	noncoding	-0.0004096
TCONS_00008172	XLOC_000882	chrA01	+	3	38,60,773,	12216583,12216770,12216926,	70.7225	coding	39
TCONS_00005881	XLOC_000070	chrA01	+	2	569,113,	733259,734055,	4.98416	noncoding	-0.0131258
TCONS_00008199	XLOC_000969	chrA01	+	2	163,287,	14766225,14766568,	9.31161	noncoding	-0.0232515
TCONS_00001068	XLOC_000859	chrA01	+	2	261,467,	11500687,11501505,	3.25454	coding	252
TCONS_00000490	XLOC_000394	chrA01	+	1	1097,	4534453,	38.5459	noncoding	-0.00875056
TCONS_00007816	XLOC_000083	chrA01	+	3	117,148,156,	857626,857845,858225,	3.41537	noncoding	-0.0301408
TCONS_00000013	XLOC_000010	chrA01	+	2	37,229,	96427,96572,	3.46516	noncoding	-0.0004096
TCONS_00000091	XLOC_000070	chrA01	+	4	562,120,494,822,	733266,734055,734246,734819,	4.02622	noncoding	-0.00290644
TCONS_00008378	XLOC_001376	chrA01	+	6	186,80,91,99,93,58,	21962325,21962580,21962743,21962919,21963118,21963282,	3.19258	coding	0.001
TCONS_00006381	XLOC_000882	chrA01	+	2	97,825,	12216733,12216926,	27.9813	coding	39
TCONS_00001196	XLOC_000971	chrA01	+	2	270,508,	14809826,14810233,	3.02653	noncoding	-0.00746607
TCONS_00001089	XLOC_000882	chrA01	+	2	38,783,	12216667,12216926,	28.6938	coding	0.001
TCONS_00004939	XLOC_001783	chrA01	-	2	67,1078,	3488270,3488435,	3.25373	coding	123
TCONS_00005406	XLOC_002607	chrA01	-	3	91,716,187,	18821571,18822530,18823652,	25.6459	coding	99
TCONS_00005407	XLOC_002607	chrA01	-	4	323,98,48,187,	18822321,18822872,18823198,18823652,	10.2194	noncoding	-0.0246607
TCONS_00005268	XLOC_002355	chrA01	-	1	346,	12318913,	5.99768	noncoding	-0.0004096
TCONS_00006986	XLOC_001975	chrA01	-	5	33,152,65,12,496,	5899565,5899832,5900053,5900149,5900239,	3.23905	noncoding	-0.00585469
TCONS_00004929	XLOC_001772	chrA01	-	2	431,107,	3324365,3324871,	4.38443	coding	0.001
TCONS_00005408	XLOC_002607	chrA01	-	3	649,48,187,	18822321,18823198,18823652,	5.15106	coding	99
TCONS_00008675	XLOC_002034	chrA01	-	2	349,208,	6561484,6563785,	3.37765	noncoding	-0.135634
TCONS_00005422	XLOC_002639	chrA01	-	2	185,193,	19191254,19191508,	10.1433	noncoding	-0.0271267
TCONS_00003224	XLOC_002607	chrA01	-	2	985,169,	18822261,18823652,	42.818	coding	81
TCONS_00008824	XLOC_002404	chrA01	-	4	441,115,245,160,	14011278,14011798,14012123,14012458,	3.85065	noncoding	-0.00645875
TCONS_00007241	XLOC_002478	chrA01	-	5	46,88,70,121,158,	15966318,15966466,15966996,15967157,15967477,	5.60196	noncoding	-0.0004096
TCONS_00008639	XLOC_001975	chrA01	-	3	71,12,474,	5900047,5900149,5900239,	5.66986	noncoding	-0.0101725
TCONS_00177723	XLOC_078580	chrC04_random	-	1	433,	674986,	14.1521	noncoding	-0.0109973
TCONS_00178372	XLOC_078588	chrC04_random	-	3	115,105,68,	780038,780514,780711,	4.13319	noncoding	-0.0004096
TCONS_00178116	XLOC_078646	chrC04_random	-	3	60,165,222,	2505040,2505351,2505865,	3.92087	noncoding	-0.0004096
TCONS_00178139	XLOC_078678	chrC04_random	-	1	1060,	3444085,	5.20283	noncoding	-0.00457192
TCONS_00178546	XLOC_078364	chrC04_random	+	1	748,	674680,	3.10329	noncoding	-0.00557399
TCONS_00177474	XLOC_078357	chrC04_random	+	1	307,	591818,	7.43043	noncoding	-0.0004096
TCONS_00178242	XLOC_078332	chrC04_random	+	11	269,156,153,85,91,168,114,73,151,317,113,	236291,236646,236881,237360,237515,237681,237914,238218,238375,238592,238989,	3.96152	coding	114
TCONS_00204121	XLOC_089985	chrC06_random	+	4	151,123,66,882,	1568424,1568686,1569198,1569949,	3.14285	noncoding	-0.0037676
TCONS_00244346	XLOC_108169	chrC09_random	+	2	198,63,	3585187,3596040,	3.80642	noncoding	-0.0004096
TCONS_00244764	XLOC_108090	chrC09_random	+	1	291,	805516,	5.92147	noncoding	-0.0004096
TCONS_00244861	XLOC_108283	chrC09_random	-	3	144,155,605,	1995803,1997295,1997529,	5.65709	noncoding	-0.0107079
TCONS_00244867	XLOC_108289	chrC09_random	-	1	480,	2285815,	6.51555	noncoding	-0.013341
TCONS_00096491	XLOC_038015	chrA09	+	2	224,122,	32211196,32212711,	26.0099	noncoding	-0.813802
TCONS_00090398	XLOC_036573	chrA09	+	2	553,229,	7277517,7278181,	10.4224	noncoding	-0.0004096
TCONS_00093474	XLOC_036939	chrA09	+	2	53,256,	15271053,15271205,	4.66432	noncoding	-0.0004096
TCONS_00091088	XLOC_037802	chrA09	+	8	125,94,104,249,114,84,171,519,	29742380,29742578,29742750,29742939,29743258,29743438,29743617,29743869,	6.57024	coding	0.001
TCONS_00094086	XLOC_038128	chrA09	+	2	675,151,	33406794,33407921,	23.7475	noncoding	-0.0176914
TCONS_00090431	XLOC_036639	chrA09	+	2	199,138,	8442542,8444872,	3.90178	noncoding	-0.0226056
TCONS_00096187	XLOC_037306	chrA09	+	3	754,86,284,	23211621,23212506,23213130,	3.22286	noncoding	-0.00406901
TCONS_00087045	XLOC_038059	chrA09	+	1	439,	32744918,	6.84568	noncoding	-0.813802
TCONS_00096358	XLOC_037709	chrA09	+	1	1870,	28487620,	33.7003	noncoding	-0.16276
TCONS_00096127	XLOC_037149	chrA09	+	3	443,107,164,	20739859,20740741,20741184,	3.28089	noncoding	-0.0542535
TCONS_00093390	XLOC_036782	chrA09	+	1	409,	11618296,	4.05847	noncoding	-0.0004096
TCONS_00095871	XLOC_036565	chrA09	+	1	588,	7150533,	7.75594	coding	54
TCONS_00090679	XLOC_037124	chrA09	+	10	107,234,132,113,147,69,121,81,59,100,	20298397,20298614,20299048,20299250,20299453,20299708,20299906,20300114,20300284,20300784,	7.27977	coding	0.001
TCONS_00086239	XLOC_037407	chrA09	+	3	240,58,101,	24833892,24834461,24835357,	3.49219	noncoding	-0.0004096
TCONS_00093723	XLOC_037425	chrA09	+	1	538,	25158798,	30.218	noncoding	-0.0166082
TCONS_00096110	XLOC_037113	chrA09	+	2	1052,449,	20139236,20140377,	6.18765	noncoding	-0.0127157
TCONS_00084981	XLOC_036293	chrA09	+	1	221,	3400172,	20.2196	noncoding	-0.0004096
TCONS_00091089	XLOC_037802	chrA09	+	9	125,94,104,249,114,84,171,114,325,	29742380,29742578,29742750,29742939,29743258,29743438,29743617,29743869,29744063,	4.86221	coding	0.001
TCONS_00093819	XLOC_037591	chrA09	+	3	396,157,138,	27310837,27311474,27311729,	5.18717	noncoding	-0.00645875
TCONS_00095903	XLOC_036639	chrA09	+	1	393,	8442406,	5.02603	noncoding	-0.0004096
TCONS_00096226	XLOC_037414	chrA09	+	1	1504,	25020638,	5.2694	coding	270
TCONS_00090191	XLOC_036194	chrA09	+	7	37,91,71,70,53,192,50,	2208402,2208513,2208687,2208875,2209007,2209136,2209412,	4.90141	coding	132
TCONS_00086903	XLOC_037940	chrA09	+	2	42,359,	31332299,31332426,	6.15452	noncoding	-0.0135634
TCONS_00090924	XLOC_037521	chrA09	+	3	142,85,160,	26396330,26396558,26396791,	3.94576	noncoding	-0.0280621
TCONS_00094614	XLOC_039204	chrA09	-	3	283,125,223,	18417531,18418751,18419066,	8.42612	noncoding	-0.00924775
TCONS_00096979	XLOC_039216	chrA09	-	2	357,137,	18708221,18708654,	3.40955	noncoding	-0.0142772
TCONS_00088443	XLOC_039342	chrA09	-	4	36,91,166,68,	21262361,21262473,21262666,21262992,	3.67596	noncoding	-0.0004096
TCONS_00097522	XLOC_040330	chrA09	-	2	251,888,	33707406,33708076,	33.1205	noncoding	-0.00396977
TCONS_00096982	XLOC_039221	chrA09	-	2	201,94,	18818505,18822843,	3.10599	noncoding	-0.0226056
TCONS_00097146	XLOC_039611	chrA09	-	2	160,397,	25158455,25158816,	58.2981	noncoding	-0.0004096
TCONS_00095091	XLOC_040206	chrA09	-	2	597,1093,	32333076,32333788,	3.07236	noncoding	-0.00341934
TCONS_00094242	XLOC_038442	chrA09	-	2	480,113,	2995748,2996494,	14.6543	noncoding	-0.00992442
TCONS_00094552	XLOC_039079	chrA09	-	2	185,232,	14555101,14555456,	6.06418	noncoding	-0.0004096
TCONS_00095120	XLOC_040247	chrA09	-	1	334,	32707652,	3.11516	noncoding	-0.0452112
TCONS_00097465	XLOC_040237	chrA09	-	2	289,147,	32597435,32597861,	4.59304	noncoding	-0.101725
TCONS_00094380	XLOC_038738	chrA09	-	1	717,	7465536,	4.37263	noncoding	-0.00924775
TCONS_00091630	XLOC_038879	chrA09	-	3	18,51,537,	10186693,10190681,10194005,	3.19842	coding	42
TCONS_00088020	XLOC_038965	chrA09	-	2	136,236,	11740375,11740724,	3.06657	coding	0.001
TCONS_00095177	XLOC_040330	chrA09	-	1	1101,	33707863,	59.7603	noncoding	-0.00396977
TCONS_00091724	XLOC_039056	chrA09	-	2	507,97,	14103487,14104091,	4.82812	coding	0.001
TCONS_00097093	XLOC_039453	chrA09	-	3	1052,420,340,	22889590,22890894,22891660,	6.8927	noncoding	-0.00304795
TCONS_00097429	XLOC_040197	chrA09	-	2	390,71,	32211196,32212877,	3.32763	noncoding	-0.0004096
TCONS_00089283	XLOC_040091	chrA09	-	1	3104,	30972307,	11.1341	coding	123
TCONS_00091604	XLOC_038845	chrA09	-	6	201,214,214,120,86,439,	9376021,9376489,9376782,9377066,9377277,9377531,	3.74301	noncoding	-0.0254313
TCONS_00224015	XLOC_098743	chrC08	-	2	70,171,	19330048,19330192,	3.49559	noncoding	-0.0004096
TCONS_00226203	XLOC_098180	chrC08	-	3	148,42,192,	589549,589795,589923,	16.9137	noncoding	-0.0004096
TCONS_00220663	XLOC_098757	chrC08	-	2	485,52,	19531774,19532354,	11.03	noncoding	-0.0142772
TCONS_00228810	XLOC_098594	chrC08	-	1	663,	16092072,	8.0642	noncoding	-0.0339084
TCONS_00226397	XLOC_098496	chrC08	-	3	2663,367,117,	12009869,12012606,12013364,	5.08081	coding	60
TCONS_00223808	XLOC_098408	chrC08	-	4	220,89,878,121,	8433970,8434253,8436223,8437201,	3.34616	noncoding	-0.00426074
TCONS_00220491	XLOC_098606	chrC08	-	2	157,161,	16460202,16460507,	7.90746	noncoding	-0.0004096
TCONS_00228609	XLOC_098180	chrC08	-	2	93,191,	589744,589923,	12.6174	noncoding	-0.0353827
TCONS_00223809	XLOC_098408	chrC08	-	5	203,89,60,623,121,	8433970,8434253,8436223,8436478,8437201,	3.12944	noncoding	-0.00426074
TCONS_00223807	XLOC_098408	chrC08	-	4	203,89,878,121,	8433970,8434253,8436223,8437201,	9.3931	noncoding	-0.00426074
TCONS_00228840	XLOC_098632	chrC08	-	1	722,	17089883,	4.4817	noncoding	-0.0239354
TCONS_00220022	XLOC_098155	chrC08	-	2	395,208,	290031,294111,	4.9328	noncoding	-0.00884568
TCONS_00224022	XLOC_098757	chrC08	-	1	491,	19531756,	11.5154	noncoding	-0.0232515
TCONS_00223882	XLOC_098528	chrC08	-	3	480,104,62,	13488607,13489212,13490604,	10.2356	noncoding	-0.0904225
TCONS_00227136	XLOC_099872	chrC08	-	1	308,	36320500,	4.08117	noncoding	-0.0904225
TCONS_00224596	XLOC_099856	chrC08	-	3	10,539,85,	36125269,36132604,36133324,	291.171	noncoding	-0.0387525
TCONS_00228647	XLOC_098269	chrC08	-	1	288,	2107719,	3.25219	noncoding	-0.0004096
TCONS_00226931	XLOC_099493	chrC08	-	2	657,144,	31413350,31414104,	36.6533	coding	0.001
TCONS_00220150	XLOC_098269	chrC08	-	1	1969,	2107815,	11.1133	noncoding	-0.00277748
TCONS_00225404	XLOC_096599	chrC08	+	3	179,84,43,	9943977,9944267,9946234,	17.1162	noncoding	-0.0004096
TCONS_00219220	XLOC_097414	chrC08	+	1	295,	29271844,	6.35933	noncoding	-0.16276
TCONS_00227942	XLOC_096702	chrC08	+	3	357,87,123,	15387788,15392357,15392527,	11.693	noncoding	-0.01565
TCONS_00223350	XLOC_097591	chrC08	+	1	708,	31413299,	19.5463	coding	24
TCONS_00225418	XLOC_096632	chrC08	+	1	958,	12519182,	12.7432	noncoding	-0.00478707
TCONS_00222832	XLOC_096599	chrC08	+	2	123,150,	9944033,9946150,	29.8233	noncoding	-0.0004096
TCONS_00228063	XLOC_096939	chrC08	+	1	249,	20261246,	15.7004	noncoding	-0.0353827
TCONS_00225672	XLOC_097101	chrC08	+	1	1564,	23356031,	6.74025	noncoding	-0.00270366
TCONS_00227825	XLOC_096456	chrC08	+	4	112,115,153,312,	3138984,3139233,3139436,3139665,	5.42429	coding	99
TCONS_00223408	XLOC_097707	chrC08	+	10	285,226,42,104,249,114,84,171,114,319,	33185765,33186165,33186504,33186623,33186811,33187131,33187311,33187489,33187739,33187933,	3.43045	noncoding	-0.0198488
TCONS_00227962	XLOC_096765	chrC08	+	5	233,178,114,93,274,	17100033,17100341,17100614,17100828,17101773,	3.31225	noncoding	-0.0166082
TCONS_00225902	XLOC_097562	chrC08	+	10	148,100,99,127,140,60,236,430,324,389,	31187997,31188233,31188437,31188737,31189195,31189420,31189603,31189941,31190450,31190870,	4.00333	coding	54
TCONS_00227967	XLOC_096767	chrC08	+	1	311,	17195210,	3.01167	noncoding	-0.0387525
TCONS_00225460	XLOC_096702	chrC08	+	1	2540,	15385808,	7.14596	noncoding	-0.0011863
TCONS_00225456	XLOC_096694	chrC08	+	5	177,135,113,111,699,	15054403,15054703,15055518,15055729,15055945,	4.28909	noncoding	-0.00421659
TCONS_00219177	XLOC_097379	chrC08	+	1	376,	28789298,	21.6457	noncoding	-0.0159569
TCONS_00219946	XLOC_098076	chrC08	+	2	152,300,	37818831,37819064,	5.57341	noncoding	-0.0101725
TCONS_00009643	XLOC_003958	chrA01_random	+	5	280,136,134,268,468,	570020,570371,570632,570853,571213,	3.95133	noncoding	-0.00805745
TCONS_00009334	XLOC_003958	chrA01_random	+	5	94,136,134,268,461,	570020,570371,570632,570853,571213,	5.19722	noncoding	-0.0208667
TCONS_00009556	XLOC_004141	chrA01_random	-	2	501,111,	2423177,2424148,	18.2013	noncoding	-0.0004096
TCONS_00084549	XLOC_035784	chrA08_random	+	1	242,	2016796,	8.83252	noncoding	-0.0301408
TCONS_00230997	XLOC_102003	chrC08_random	-	2	348,144,	2878487,2879267,	4.80642	noncoding	-0.0353827
TCONS_00230903	XLOC_101799	chrC08_random	+	5	102,282,74,68,224,	439487,439671,440032,440200,440475,	3.92543	noncoding	-0.0406901
TCONS_00230906	XLOC_101800	chrC08_random	+	3	297,47,257,	441616,441998,442491,	8.61933	noncoding	-0.0478707
TCONS_00230054	XLOC_101809	chrC08_random	+	1	369,	945031,	3.53781	noncoding	-0.0004096
TCONS_00230182	XLOC_101913	chrC08_random	+	11	100,56,76,78,88,375,218,35,103,109,324,	3893646,3893858,3894198,3894376,3894550,3894738,3895199,3895504,3895651,3895884,3896079,	22.5603	coding	9
TCONS_00076027	XLOC_032175	chrA07_random	-	2	103,400,	1873402,1874262,	3.63187	noncoding	-0.0387525
TCONS_00127218	XLOC_053259	chrC01	+	4	231,111,67,40,	18538555,18538886,18539246,18539381,	5.39324	noncoding	-0.0004096
TCONS_00126705	XLOC_052349	chrC01	+	6	95,127,109,79,117,339,	1044092,1044593,1044805,1045011,1045161,1045362,	6.04823	coding	0.001
TCONS_00127075	XLOC_052984	chrC01	+	12	293,340,51,230,211,605,622,70,34,169,103,373,	11929524,11929897,11930546,11930689,11931156,11931504,11932203,11933036,11933204,11933326,11933574,11933880,	4.89163	coding	567
TCONS_00124029	XLOC_052453	chrC01	+	2	200,151,	2372815,2373096,	4.4144	noncoding	-0.271267
TCONS_00129336	XLOC_053622	chrC01	+	1	879,	34851749,	4.12326	coding	0.001
TCONS_00121506	XLOC_053500	chrC01	+	1	827,	31162565,	6.60235	noncoding	-0.00569092
TCONS_00129266	XLOC_053487	chrC01	+	2	1469,135,	30785891,30787826,	5.43949	noncoding	-0.0325521
TCONS_00123968	XLOC_052349	chrC01	+	5	97,321,79,117,345,	1044092,1044593,1045011,1045161,1045362,	6.52432	coding	294
TCONS_00129020	XLOC_052968	chrC01	+	1	1338,	11691177,	3.04358	coding	0.001
TCONS_00124784	XLOC_053500	chrC01	+	2	39,776,	31161307,31162651,	13.3071	noncoding	-0.00640789
TCONS_00127076	XLOC_052984	chrC01	+	12	293,340,51,230,211,605,622,70,34,169,90,373,	11929524,11929897,11930546,11930689,11931156,11931504,11932203,11933036,11933204,11933326,11933574,11933880,	3.12192	coding	567
TCONS_00129823	XLOC_054859	chrC01	-	1	240,	20603816,	5.24592	noncoding	-0.0004096
TCONS_00128191	XLOC_055239	chrC01	-	1	935,	34707208,	5.14968	noncoding	-0.01565
TCONS_00127798	XLOC_054503	chrC01	-	22	391,274,72,195,201,162,138,106,168,191,225,121,164,114,106,88,303,119,135,72,173,697,	11288577,11289108,11289469,11289612,11289894,11290184,11290537,11290975,11291150,11291814,11292086,11292659,11292872,11293472,11293662,11293866,11294056,11294433,11294669,11294945,11295102,11295538,	4.52426	coding	192
TCONS_00125765	XLOC_054920	chrC01	-	1	706,	24167289,	3.87778	noncoding	-0.00484406
TCONS_00129720	XLOC_054571	chrC01	-	1	921,	12719121,	10.8732	noncoding	-0.00400888
TCONS_00123087	XLOC_055043	chrC01	-	5	116,30,204,381,476,	29054409,29054633,29054792,29055076,29055733,	5.77725	noncoding	-0.00447144
TCONS_00127975	XLOC_054857	chrC01	-	1	273,	20339871,	3.63777	noncoding	-0.0004096
TCONS_00127850	XLOC_054596	chrC01	-	2	1186,21,	13022517,13024972,	11.4268	coding	0.001
TCONS_00125170	XLOC_054110	chrC01	-	2	802,87,	3585370,3586464,	4.34807	noncoding	-0.813802
TCONS_00126057	XLOC_055324	chrC01	-	2	167,75,	36869491,36869742,	3.96192	noncoding	-0.073982
TCONS_00129629	XLOC_054416	chrC01	-	2	485,89,	9402110,9403286,	6.17519	noncoding	-0.0214158
TCONS_00125755	XLOC_054902	chrC01	-	2	490,28,	22701165,22702146,	3.80161	noncoding	-0.0254313
TCONS_00125264	XLOC_054210	chrC01	-	1	1465,	5496064,	12.5844	coding	6
TCONS_00123002	XLOC_054956	chrC01	-	1	703,	25580583,	4.35853	noncoding	-0.00707654
TCONS_00019639	XLOC_008271	chrA02_random	+	7	58,609,132,84,60,87,216,	161268,161413,162124,162410,162627,162782,162970,	4.5081	coding	0.001
TCONS_00187526	XLOC_079643	chrC05	+	4	24,79,82,23,	10938443,10939056,10941915,10942059,	10.4905	noncoding	-0.0626002
TCONS_00187679	XLOC_079977	chrC05	+	1	2681,	21805326,	4.0313	noncoding	-0.135634
TCONS_00179887	XLOC_079830	chrC05	+	2	238,251,	16079898,16080269,	8.68077	noncoding	-0.101725
TCONS_00185066	XLOC_080397	chrC05	+	2	23,1190,	36628165,36628355,	3.31496	coding	129
TCONS_00184075	XLOC_078958	chrC05	+	4	27,90,147,460,	201088,201135,201505,201735,	12.7269	noncoding	-0.0119677
TCONS_00179752	XLOC_079713	chrC05	+	1	302,	12591170,	8.49894	noncoding	-0.0004096
TCONS_00179888	XLOC_079831	chrC05	+	4	122,127,306,185,	16080524,16080741,16080960,16081378,	3.7042	coding	0.001
TCONS_00187524	XLOC_079643	chrC05	+	3	24,79,163,	10938443,10939056,10939353,	14.0237	noncoding	-0.0004096
TCONS_00187791	XLOC_080205	chrC05	+	1	488,	32065134,	4.10545	noncoding	-0.0004096
TCONS_00187136	XLOC_078956	chrC05	+	8	18,114,104,131,105,157,444,433,	187754,188370,188766,188988,189243,189440,189900,190534,	10.8626	coding	90
TCONS_00187176	XLOC_079024	chrC05	+	3	36,15,304,	1049558,1049686,1049854,	10.4353	noncoding	-0.0452112
TCONS_00178914	XLOC_079071	chrC05	+	1	861,	1740534,	3.23741	noncoding	-0.00475908
TCONS_00187739	XLOC_080093	chrC05	+	2	317,838,	28391254,28391649,	3.97901	noncoding	-0.00667051
TCONS_00190319	XLOC_080003	chrC05	+	3	24,123,100,	23680247,23680471,23680867,	42.468	noncoding	-0.0004096
TCONS_00180476	XLOC_080329	chrC05	+	2	140,123,	35194662,35196460,	3.2256	noncoding	-0.0232515
TCONS_00187525	XLOC_079643	chrC05	+	4	24,79,21,202,	10938443,10939056,10939353,10941049,	6.80128	noncoding	-0.0189256
TCONS_00190000	XLOC_079336	chrC05	+	1	314,	5736248,	3.89074	noncoding	-0.0004096
TCONS_00179936	XLOC_079873	chrC05	+	1	1374,	17319605,	3.83524	noncoding	-0.00505467
TCONS_00179889	XLOC_079831	chrC05	+	5	122,127,306,216,240,	16080524,16080741,16080960,16082256,16082549,	4.58603	coding	0.001
TCONS_00190239	XLOC_079850	chrC05	+	4	1043,110,84,250,	16430923,16432051,16432317,16433944,	3.04471	noncoding	-0.073982
TCONS_00189848	XLOC_079071	chrC05	+	2	420,318,	1740470,1741064,	3.17468	noncoding	-0.00640789
TCONS_00185037	XLOC_080346	chrC05	+	2	102,439,	35413234,35413425,	3.71597	noncoding	-0.0077505
TCONS_00179310	XLOC_079358	chrC05	+	1	421,	6077439,	4.11486	noncoding	-0.0004096
TCONS_00180041	XLOC_079954	chrC05	+	1	1468,	19896429,	9.16029	noncoding	-0.00358503
TCONS_00184076	XLOC_078958	chrC05	+	4	27,90,143,460,	201088,201135,201509,201735,	4.39	coding	201
TCONS_00179890	XLOC_079831	chrC05	+	5	122,127,306,216,240,	16080524,16080741,16081838,16082256,16082549,	3.57161	coding	0.001
TCONS_00182555	XLOC_082057	chrC05	-	3	42,108,561,	29546077,29546173,29546389,	10.1399	noncoding	-0.0004096
TCONS_00182556	XLOC_082057	chrC05	-	3	96,108,561,	29546077,29546227,29546389,	7.00918	noncoding	-0.0004096
TCONS_00191266	XLOC_082118	chrC05	-	4	365,97,39,95,	31849363,31849975,31850830,31851013,	4.29116	noncoding	-0.00935405
TCONS_00191217	XLOC_082033	chrC05	-	5	625,62,252,46,283,	28846448,28847162,28847321,28847733,28847866,	3.15932	noncoding	-0.0150704
TCONS_00191000	XLOC_081526	chrC05	-	2	529,81,	9925642,9926255,	5.47478	noncoding	-0.0254313
TCONS_00191232	XLOC_082057	chrC05	-	3	76,99,571,	29546082,29546182,29546335,	3.44411	noncoding	-0.0004096
TCONS_00188858	XLOC_082225	chrC05	-	1	440,	34212046,	5.59636	noncoding	-0.406901
TCONS_00188809	XLOC_082117	chrC05	-	3	250,84,258,	31840470,31841054,31841514,	4.21663	noncoding	-0.16276
TCONS_00190781	XLOC_081046	chrC05	-	4	299,73,87,74,	2188481,2189107,2189452,2189725,	4.75696	noncoding	-0.16276
TCONS_00188793	XLOC_082077	chrC05	-	3	238,127,211,	30525840,30526161,30526478,	4.44781	noncoding	-0.00957414
TCONS_00188814	XLOC_082118	chrC05	-	3	222,104,319,	31849506,31849975,31850830,	3.20006	noncoding	-0.0203451
TCONS_00191283	XLOC_082154	chrC05	-	5	284,831,70,162,339,	32472751,32473314,32474500,32474688,32474952,	3.74762	coding	27
TCONS_00191263	XLOC_082117	chrC05	-	2	693,299,	31840445,31841514,	5.18657	noncoding	-0.0813802
TCONS_00191233	XLOC_082057	chrC05	-	3	37,39,616,	29546082,29546173,29546290,	3.34001	noncoding	-0.0004096
TCONS_00064712	XLOC_027582	chrA06_random	-	5	563,228,143,215,90,	258766,259596,260193,260432,260733,	4.68972	coding	132
TCONS_00064510	XLOC_027401	chrA06_random	+	1	378,	31729,	4.2352	noncoding	-0.0203451
TCONS_00018329	XLOC_005375	chrA02	+	1	350,	19884020,	3.25877	noncoding	-0.0004096
TCONS_00016247	XLOC_004901	chrA02	+	1	392,	8765828,	4.61973	noncoding	-0.0904225
TCONS_00014372	XLOC_005162	chrA02	+	8	93,259,91,180,110,125,93,279,	13947750,13947930,13948293,13948463,13948757,13948961,13949184,13949667,	4.73582	noncoding	-0.00274007
TCONS_00010420	XLOC_004513	chrA02	+	1	601,	2477736,	9.23636	noncoding	-0.0004096
TCONS_00013845	XLOC_004286	chrA02	+	3	25,53,262,	80691,80825,80950,	3.05344	noncoding	-0.0004096
TCONS_00016050	XLOC_004496	chrA02	+	11	174,98,134,129,352,122,111,189,177,115,540,	2290625,2290872,2291176,2291410,2291836,2292326,2292557,2292818,2293237,2293659,2294232,	3.99349	coding	0.001
TCONS_00011430	XLOC_005421	chrA02	+	3	128,175,38,	20556135,20556568,20557036,	3.27691	noncoding	-0.0004096
TCONS_00016396	XLOC_005166	chrA02	+	1	773,	14025723,	3.97295	noncoding	-0.0004096
TCONS_00016349	XLOC_005079	chrA02	+	1	207,	11920018,	3.89791	noncoding	-0.0004096
TCONS_00010630	XLOC_004686	chrA02	+	5	264,137,96,120,25,	5072235,5072624,5073162,5073336,5073541,	3.36552	coding	0.001
TCONS_00014604	XLOC_005563	chrA02	+	1	284,	22830481,	4.58792	noncoding	-0.0004096
TCONS_00011392	XLOC_005384	chrA02	+	5	222,109,48,232,284,	20017985,20018368,20018558,20018682,20023315,	15.7107	noncoding	-0.00626002
TCONS_00017863	XLOC_004480	chrA02	+	7	1012,164,205,327,84,609,683,	2107422,2108933,2109330,2109843,2110248,2111139,2111843,	5.22242	coding	915
TCONS_00018426	XLOC_005570	chrA02	+	4	106,221,35,112,	22890746,22890932,22891254,22891410,	14.7827	coding	0.001
TCONS_00016391	XLOC_005162	chrA02	+	8	258,259,91,404,125,93,186,349,	13947585,13947930,13948293,13948463,13948961,13949184,13949402,13949667,	4.56244	coding	1194
TCONS_00011593	XLOC_005570	chrA02	+	8	178,61,62,76,166,262,116,93,	22889388,22889654,22889796,22889948,22890117,22890388,22890736,22890932,	6.95362	coding	15
TCONS_00014444	XLOC_005297	chrA02	+	3	168,179,108,	18572378,18572672,18573105,	7.61682	noncoding	-0.01252
TCONS_00016605	XLOC_005570	chrA02	+	3	77,221,100,	22890775,22890932,22891254,	3.71608	coding	0.001
TCONS_00014371	XLOC_005162	chrA02	+	9	93,259,91,16,50,110,125,93,544,	13947750,13947930,13948293,13948463,13948593,13948757,13948961,13949184,13949402,	4.37164	noncoding	-0.0159569
TCONS_00015162	XLOC_006513	chrA02	-	4	264,65,67,800,	11923004,11923365,11923548,11923777,	5.52121	noncoding	-0.00366578
TCONS_00012081	XLOC_005963	chrA02	-	2	442,326,	2538239,2538750,	3.27062	coding	141
TCONS_00012705	XLOC_006478	chrA02	-	5	182,68,39,45,378,	11038229,11038515,11038848,11038965,11039119,	5.30306	noncoding	-0.0004096
TCONS_00012291	XLOC_006129	chrA02	-	3	270,53,808,	4826420,4826792,4827527,	11.6108	coding	0.001
TCONS_00012458	XLOC_006275	chrA02	-	6	114,50,91,90,132,96,	6959073,6959271,6959526,6959718,6959889,6960115,	3.99445	noncoding	-0.00713862
TCONS_00017416	XLOC_007066	chrA02	-	5	194,54,168,25,187,	24192640,24192919,24193091,24193283,24193396,	4.78456	noncoding	-0.00549866
TCONS_00014737	XLOC_005790	chrA02	-	2	279,492,	796796,797178,	3.23449	noncoding	-0.00651042
TCONS_00017374	XLOC_006999	chrA02	-	1	951,	23007540,	16.8744	noncoding	-0.0075352
TCONS_00192541	XLOC_084861	chrC05_random	-	2	16,283,	64577,67223,	5.35191	noncoding	-0.0004096
TCONS_00192842	XLOC_084802	chrC05_random	+	2	78,131,	1032852,1033046,	3.47039	noncoding	-0.0004096
TCONS_00164230	XLOC_071766	chrC03_random	+	4	162,96,179,90,	4587984,4588372,4588708,4588991,	4.51345	noncoding	-0.0004096
TCONS_00164231	XLOC_071766	chrC03_random	+	6	76,276,148,134,87,478,	4589131,4589301,4589655,4589888,4590099,4590265,	10.2226	coding	0.001
TCONS_00163616	XLOC_072027	chrC03_random	-	1	861,	3589338,	24.9561	noncoding	-0.00380281
TCONS_00105342	XLOC_044096	chrA10	-	2	12,1384,	8330391,8339668,	10.6207	noncoding	-0.00247356
TCONS_00103635	XLOC_043963	chrA10	-	2	307,166,	4344442,4345886,	3.45506	noncoding	-0.0004096
TCONS_00102178	XLOC_044647	chrA10	-	11	464,71,70,78,102,57,96,72,141,242,103,	15015402,15015967,15016255,15016449,15016611,15016833,15016971,15017169,15017323,15017547,15017891,	4.17201	coding	72
TCONS_00103623	XLOC_043942	chrA10	-	5	237,59,80,98,159,	3229111,3229435,3229586,3229880,3230110,	3.56197	noncoding	-0.00630854
TCONS_00106822	XLOC_044188	chrA10	-	1	390,	9730516,	10.6506	noncoding	-0.0004096
TCONS_00106777	XLOC_044096	chrA10	-	1	1391,	8339668,	10.6539	noncoding	-0.00250401
TCONS_00105761	XLOC_044854	chrA10	-	1	777,	16816809,	45.0019	noncoding	-0.0353827
TCONS_00105013	XLOC_043487	chrA10	+	4	385,485,232,620,	15331912,15332556,15333120,15333418,	4.67593	coding	75
TCONS_00105117	XLOC_043634	chrA10	+	3	158,120,499,	16979558,16980172,16980520,	6.76886	coding	0.001
TCONS_00103446	XLOC_043634	chrA10	+	2	160,46,	16979556,16979944,	10.4204	noncoding	-0.0004096
TCONS_00100976	XLOC_043634	chrA10	+	3	47,276,101,	16979091,16979385,16979889,	18.0833	noncoding	-0.0004096
TCONS_00102930	XLOC_042715	chrA10	+	1	856,	4344919,	3.72074	noncoding	-0.0004096
TCONS_00104862	XLOC_043268	chrA10	+	8	88,59,111,123,144,109,137,39,	13453671,13453889,13454022,13454225,13454484,13454745,13454941,13455160,	5.11368	noncoding	-0.101725
TCONS_00106574	XLOC_043634	chrA10	+	2	35,847,	16979681,16980172,	22.9839	coding	0.001
TCONS_00105116	XLOC_043634	chrA10	+	4	103,55,120,499,	16979558,16979889,16980172,16980520,	32.978	coding	0.001
TCONS_00106572	XLOC_043634	chrA10	+	4	42,116,120,499,	16979558,16979828,16980172,16980520,	24.0965	coding	0.001
TCONS_00105115	XLOC_043634	chrA10	+	3	47,103,619,	16979091,16979385,16980400,	57.2533	coding	0.001
TCONS_00103346	XLOC_043458	chrA10	+	1	491,	15150911,	3.29425	noncoding	-0.0176914
TCONS_00104421	XLOC_042524	chrA10	+	7	223,104,131,105,160,444,460,	167736,168183,168391,168638,168831,169329,169963,	5.23062	coding	183
TCONS_00106087	XLOC_042620	chrA10	+	1	842,	1521660,	12.2177	noncoding	-0.0180845
TCONS_00100483	XLOC_043273	chrA10	+	1	494,	13486039,	6.545	noncoding	-0.0004096
TCONS_00104546	XLOC_042715	chrA10	+	2	31,527,	4344036,4345204,	11.1352	noncoding	-0.0004096
TCONS_00106569	XLOC_043622	chrA10	+	4	30,102,119,416,	16787992,16788112,16788431,16788651,	3.95869	noncoding	-0.00672564
TCONS_00106573	XLOC_043634	chrA10	+	3	103,55,847,	16979558,16979889,16980172,	3.38849	coding	0.001
TCONS_00100977	XLOC_043634	chrA10	+	3	47,215,162,	16979091,16979385,16979828,	12.7003	noncoding	-0.0004096
TCONS_00215958	XLOC_092683	chrC07	-	8	724,92,160,222,73,167,173,72,	17547449,17548314,17548491,17548730,17549105,17549382,17549660,17549918,	3.24855	noncoding	-0.00875056
TCONS_00216010	XLOC_092807	chrC07	-	1	404,	21349166,	4.84561	noncoding	-0.0246607
TCONS_00211000	XLOC_092683	chrC07	-	7	861,160,222,73,167,173,122,	17547545,17548491,17548730,17549105,17549382,17549660,17549918,	3.95204	noncoding	-0.013341
TCONS_00211584	XLOC_093728	chrC07	-	2	455,170,	39513792,39514340,	5.85872	noncoding	-0.0004096
TCONS_00207516	XLOC_092801	chrC07	-	3	215,58,87,	21193945,21194377,21194762,	5.86313	noncoding	-0.406901
TCONS_00215957	XLOC_092683	chrC07	-	8	694,92,160,222,65,167,173,72,	17547449,17548314,17548491,17548730,17549105,17549382,17549660,17549918,	3.66868	noncoding	-0.00875056
TCONS_00215955	XLOC_092683	chrC07	-	7	957,160,222,65,167,173,72,	17547449,17548491,17548730,17549105,17549382,17549660,17549918,	5.92024	noncoding	-0.00875056
TCONS_00211099	XLOC_092865	chrC07	-	2	409,249,	22800276,22801108,	3.46138	noncoding	-0.0428317
TCONS_00216541	XLOC_094026	chrC07	-	2	675,214,	43914195,43914954,	36.256	noncoding	-0.271267
TCONS_00216097	XLOC_093025	chrC07	-	2	87,269,	27002185,27002372,	3.31458	noncoding	-0.0127157
TCONS_00215956	XLOC_092683	chrC07	-	8	658,92,160,222,73,167,173,72,	17547449,17548314,17548491,17548730,17549105,17549382,17549660,17549918,	4.70456	noncoding	-0.00875056
TCONS_00215879	XLOC_092508	chrC07	-	5	152,110,145,144,89,	12037273,12037520,12037710,12037999,12038215,	4.47491	noncoding	-0.00621223
TCONS_00216314	XLOC_093560	chrC07	-	3	212,248,100,	36927475,36927772,36928165,	3.05339	noncoding	-0.271267
TCONS_00215782	XLOC_092324	chrC07	-	3	297,51,55,	2540756,2541174,2541331,	5.8429	noncoding	-0.0004096
TCONS_00207135	XLOC_092485	chrC07	-	1	449,	11267126,	3.61413	noncoding	-0.0004096
TCONS_00208966	XLOC_094066	chrC07	-	1	246,	44520612,	3.21806	noncoding	-0.0004096
TCONS_00215835	XLOC_092437	chrC07	-	2	279,127,	8441747,8442148,	3.233	noncoding	-0.0290644
TCONS_00210811	XLOC_092378	chrC07	-	1	605,	4540712,	3.64747	noncoding	-0.0353827
TCONS_00213511	XLOC_092522	chrC07	-	1	531,	12724261,	5.39954	noncoding	-0.0004096
TCONS_00207172	XLOC_092508	chrC07	-	3	509,433,113,	12037121,12037710,12038215,	3.13915	noncoding	-0.00352295
TCONS_00210802	XLOC_092366	chrC07	-	4	1266,483,62,844,	3991706,3993060,3993617,3993802,	5.27496	noncoding	-0.00125781
TCONS_00213035	XLOC_091647	chrC07	+	5	111,174,189,72,14,	36422915,36423114,36423571,36424926,36425827,	8.66102	noncoding	-0.0581287
TCONS_00209698	XLOC_090515	chrC07	+	3	43,54,159,	7828790,7828909,7829085,	5.49389	noncoding	-0.0004096
TCONS_00209958	XLOC_090913	chrC07	+	8	277,104,198,119,58,61,55,391,	21483572,21483936,21484155,21484430,21484683,21484839,21485235,21485568,	3.68123	noncoding	-0.0129175
TCONS_00204810	XLOC_090515	chrC07	+	1	204,	7829035,	3.22609	noncoding	-0.0004096
TCONS_00215263	XLOC_091236	chrC07	+	1	441,	30065926,	4.94032	noncoding	-0.00957414
TCONS_00215742	XLOC_092189	chrC07	+	1	611,	43988757,	26.7789	noncoding	-0.00946281
TCONS_00212453	XLOC_090531	chrC07	+	2	52,1739,	8450417,8450551,	3.75912	coding	0.001
TCONS_00215399	XLOC_091503	chrC07	+	3	83,264,543,	34587367,34587681,34588332,	16.1307	coding	0.001
TCONS_00206400	XLOC_091847	chrC07	+	4	93,42,725,213,	39784312,39784743,39785374,39786296,	4.92042	coding	15
TCONS_00204926	XLOC_090618	chrC07	+	2	256,244,	12721665,12722341,	3.83578	noncoding	-0.0339084
TCONS_00213260	XLOC_092077	chrC07	+	2	288,259,	42591937,42592448,	4.04165	noncoding	-0.0226056
TCONS_00215124	XLOC_090933	chrC07	+	2	200,655,	22105036,22105790,	3.63718	noncoding	-0.00782502
TCONS_00205977	XLOC_091492	chrC07	+	1	404,	34364692,	7.24495	noncoding	-0.0004096
TCONS_00215501	XLOC_091712	chrC07	+	2	334,124,	37438540,37438967,	4.89068	coding	0.001
TCONS_00204739	XLOC_090468	chrC07	+	2	221,186,	4270273,4270646,	10.0228	noncoding	-0.0193762
TCONS_00217865	XLOC_095926	chrC07_random	+	3	232,47,194,	1029239,1029557,1030046,	4.76138	noncoding	-0.0004096
TCONS_00217335	XLOC_096120	chrC07_random	-	1	1737,	2220381,	7.53605	coding	0.001
TCONS_00217556	XLOC_096070	chrC07_random	-	3	371,143,328,	860029,861442,861850,	3.3472	noncoding	-0.00430583
TCONS_00200110	XLOC_085685	chrC06	+	4	497,133,61,185,	18236775,18244406,18244653,18244801,	3.03899	noncoding	-0.00607315
TCONS_00197612	XLOC_085697	chrC06	+	4	14,54,100,68,	18458627,18458740,18458903,18459089,	3.24116	noncoding	-0.0004096
TCONS_00202416	XLOC_086352	chrC06	+	1	231,	32591636,	8.6354	noncoding	-0.0004096
TCONS_00197385	XLOC_085395	chrC06	+	4	332,125,54,18,	8306569,8307122,8307323,8307499,	12.6593	noncoding	-0.813802
TCONS_00202393	XLOC_086310	chrC06	+	2	223,147,	31679290,31679635,	4.6016	noncoding	-0.0004096
TCONS_00197195	XLOC_085121	chrC06	+	1	285,	237612,	3.94123	noncoding	-0.0254313
TCONS_00194402	XLOC_086351	chrC06	+	3	172,129,213,	32577923,32578198,32578533,	7.02996	noncoding	-0.0325521
TCONS_00193496	XLOC_085578	chrC06	+	3	145,131,146,	15594491,15594739,15594977,	3.07543	noncoding	-0.0004096
TCONS_00198104	XLOC_086536	chrC06	+	1	260,	35078472,	3.02482	noncoding	-0.0004096
TCONS_00202298	XLOC_086064	chrC06	+	1	271,	26256747,	10.9033	noncoding	-0.0339084
TCONS_00199895	XLOC_085327	chrC06	+	2	124,379,	6360773,6361178,	5.13715	coding	138
TCONS_00197244	XLOC_085185	chrC06	+	1	438,	2614543,	3.23086	noncoding	-0.0193762
TCONS_00200268	XLOC_085999	chrC06	+	2	1150,459,	24820200,24821429,	4.3918	coding	0.001
TCONS_00197245	XLOC_085186	chrC06	+	3	80,243,242,	2615328,2615540,2616018,	4.2266	noncoding	-0.00935405
TCONS_00200192	XLOC_085854	chrC06	+	1	704,	21723170,	3.07883	noncoding	-0.00683867
TCONS_00193923	XLOC_085924	chrC06	+	2	94,126,	22952332,22952518,	5.29745	noncoding	-0.0813802
TCONS_00202356	XLOC_086232	chrC06	+	3	176,56,232,	30085748,30086487,30087128,	6.7658	noncoding	-0.0004096
TCONS_00199806	XLOC_085185	chrC06	+	3	23,239,33,	2614455,2614657,2615281,	7.11118	noncoding	-0.073982
TCONS_00197208	XLOC_085136	chrC06	+	2	238,355,	806417,806751,	4.83028	noncoding	-0.00689663
TCONS_00193653	XLOC_085702	chrC06	+	2	86,553,	18578715,18578887,	4.13202	noncoding	-0.203451
TCONS_00197865	XLOC_086098	chrC06	+	1	306,	26935053,	4.99927	noncoding	-0.0254313
TCONS_00197416	XLOC_085432	chrC06	+	6	120,192,127,288,216,407,	9937492,9938156,9938428,9938646,9939020,9939390,	11.0457	coding	126
TCONS_00194110	XLOC_086098	chrC06	+	3	537,174,481,	26933941,26934778,26935065,	7.38889	noncoding	-0.0004096
TCONS_00202305	XLOC_086101	chrC06	+	1	961,	27025958,	5.17153	noncoding	-0.00713862
TCONS_00193536	XLOC_085609	chrC06	+	4	73,313,187,297,	16553198,16553368,16553878,16554158,	3.63518	noncoding	-0.00413098
TCONS_00197802	XLOC_085998	chrC06	+	2	150,964,	24805757,24806022,	5.06449	noncoding	-0.00355372
TCONS_00202089	XLOC_085685	chrC06	+	3	505,133,59,	18236767,18244406,18244653,	4.17227	noncoding	-0.00598384
TCONS_00193285	XLOC_085395	chrC06	+	3	324,125,105,	8306577,8307122,8307323,	6.0579	noncoding	-0.0004096
TCONS_00200855	XLOC_087264	chrC06	-	1	1001,	17437545,	3.45913	noncoding	-0.00838971
TCONS_00202971	XLOC_087656	chrC06	-	2	307,10,	25778293,25778767,	29.8095	noncoding	-0.0452112
TCONS_00195933	XLOC_087714	chrC06	-	7	216,51,135,50,178,116,258,	27140282,27140589,27140716,27140953,27141086,27142095,27142297,	3.23026	noncoding	-0.0004096
TCONS_00195864	XLOC_087645	chrC06	-	9	279,116,38,67,61,59,91,61,433,	25489935,25490284,25490428,25490564,25490737,25490933,25491082,25491327,25491616,	3.7464	noncoding	-0.00478707
TCONS_00195932	XLOC_087714	chrC06	-	5	216,51,135,50,391,	27140282,27140589,27140716,27140953,27141086,	17.6274	noncoding	-0.00707654
TCONS_00202912	XLOC_087499	chrC06	-	2	78,176,	22316969,22317570,	5.51652	noncoding	-0.0004096
TCONS_00201240	XLOC_088093	chrC06	-	8	167,75,310,90,38,294,67,173,	34156477,34156732,34157059,34157581,34157751,34161212,34161622,34161875,	4.7704	noncoding	-0.0004096
TCONS_00195006	XLOC_086887	chrC06	-	5	395,122,494,173,45,	5744957,5745424,5746117,5746700,5747960,	13.7197	coding	402
TCONS_00202639	XLOC_086887	chrC06	-	5	220,175,616,173,27,	5744957,5745735,5745995,5746700,5747960,	4.76499	coding	384
TCONS_00195159	XLOC_087022	chrC06	-	4	426,228,288,490,	9371066,9371582,9371893,9372263,	18.497	coding	411
TCONS_00195934	XLOC_087714	chrC06	-	2	148,258,	27142063,27142297,	6.84583	noncoding	-0.0004096
TCONS_00198321	XLOC_086874	chrC06	-	2	343,210,	5499973,5500431,	3.00872	noncoding	-0.00838971
TCONS_00203105	XLOC_087951	chrC06	-	3	324,297,334,	31735118,31735533,31736022,	3.37358	coding	198
TCONS_00195495	XLOC_087318	chrC06	-	2	464,569,	18844110,18844664,	3.54347	noncoding	-0.00313001
TCONS_00201030	XLOC_087656	chrC06	-	1	620,	25778286,	4.53702	noncoding	-0.00701553
TCONS_00202638	XLOC_086887	chrC06	-	5	283,112,616,173,33,	5744957,5745798,5745995,5746700,5746958,	13.2395	coding	390
TCONS_00198516	XLOC_087170	chrC06	-	2	196,21,	14841114,14841403,	5.39954	noncoding	-0.813802
TCONS_00198797	XLOC_087645	chrC06	-	8	469,182,67,61,59,91,112,430,	25489745,25490284,25490564,25490737,25490933,25491082,25491327,25491616,	4.30121	noncoding	-0.00437528
TCONS_00201026	XLOC_087645	chrC06	-	8	421,182,67,61,59,91,116,427,	25489793,25490284,25490564,25490737,25490933,25491082,25491327,25491616,	3.07192	noncoding	-0.00437528
TCONS_00200806	XLOC_087170	chrC06	-	1	685,	14840738,	16.4201	noncoding	-0.00645875
TCONS_00201159	XLOC_087930	chrC06	-	2	34,829,	31479343,31479483,	8.78918	noncoding	-0.101725
TCONS_00142155	XLOC_060549	chrC02	-	3	428,65,215,	42211250,42211939,42212320,	3.11839	noncoding	-0.00546176
TCONS_00134206	XLOC_059702	chrC02	-	3	10,53,567,	12052091,12052430,12052586,	5.18838	noncoding	-0.00720179
TCONS_00139328	XLOC_059510	chrC02	-	2	100,422,	6591187,6591379,	4.47048	noncoding	-0.0004096
TCONS_00137440	XLOC_060568	chrC02	-	2	1409,109,	42756255,42757797,	9.10166	noncoding	-0.0150704
TCONS_00141957	XLOC_060146	chrC02	-	1	277,	27501492,	3.45484	noncoding	-0.0004096
TCONS_00139108	XLOC_059147	chrC02	-	3	871,102,243,	1006432,1007386,1007942,	3.15498	noncoding	-0.00264221
TCONS_00136663	XLOC_059102	chrC02	-	25	321,167,189,96,129,180,111,147,90,144,235,128,96,96,71,70,110,172,113,136,202,159,114,180,79,	464546,464955,465208,465471,465669,465880,466158,466353,466584,466743,466971,467289,467591,467766,467976,468161,468308,468517,468781,469047,469272,469553,469793,469996,470251,	8.8808	coding	0.001
TCONS_00133806	XLOC_059353	chrC02	-	4	106,61,648,91,	3989930,3990132,3990266,3990985,	4.60041	coding	0.001
TCONS_00142164	XLOC_060560	chrC02	-	2	509,277,	42449700,42450289,	3.24125	noncoding	-0.0232515
TCONS_00140007	XLOC_060713	chrC02	-	10	622,71,70,78,102,57,96,72,141,698,	45741644,45742457,45742809,45742977,45743192,45743377,45743525,45743704,45743865,45744097,	3.43839	coding	633
TCONS_00141780	XLOC_059759	chrC02	-	1	690,	13066833,	7.45752	noncoding	-0.00701553
TCONS_00139054	XLOC_059102	chrC02	-	4	311,167,189,167,	464556,464955,465208,465471,	5.2956	noncoding	-0.0203451
TCONS_00137453	XLOC_060598	chrC02	-	2	716,43,	43764592,43772838,	17.5899	noncoding	-0.00499265
TCONS_00142007	XLOC_060244	chrC02	-	2	245,112,	33943134,33943459,	4.44873	coding	0.001
TCONS_00139918	XLOC_060549	chrC02	-	2	531,30,	42211147,42211939,	3.11411	noncoding	-0.0004096
TCONS_00138958	XLOC_058927	chrC02	+	14	174,132,71,81,129,87,54,91,71,70,53,94,98,254,	43516519,43516765,43517052,43517217,43517376,43517591,43517764,43518086,43518268,43518483,43518639,43518761,43518939,43519118,	3.26048	coding	573
TCONS_00132146	XLOC_057829	chrC02	+	2	494,508,	6588659,6589273,	5.05572	noncoding	-0.0271267
TCONS_00138392	XLOC_057962	chrC02	+	2	339,373,	11031804,11032246,	3.39442	noncoding	-0.0198488
TCONS_00138507	XLOC_058170	chrC02	+	1	725,	16828987,	3.99872	noncoding	-0.406901
TCONS_00141254	XLOC_058630	chrC02	+	1	223,	35882332,	9.68295	noncoding	-0.0004096
TCONS_00141276	XLOC_058695	chrC02	+	2	106,197,	37681083,37681351,	6.73604	noncoding	-0.0004096
TCONS_00140993	XLOC_058183	chrC02	+	6	159,9,306,55,336,539,	17323834,17324105,17324439,17324962,17325202,17325629,	10.7302	noncoding	-0.00352295
TCONS_00138960	XLOC_058929	chrC02	+	14	220,132,71,81,129,87,54,91,71,70,53,94,92,142,	43537428,43537733,43537991,43538143,43538321,43538535,43538715,43538988,43539169,43539394,43539540,43539668,43539847,43540032,	4.82729	coding	528
TCONS_00136412	XLOC_058635	chrC02	+	2	580,317,	35927984,35928663,	9.19971	coding	0.001
TCONS_00138457	XLOC_058078	chrC02	+	1	1052,	14198785,	3.12611	noncoding	-0.0127157
TCONS_00136537	XLOC_058866	chrC02	+	4	157,444,612,54,	42342877,42343622,42344140,42344881,	3.45946	coding	573
TCONS_00138838	XLOC_058740	chrC02	+	1	553,	39077778,	8.3087	noncoding	-0.0232515
TCONS_00140888	XLOC_057949	chrC02	+	5	305,120,91,106,122,	10484132,10484543,10484852,10485097,10485281,	3.36479	noncoding	-0.00713862
TCONS_00138816	XLOC_058695	chrC02	+	1	408,	37681081,	6.6358	noncoding	-0.0004096
TCONS_00136201	XLOC_058261	chrC02	+	1	412,	20098497,	3.59876	noncoding	-0.0123303
TCONS_00132387	XLOC_058053	chrC02	+	3	119,151,124,	13406165,13406389,13406625,	5.15493	coding	0.001
TCONS_00141169	XLOC_058463	chrC02	+	1	886,	26894323,	3.08157	noncoding	-0.00442284
TCONS_00138520	XLOC_058183	chrC02	+	5	156,122,429,336,532,	17323837,17324105,17324316,17325202,17325629,	3.41015	coding	114
TCONS_00132315	XLOC_057975	chrC02	+	1	2510,	11451576,	3.93022	coding	180
TCONS_00138303	XLOC_057787	chrC02	+	1	258,	5936279,	3.45451	noncoding	-0.0004096
TCONS_00136117	XLOC_058092	chrC02	+	4	38,56,188,55,	14807613,14807755,14807896,14808344,	3.33031	noncoding	-0.0406901
TCONS_00141282	XLOC_058710	chrC02	+	4	165,96,80,767,	38018885,38019147,38019419,38019588,	7.22727	noncoding	-0.00640789
TCONS_00138542	XLOC_058217	chrC02	+	1	444,	18397491,	13.603	noncoding	-0.0004096
TCONS_00141204	XLOC_058519	chrC02	+	1	579,	31774292,	7.53942	noncoding	-0.00894288
TCONS_00136248	XLOC_058358	chrC02	+	2	175,120,	22511245,22511523,	11.0002	noncoding	-0.0904225
TCONS_00136046	XLOC_057949	chrC02	+	5	239,120,91,180,122,	10484198,10484543,10484852,10485023,10485281,	4.7296	noncoding	-0.00884568
TCONS_00132287	XLOC_057949	chrC02	+	6	260,120,91,106,86,358,	10484177,10484543,10484852,10485097,10485612,10485875,	3.03617	noncoding	-0.00822022
TCONS_00141316	XLOC_058800	chrC02	+	2	350,780,	40647664,40649823,	40.7747	coding	408
TCONS_00141215	XLOC_058540	chrC02	+	1	448,	32653701,	20.7402	noncoding	-0.0004096
TCONS_00138823	XLOC_058710	chrC02	+	3	349,80,142,	38018894,38019419,38019588,	4.41592	noncoding	-0.0004096
TCONS_00141214	XLOC_058540	chrC02	+	1	466,	32649146,	12.2865	noncoding	-0.0004096
TCONS_00140936	XLOC_058078	chrC02	+	2	313,572,	14198847,14199246,	3.71596	noncoding	-0.0184955
TCONS_00141089	XLOC_058358	chrC02	+	1	449,	22511245,	6.98332	noncoding	-0.0135634
TCONS_00136383	XLOC_058585	chrC02	+	2	47,165,	34717583,34718260,	3.74525	noncoding	-0.0004096
TCONS_00130904	XLOC_056869	chrC01_random	+	2	194,130,	42179,42694,	3.17385	noncoding	-0.0004096
TCONS_00131219	XLOC_056869	chrC01_random	+	1	2531,	41569,	34.7557	noncoding	-0.00894288
TCONS_00131347	XLOC_057068	chrC01_random	-	1	1409,	599721,	3.02073	noncoding	-0.00946281
TCONS_00131393	XLOC_057144	chrC01_random	-	2	17,815,	3219078,3219262,	5.35919	noncoding	-0.0004096
TCONS_00131596	XLOC_057158	chrC01_random	-	1	254,	3637867,	16.1751	noncoding	-0.0004096
TCONS_00039171	XLOC_016074	chrA04	+	1	437,	15238804,	4.42103	noncoding	-0.00904225
TCONS_00039045	XLOC_015834	chrA04	+	4	606,581,339,636,	11115188,11115868,11116554,11116996,	3.49758	coding	1677
TCONS_00038931	XLOC_015635	chrA04	+	5	79,38,73,81,336,	7564272,7564437,7564585,7564770,7565311,	4.37221	coding	0.001
TCONS_00042165	XLOC_016195	chrA04	+	2	136,174,	16855556,16856053,	3.74362	noncoding	-0.0004096
TCONS_00036521	XLOC_015834	chrA04	+	6	265,267,581,339,50,474,	11115202,11115527,11115868,11116554,11116999,11117145,	5.50804	coding	1503
TCONS_00040567	XLOC_015834	chrA04	+	4	259,267,581,1447,	11115208,11115527,11115868,11116554,	6.22443	coding	1701
TCONS_00036287	XLOC_015635	chrA04	+	5	104,38,73,81,251,	7564247,7564437,7564585,7564770,7565332,	5.45132	coding	0.001
TCONS_00042212	XLOC_016286	chrA04	+	1	1386,	17963937,	3.2173	coding	0.001
TCONS_00041856	XLOC_015500	chrA04	+	1	1890,	4149947,	4.54615	coding	0.001
TCONS_00040443	XLOC_015608	chrA04	+	3	364,116,303,	6917130,6917561,6917823,	11.294	noncoding	-0.00847711
TCONS_00041764	XLOC_015295	chrA04	+	1	759,	213797,	9.62974	noncoding	-0.0004096
TCONS_00040369	XLOC_015500	chrA04	+	2	66,1716,	4149578,4149979,	4.19184	coding	0.001
TCONS_00042003	XLOC_015834	chrA04	+	3	374,922,1109,	11115093,11115527,11116554,	3.169	coding	1890
TCONS_00042093	XLOC_016011	chrA04	+	4	249,370,269,179,	14195829,14196708,14197169,14197605,	3.03006	noncoding	-0.0387525
TCONS_00036264	XLOC_015615	chrA04	+	1	501,	7106209,	8.18823	noncoding	-0.0004096
TCONS_00039736	XLOC_017136	chrA04	-	10	70,1296,99,65,35,130,32,224,120,56,	14216240,14216376,14218014,14218201,14218422,14218543,14218766,14218866,14219531,14219772,	3.12338	noncoding	-0.00291685
TCONS_00041219	XLOC_016974	chrA04	-	7	194,89,76,97,432,135,78,	11753185,11753455,11753640,11753809,11754149,11754651,11754876,	28.7661	noncoding	-0.0508626
TCONS_00039644	XLOC_016974	chrA04	-	6	329,89,76,157,471,260,	11753050,11753455,11753640,11753809,11754149,11754692,	14.3871	noncoding	-0.0180845
TCONS_00040996	XLOC_016548	chrA04	-	3	204,114,315,	2252246,2252541,2257530,	5.59855	noncoding	-0.0193762
TCONS_00041165	XLOC_016844	chrA04	-	2	207,94,	9395720,9398725,	18.579	noncoding	-0.813802
TCONS_00039789	XLOC_017209	chrA04	-	2	491,894,	15221208,15221778,	4.4805	coding	660
TCONS_00041218	XLOC_016974	chrA04	-	6	194,89,76,111,471,177,	11753185,11753455,11753640,11753809,11754149,11754692,	15.2807	noncoding	-0.0452112
TCONS_00041217	XLOC_016974	chrA04	-	6	194,89,76,157,432,218,	11753185,11753455,11753640,11753809,11754149,11754651,	17.3465	noncoding	-0.0478707
TCONS_00037620	XLOC_016816	chrA04	-	4	164,85,140,91,	8982546,8982875,8983096,8983314,	3.19337	noncoding	-0.0104334
TCONS_00039651	XLOC_016985	chrA04	-	3	297,75,407,	11920280,11920820,11921790,	25.4405	noncoding	-0.0073982
TCONS_00040933	XLOC_016433	chrA04	-	11	327,630,114,165,91,85,153,57,99,116,150,	409099,409508,410204,410394,410635,411019,411178,411407,411551,411739,412002,	5.57018	coding	1341
TCONS_00042409	XLOC_016748	chrA04	-	3	436,191,214,	7403125,7403628,7404263,	3.23247	noncoding	-0.00894288
TCONS_00039650	XLOC_016985	chrA04	-	2	417,240,	11915642,11921957,	23.365	noncoding	-0.0147964
TCONS_00037880	XLOC_017048	chrA04	-	3	77,49,518,	12906852,12907017,12907147,	3.45786	coding	0.001
TCONS_00039538	XLOC_016752	chrA04	-	1	379,	7518868,	2123.01	noncoding	-0.073982
TCONS_00039617	XLOC_016926	chrA04	-	8	282,448,114,249,104,94,214,132,	10754823,10755184,10755703,10755884,10756209,10756391,10756562,10756858,	3.47922	coding	0.001
TCONS_00041071	XLOC_016678	chrA04	-	1	1040,	5456554,	6.84287	noncoding	-0.00904225
TCONS_00038156	XLOC_017283	chrA04	-	2	89,936,	16041410,16043044,	5.60811	noncoding	-0.0193762
TCONS_00037878	XLOC_017048	chrA04	-	11	281,159,251,49,762,69,48,75,75,147,486,	12906010,12906412,12909285,12909624,12909754,12910608,12910768,12910906,12911055,12911407,12911681,	3.89403	coding	42
TCONS_00039695	XLOC_017086	chrA04	-	7	571,159,245,143,54,109,274,	13411978,13412663,13413463,13413822,13414064,13414211,13414408,	3.39521	noncoding	-0.0023726
TCONS_00041220	XLOC_016974	chrA04	-	7	194,89,76,111,471,94,78,	11753185,11753455,11753640,11753809,11754149,11754692,11754876,	5.44016	noncoding	-0.0508626
TCONS_00069930	XLOC_028690	chrA07	+	2	213,13,	16186035,16186979,	4.86511	noncoding	-0.116257
TCONS_00067179	XLOC_029217	chrA07	+	2	331,256,	22798542,22799209,	4.62857	noncoding	-0.116257
TCONS_00065726	XLOC_027984	chrA07	+	1	412,	3109758,	7.08089	noncoding	-0.0127157
TCONS_00072197	XLOC_029192	chrA07	+	1	976,	22538135,	3.47099	coding	57
TCONS_00069752	XLOC_028421	chrA07	+	8	143,73,608,86,159,119,182,382,	12885196,12885444,12885886,12886570,12886726,12886998,12887203,12887462,	3.26278	noncoding	-0.0301408
TCONS_00071785	XLOC_028421	chrA07	+	9	177,68,342,123,86,159,119,182,355,	12885186,12885449,12885886,12886357,12886570,12886726,12886998,12887203,12887462,	3.14724	noncoding	-0.0452112
TCONS_00071582	XLOC_028061	chrA07	+	1	453,	5792211,	6.19569	noncoding	-0.0004096
TCONS_00074080	XLOC_029251	chrA07	+	1	504,	23181408,	3.57361	noncoding	-0.0004096
TCONS_00069531	XLOC_028036	chrA07	+	2	330,174,	5206790,5207213,	25.0621	noncoding	-0.00935405
TCONS_00065590	XLOC_027882	chrA07	+	6	387,123,105,145,165,100,	934593,935060,935263,935455,935689,935942,	13.3097	coding	0.001
TCONS_00069553	XLOC_028071	chrA07	+	1	911,	5984130,	6.66226	noncoding	-0.0678168
TCONS_00073672	XLOC_028421	chrA07	+	9	116,73,342,123,86,159,119,182,352,	12885247,12885444,12885886,12886357,12886570,12886726,12886998,12887203,12887462,	3.60376	noncoding	-0.0478707
TCONS_00070831	XLOC_030326	chrA07	-	2	495,263,	17909995,17910571,	4.70196	noncoding	-0.0004096
TCONS_00072963	XLOC_030607	chrA07	-	1	920,	21591418,	20.8401	noncoding	-0.0339084
TCONS_00072530	XLOC_029760	chrA07	-	5	234,198,141,680,309,	9801497,9801818,9802099,9802316,9803073,	3.94974	noncoding	-0.0135634
TCONS_00074446	XLOC_030050	chrA07	-	4	398,106,154,90,	14485891,14494682,14495343,14495585,	3.96197	noncoding	-0.00581287
TCONS_00072609	XLOC_029905	chrA07	-	1	774,	12476255,	56.4417	noncoding	-0.0147964
TCONS_00074381	XLOC_029877	chrA07	-	6	124,120,112,80,89,65,	11854936,11855155,11855355,11855553,11855714,11855879,	10.3361	coding	0.001
TCONS_00074182	XLOC_029472	chrA07	-	2	211,308,	3262584,3265273,	21.6391	noncoding	-0.0117942
TCONS_00072606	XLOC_029897	chrA07	-	2	169,77,	12271340,12271998,	5.08047	noncoding	-0.0508626
TCONS_00067726	XLOC_029686	chrA07	-	2	217,19,	8770898,8778116,	5.11254	noncoding	-0.0004096
TCONS_00053633	XLOC_022613	chrA05_random	+	6	374,115,162,661,207,604,	3481,4068,4319,4591,5466,5947,	4.88642	coding	780
TCONS_00255992	XLOC_114527	chrCnn_random	-	3	134,208,630,	77716164,77716481,77716892,	4.03614	noncoding	-0.0004096
TCONS_00259110	XLOC_111730	chrCnn_random	-	2	34,363,	4598473,4600088,	3.28024	noncoding	-0.0203451
TCONS_00255936	XLOC_114386	chrCnn_random	-	2	126,94,	73736920,73737146,	3.06341	noncoding	-0.0478707
TCONS_00264519	XLOC_114511	chrCnn_random	-	2	128,228,	77372740,77372961,	11.5897	noncoding	-0.0004096
TCONS_00254885	XLOC_112401	chrCnn_random	-	4	20,395,81,167,	20992839,20996003,20996535,20996707,	3.58374	noncoding	-0.00616517
TCONS_00260401	XLOC_114271	chrCnn_random	-	2	435,57,	70400494,70401151,	10.3693	noncoding	-0.0406901
TCONS_00250777	XLOC_114015	chrCnn_random	-	3	489,94,155,	64028651,64029754,64029947,	8.08371	noncoding	-0.0117942
TCONS_00264328	XLOC_113949	chrCnn_random	-	2	679,260,	62568966,62569991,	7.27196	coding	45
TCONS_00259308	XLOC_112092	chrCnn_random	-	7	426,151,238,211,119,141,799,	13583417,13583915,13584150,13584491,13584799,13585014,13585471,	3.26096	coding	210
TCONS_00264303	XLOC_113891	chrCnn_random	-	11	247,123,64,54,204,71,147,165,47,87,420,	61381676,61382084,61382329,61382502,61382650,61382933,61383128,61383375,61383638,61383760,61383930,	3.6075	noncoding	-0.00822022
TCONS_00248781	XLOC_112052	chrCnn_random	-	2	101,189,	12300294,12300467,	6.26409	noncoding	-0.0004096
TCONS_00264081	XLOC_113323	chrCnn_random	-	3	442,139,310,	45891542,45892993,45897561,	9.61401	noncoding	-0.0339084
TCONS_00260378	XLOC_114214	chrCnn_random	-	1	1220,	68578108,	4.43008	noncoding	-0.0004096
TCONS_00263670	XLOC_112401	chrCnn_random	-	4	463,395,81,283,	20994285,20996003,20996535,20996707,	6.45524	noncoding	-0.0137933
TCONS_00249591	XLOC_112811	chrCnn_random	-	1	257,	31258623,	3.07295	noncoding	-0.0004096
TCONS_00254875	XLOC_112377	chrCnn_random	-	1	1605,	20263250,	3.35468	noncoding	-0.00208667
TCONS_00250675	XLOC_113891	chrCnn_random	-	11	236,123,64,54,204,71,147,165,47,93,439,	61381687,61382084,61382329,61382502,61382650,61382933,61383128,61383375,61383638,61383760,61383930,	3.84973	noncoding	-0.00733155
TCONS_00263922	XLOC_112981	chrCnn_random	-	7	347,45,69,72,69,63,1715,	35753136,35753585,35753719,35753899,35754051,35754206,35754351,	5.39299	coding	27
TCONS_00250102	XLOC_113323	chrCnn_random	-	3	478,58,541,	45895776,45896855,45897254,	18.922	noncoding	-0.00875056
TCONS_00259174	XLOC_111822	chrCnn_random	-	11	297,94,46,136,122,363,130,77,121,50,237,	6597690,6598069,6598261,6598385,6598596,6598795,6599225,6599435,6599587,6599796,6600111,	3.44988	coding	180
TCONS_00264192	XLOC_113554	chrCnn_random	-	1	247,	51830088,	4.27499	noncoding	-0.0004096
TCONS_00250392	XLOC_113606	chrCnn_random	-	1	864,	53302380,	157.944	noncoding	-0.0626002
TCONS_00264361	XLOC_114015	chrCnn_random	-	4	821,94,660,366,	64028651,64029754,64029947,64030680,	3.84062	noncoding	-0.00180444
TCONS_00255650	XLOC_113769	chrCnn_random	-	3	307,459,675,	58037636,58038038,58038649,	3.26724	coding	390
TCONS_00250055	XLOC_113279	chrCnn_random	-	1	485,	44507226,	10.4486	noncoding	-0.0678168
TCONS_00254579	XLOC_111822	chrCnn_random	-	9	182,94,46,136,122,363,130,77,196,	6597805,6598069,6598261,6598385,6598596,6598795,6599225,6599435,6599587,	4.11063	coding	75
TCONS_00250101	XLOC_113323	chrCnn_random	-	2	501,234,	45891483,45897561,	3.75692	noncoding	-0.0004096
TCONS_00260086	XLOC_113582	chrCnn_random	-	6	99,116,81,103,83,151,	52798040,52798249,52798936,52799112,52799314,52799492,	3.20686	noncoding	-0.00746607
TCONS_00260520	XLOC_114583	chrCnn_random	-	6	24,42,100,65,79,314,	79429112,79429236,79429477,79429713,79429876,79430439,	6.42997	noncoding	-0.00968812
TCONS_00259448	XLOC_112401	chrCnn_random	-	2	628,341,	20994120,20996003,	5.16533	noncoding	-0.00713862
TCONS_00259113	XLOC_111738	chrCnn_random	-	6	362,102,91,115,55,1189,	4860642,4861088,4861264,4861437,4861663,4861866,	4.33536	noncoding	-0.0159569
TCONS_00255404	XLOC_113323	chrCnn_random	-	2	63,526,	45896850,45897166,	30.0915	noncoding	-0.0004096
TCONS_00255210	XLOC_112970	chrCnn_random	-	5	120,97,103,32,62,	35436134,35436388,35436582,35436821,35436936,	3.56517	noncoding	-0.0004096
TCONS_00255181	XLOC_112921	chrCnn_random	-	6	40,86,66,61,161,34,	34075671,34075860,34076131,34076343,34076629,34076989,	3.06618	coding	0.001
TCONS_00248903	XLOC_112166	chrCnn_random	-	1	825,	15258253,	3.38174	coding	0.001
TCONS_00254884	XLOC_112401	chrCnn_random	-	4	20,405,81,167,	20992839,20996003,20996535,20996707,	4.85397	noncoding	-0.0145322
TCONS_00248496	XLOC_111762	chrCnn_random	-	9	17,132,83,81,33,102,96,162,100,	5323497,5323579,5323813,5323973,5324137,5324254,5324427,5324582,5324830,	4.69682	coding	0.001
TCONS_00248604	XLOC_111874	chrCnn_random	-	9	158,244,86,60,84,132,723,63,338,	7784141,7784519,7784886,7785054,7785273,7785554,7785772,7786597,7786801,	5.43494	coding	9
TCONS_00259620	XLOC_112735	chrCnn_random	-	1	417,	29681398,	8.21999	noncoding	-0.0219947
TCONS_00255730	XLOC_113925	chrCnn_random	-	3	128,117,114,	62087379,62087766,62087971,	73.4499	noncoding	-0.0280621
TCONS_00254607	XLOC_111874	chrCnn_random	-	3	11,110,312,	7784066,7784189,7784519,	5.97803	noncoding	-0.036991
TCONS_00264170	XLOC_113515	chrCnn_random	-	1	1409,	50856498,	38.31	noncoding	-0.00324224
TCONS_00260257	XLOC_113960	chrCnn_random	-	1	384,	62852934,	3.21796	noncoding	-0.016276
TCONS_00254801	XLOC_112253	chrCnn_random	-	3	529,76,98,	17021228,17021849,17022071,	3.2354	noncoding	-0.011462
TCONS_00254759	XLOC_112166	chrCnn_random	-	2	71,716,	15257644,15258347,	4.25178	coding	0.001
TCONS_00263390	XLOC_111738	chrCnn_random	-	8	351,102,91,115,55,496,45,765,	4860653,4861088,4861264,4861437,4861663,4861866,4862484,4862656,	8.50738	noncoding	-0.00343376
TCONS_00260379	XLOC_114214	chrCnn_random	-	2	863,303,	68578108,68581011,	3.84701	noncoding	-0.0004096
TCONS_00260286	XLOC_114015	chrCnn_random	-	3	806,94,155,	64028660,64029754,64029947,	7.65704	noncoding	-0.00511825
TCONS_00263495	XLOC_111982	chrCnn_random	-	2	60,255,	10317119,10317728,	6.83289	noncoding	-0.0478707
TCONS_00250004	XLOC_113213	chrCnn_random	-	3	148,58,46,	42370171,42370426,42370552,	5.03366	noncoding	-0.0004096
TCONS_00248417	XLOC_111681	chrCnn_random	-	2	105,213,	2968020,2968705,	5.95608	noncoding	-0.0271267
TCONS_00259948	XLOC_113323	chrCnn_random	-	2	40,552,	45896873,45897254,	19.9183	noncoding	-0.00847711
TCONS_00263391	XLOC_111738	chrCnn_random	-	7	351,102,91,115,55,663,748,	4860653,4861088,4861264,4861437,4861663,4861866,4862673,	6.42827	noncoding	-0.00470406
TCONS_00254567	XLOC_111787	chrCnn_random	-	1	723,	5703742,	4.21867	noncoding	-0.0184955
TCONS_00258440	XLOC_110292	chrCnn_random	+	3	267,225,28,	44791345,44791708,44792038,	3.58467	noncoding	-0.0313001
TCONS_00258000	XLOC_109517	chrCnn_random	+	1	432,	23259829,	3.65287	noncoding	-0.0581287
TCONS_00252797	XLOC_108576	chrCnn_random	+	2	334,101,	832146,832561,	15.2733	noncoding	-0.0004096
TCONS_00258869	XLOC_111218	chrCnn_random	+	4	34,69,170,144,	71226650,71226759,71226919,71227211,	5.70842	noncoding	-0.0004096
TCONS_00254356	XLOC_111331	chrCnn_random	+	4	411,121,189,195,	74677245,74677747,74677932,74678458,	4.77163	coding	318
TCONS_00262848	XLOC_110278	chrCnn_random	+	1	545,	44507172,	55.7427	noncoding	-0.0004096
TCONS_00257549	XLOC_108714	chrCnn_random	+	1	411,	3283893,	3.08662	noncoding	-0.0325521
TCONS_00245012	XLOC_108581	chrCnn_random	+	5	294,25,124,255,246,	1106181,1106559,1106656,1107084,1107420,	3.21139	noncoding	-0.0581287
TCONS_00262527	XLOC_109619	chrCnn_random	+	1	1067,	25869335,	3.56464	noncoding	-0.00439893
TCONS_00262965	XLOC_110517	chrCnn_random	+	4	32,41,49,437,	50990655,50990785,50990910,50991042,	4.86195	noncoding	-0.00656292
TCONS_00257822	XLOC_109174	chrCnn_random	+	2	470,600,	14818092,14818685,	3.30413	noncoding	-0.00561243
TCONS_00253000	XLOC_108944	chrCnn_random	+	2	402,342,	8672393,8673215,	3.5772	noncoding	-0.00640789
TCONS_00258058	XLOC_109619	chrCnn_random	+	2	1137,278,	25868608,25869944,	5.48562	noncoding	-0.0254313
TCONS_00254214	XLOC_111005	chrCnn_random	+	5	13,62,111,291,373,	65030383,65030477,65030700,65031140,65031502,	11.6391	coding	273
TCONS_00262546	XLOC_109662	chrCnn_random	+	2	1302,1768,	27209774,27211613,	3.82373	noncoding	-0.0004096
TCONS_00262207	XLOC_108956	chrCnn_random	+	1	392,	8960501,	9.8169	noncoding	-0.0004096
TCONS_00262939	XLOC_110459	chrCnn_random	+	3	317,37,198,	49496529,49497065,49497427,	4.95685	noncoding	-0.0004096
TCONS_00252802	XLOC_108583	chrCnn_random	+	2	216,68,	1133566,1133871,	6.72368	noncoding	-0.0004096
TCONS_00252831	XLOC_108635	chrCnn_random	+	5	23,99,66,73,76,	2041493,2041822,2042052,2042216,2042367,	9.49183	coding	0.001
TCONS_00262987	XLOC_110546	chrCnn_random	+	2	915,535,	51812315,51814089,	5.18642	noncoding	-0.0113028
TCONS_00253267	XLOC_109338	chrCnn_random	+	3	92,78,244,	18977485,18978056,18978221,	3.35368	noncoding	-0.0232515
TCONS_00261990	XLOC_108549	chrCnn_random	+	8	167,64,50,228,88,241,116,592,	20366,20597,20807,20950,21286,21483,21809,22009,	3.06931	coding	420
TCONS_00258647	XLOC_110675	chrCnn_random	+	1	661,	56055398,	6.13392	noncoding	-0.0107079
TCONS_00253362	XLOC_109510	chrCnn_random	+	4	89,114,123,327,	23087997,23088355,23088548,23088752,	22.9058	noncoding	-0.0214158
TCONS_00254336	XLOC_111279	chrCnn_random	+	3	78,146,22,	73264704,73264864,73265834,	5.97902	noncoding	-0.813802
TCONS_00247763	XLOC_111042	chrCnn_random	+	6	177,96,339,246,503,349,	66156328,66156578,66156861,66157288,66157638,66158222,	5.04957	noncoding	-0.00198005
TCONS_00248198	XLOC_111500	chrCnn_random	+	2	381,81,	80320789,80321245,	10.7703	coding	42
TCONS_00262890	XLOC_110372	chrCnn_random	+	2	233,279,	47111724,47112215,	1197.49	coding	42
TCONS_00247645	XLOC_110921	chrCnn_random	+	2	455,77,	62815846,62816974,	5.64307	noncoding	-0.0166082
TCONS_00247258	XLOC_110529	chrCnn_random	+	3	273,332,1218,	51253913,51254324,51254781,	3.03277	coding	1332
TCONS_00257558	XLOC_108729	chrCnn_random	+	4	28,106,44,371,	4040577,4040676,4040883,4041066,	4.23438	noncoding	-0.0301408
TCONS_00262052	XLOC_108710	chrCnn_random	+	1	463,	3198468,	3.60509	noncoding	-0.0004096
TCONS_00246876	XLOC_110173	chrCnn_random	+	9	58,72,50,156,64,245,39,133,197,	42069233,42069383,42069520,42077801,42078130,42078627,42078962,42079084,42079287,	3.13127	coding	0.001
TCONS_00258579	XLOC_110546	chrCnn_random	+	3	603,114,315,	51812328,51813116,51814812,	6.10849	noncoding	-0.0169542
TCONS_00253256	XLOC_109315	chrCnn_random	+	1	685,	18406147,	10.2553	noncoding	-0.0075352
TCONS_00258714	XLOC_110820	chrCnn_random	+	2	118,556,	59799114,59799513,	3.69571	coding	117
TCONS_00253746	XLOC_110113	chrCnn_random	+	3	122,63,649,	40131393,40132232,40132419,	3.50881	noncoding	-0.0048154
TCONS_00245992	XLOC_109384	chrCnn_random	+	2	142,508,	19896855,19897678,	3.28673	noncoding	-0.00767738
TCONS_00258083	XLOC_109662	chrCnn_random	+	2	1210,1733,	27209754,27211613,	3.46166	noncoding	-0.406901
TCONS_00263150	XLOC_110968	chrCnn_random	+	5	193,164,141,60,155,	64140028,64140289,64140531,64141020,64141151,	3.3192	coding	93
TCONS_00118259	XLOC_046504	chrAnn_random	+	1	785,	10332797,	3.12556	coding	228
TCONS_00118481	XLOC_047032	chrAnn_random	+	2	65,213,	25716128,25716408,	7.34044	noncoding	-0.0004096
TCONS_00109086	XLOC_046935	chrAnn_random	+	2	431,386,	22156942,22157458,	3.71954	coding	0.001
TCONS_00118746	XLOC_047752	chrAnn_random	+	1	901,	44293016,	3.165	noncoding	-0.00350777
TCONS_00118397	XLOC_046833	chrAnn_random	+	4	60,68,158,241,	18693938,18694083,18694327,18694567,	13.2428	noncoding	-0.0428317
TCONS_00118754	XLOC_047766	chrAnn_random	+	3	189,354,128,	44577690,44578040,44578680,	3.09132	noncoding	-0.0169542
TCONS_00109972	XLOC_047817	chrAnn_random	+	2	392,1276,	45842997,45843949,	4.84013	coding	0.001
TCONS_00116158	XLOC_047332	chrAnn_random	+	5	813,37,237,48,409,	34313546,34314467,34314589,34314916,34315113,	3.80919	coding	474
TCONS_00113462	XLOC_047132	chrAnn_random	+	3	117,242,675,	29190438,29190696,29191168,	19.2959	noncoding	-0.0004096
TCONS_00115728	XLOC_046504	chrAnn_random	+	2	120,121,	10258709,10333461,	9.88647	noncoding	-0.0325521
TCONS_00113620	XLOC_047453	chrAnn_random	+	7	109,206,31,134,78,88,69,	37468929,37469139,37469369,37469481,37469687,37469849,37470071,	3.572	coding	327
TCONS_00109522	XLOC_047349	chrAnn_random	+	8	116,88,375,218,35,103,109,207,	34815971,34816183,34816370,34816831,34817116,34817263,34817525,34817720,	4.86454	coding	0.001
TCONS_00113726	XLOC_047746	chrAnn_random	+	2	91,382,	44199365,44199537,	10.1844	noncoding	-0.813802
TCONS_00118371	XLOC_046798	chrAnn_random	+	2	266,246,	17910601,17910953,	5.12547	noncoding	-0.016276
TCONS_00116323	XLOC_047734	chrAnn_random	+	4	602,41,171,207,	43963240,43963930,43964104,43964356,	3.75404	noncoding	-0.0004096
TCONS_00109025	XLOC_046876	chrAnn_random	+	4	20,121,366,378,	20081536,20081802,20082056,20082611,	11.3208	coding	0.001
TCONS_00113097	XLOC_046537	chrAnn_random	+	2	195,25,	11428852,11433746,	3.18345	noncoding	-0.0813802
TCONS_00112920	XLOC_046233	chrAnn_random	+	4	87,108,123,274,	2056296,2056658,2056845,2057049,	12.4168	noncoding	-0.0226056
TCONS_00116070	XLOC_047132	chrAnn_random	+	4	57,121,242,674,	29190148,29190434,29190696,29191168,	24.6583	noncoding	-0.0004096
TCONS_00118303	XLOC_046606	chrAnn_random	+	3	639,170,253,	13394327,13395154,13395439,	3.14898	noncoding	-0.00385688
TCONS_00118640	XLOC_047423	chrAnn_random	+	1	618,	36666767,	3.06464	noncoding	-0.0353827
TCONS_00113361	XLOC_046935	chrAnn_random	+	3	411,328,104,	22156962,22157458,22158005,	3.60676	coding	0.001
TCONS_00115772	XLOC_046580	chrAnn_random	+	3	294,911,1186,	12414523,12414933,12416014,	3.45796	noncoding	-0.00518345
TCONS_00118464	XLOC_046997	chrAnn_random	+	2	265,118,	24664415,24665342,	4.19989	noncoding	-0.16276
TCONS_00113530	XLOC_047254	chrAnn_random	+	1	1696,	32364407,	7.39119	noncoding	-0.0004096
TCONS_00118458	XLOC_046984	chrAnn_random	+	5	188,321,177,36,497,	24312846,24313106,24313515,24313777,24313986,	20.9758	noncoding	-0.00713862
TCONS_00116331	XLOC_047752	chrAnn_random	+	2	159,608,	44292995,44293263,	5.02082	noncoding	-0.00459775
TCONS_00118669	XLOC_047494	chrAnn_random	+	4	141,89,115,566,	38268114,38268342,38268504,38268697,	11.5033	noncoding	-0.00542535
TCONS_00116113	XLOC_047231	chrAnn_random	+	3	66,157,84,	31701927,31702096,31702345,	7.04704	noncoding	-0.0271267
TCONS_00112971	XLOC_046336	chrAnn_random	+	2	64,230,	5771101,5772119,	3.34032	noncoding	-0.0004096
TCONS_00113331	XLOC_046876	chrAnn_random	+	2	412,417,	20082010,20082611,	7.37843	coding	15
TCONS_00113662	XLOC_047546	chrAnn_random	+	1	369,	39382208,	3.1644	noncoding	-0.0004096
TCONS_00113371	XLOC_046957	chrAnn_random	+	6	77,146,109,79,117,228,	23407146,23407355,23407583,23407791,23407987,23408172,	4.00187	coding	165
TCONS_00118444	XLOC_046970	chrAnn_random	+	2	199,266,	23798530,23798807,	3.36546	noncoding	-0.0004096
TCONS_00116275	XLOC_047598	chrAnn_random	+	1	364,	40674839,	4.65318	noncoding	-0.0004096
TCONS_00116354	XLOC_047811	chrAnn_random	+	1	1266,	45708321,	5.20554	coding	132
TCONS_00108805	XLOC_046671	chrAnn_random	+	2	41,368,	14701857,14701974,	3.50456	noncoding	-0.0004096
TCONS_00113098	XLOC_046538	chrAnn_random	+	3	93,171,297,	11444282,11444526,11444868,	4.0348	noncoding	-0.0678168
TCONS_00117169	XLOC_049424	chrAnn_random	-	2	685,53,	41291348,41292133,	8.72458	noncoding	-0.00569092
TCONS_00116423	XLOC_047973	chrAnn_random	-	1	527,	939444,	7.40214	noncoding	-0.0004096
TCONS_00119217	XLOC_048949	chrAnn_random	-	3	125,24,601,	29806094,29807563,29807635,	5.90843	noncoding	-0.00542535
TCONS_00119307	XLOC_049213	chrAnn_random	-	3	204,262,184,	36300980,36301282,36301634,	4.40426	coding	177
TCONS_00116481	XLOC_048068	chrAnn_random	-	1	1192,	4047398,	8.21057	noncoding	-0.00375024
TCONS_00114549	XLOC_049494	chrAnn_random	-	3	256,93,267,	42742861,42743362,42743801,	8.73686	noncoding	-0.0145322
TCONS_00119084	XLOC_048581	chrAnn_random	-	2	11,321,	17738376,17738426,	4.35442	noncoding	-0.0478707
TCONS_00111593	XLOC_049409	chrAnn_random	-	6	74,56,70,91,92,28,	40791514,40791678,40791837,40792309,40792540,40792776,	4.0726	noncoding	-0.0226056
TCONS_00114325	XLOC_048949	chrAnn_random	-	2	408,636,	29805241,29807617,	16.7791	noncoding	-0.00521668
TCONS_00110879	XLOC_048685	chrAnn_random	-	3	378,161,82,	20663640,20664099,20664485,	4.27357	noncoding	-0.00707654
TCONS_00116719	XLOC_048530	chrAnn_random	-	8	145,61,96,39,179,40,60,120,	16580152,16580390,16580602,16580800,16580939,16581186,16581323,16581529,	4.21414	coding	0.001
TCONS_00114327	XLOC_048957	chrAnn_random	-	1	570,	30007594,	12.1084	noncoding	-0.0004096
TCONS_00110561	XLOC_048379	chrAnn_random	-	1	2682,	12653402,	5.20602	coding	12
TCONS_00119386	XLOC_049454	chrAnn_random	-	5	122,80,144,187,119,	41946348,41946662,41946856,41947106,41947390,	3.2885	coding	267
TCONS_00119219	XLOC_048949	chrAnn_random	-	2	125,673,	29806094,29807563,	4.65448	noncoding	-0.00542535
TCONS_00110419	XLOC_048235	chrAnn_random	-	2	434,247,	8283329,8283846,	4.05524	noncoding	-0.036991
TCONS_00119378	XLOC_049424	chrAnn_random	-	2	720,128,	41291313,41292279,	3.98733	noncoding	-0.00525034
TCONS_00119377	XLOC_049424	chrAnn_random	-	2	738,75,	41291313,41292133,	12.3775	noncoding	-0.00525034
TCONS_00117215	XLOC_049531	chrAnn_random	-	1	297,	43757401,	5.33275	noncoding	-0.0004096
TCONS_00111824	XLOC_049681	chrAnn_random	-	1	835,	48225718,	4.25592	noncoding	-0.0004096
TCONS_00110221	XLOC_048057	chrAnn_random	-	1	1363,	3860505,	10.6977	noncoding	-0.01565
TCONS_00119272	XLOC_049119	chrAnn_random	-	5	237,82,221,149,391,	33886489,33886805,33887087,33887550,33887765,	3.79036	noncoding	-0.0056514
TCONS_00119218	XLOC_048949	chrAnn_random	-	3	125,24,649,	29806094,29807515,29807587,	5.40551	noncoding	-0.00542535
TCONS_00116792	XLOC_048665	chrAnn_random	-	2	71,1185,	19944838,19945073,	25.22	noncoding	-0.00298096
TCONS_00119159	XLOC_048785	chrAnn_random	-	2	358,787,	24392491,24392948,	7.46921	noncoding	-0.00992442
TCONS_00114542	XLOC_049473	chrAnn_random	-	7	153,123,123,123,218,60,92,	42264856,42265080,42265281,42265497,42265711,42266002,42266203,	10.4352	coding	81
TCONS_00114246	XLOC_048825	chrAnn_random	-	3	332,80,93,	25760409,25762387,25764704,	3.08378	noncoding	-0.011462
TCONS_00118877	XLOC_048077	chrAnn_random	-	1	829,	4331585,	9.97941	noncoding	-0.0135634
TCONS_00099052	XLOC_042086	chrA09_random	+	13	73,51,34,18,137,75,46,60,81,86,102,54,86,	4122167,4122409,4122547,4123091,4123506,4124026,4124252,4124680,4124844,4125168,4125472,4125782,4126100,	3.98381	coding	0.001
TCONS_00099253	XLOC_041866	chrA09_random	+	2	293,539,	348942,349406,	10.1561	noncoding	-0.00490242
TCONS_00099276	XLOC_041933	chrA09_random	+	6	59,90,158,212,153,218,	1568695,1568832,1569394,1569656,1569955,1570207,	4.22299	noncoding	-0.0108507
TCONS_00099196	XLOC_042333	chrA09_random	-	6	333,768,105,239,883,163,	4051924,4052369,4053306,4053935,4054253,4055412,	4.22884	coding	0.001
TCONS_00099181	XLOC_042312	chrA09_random	-	2	529,234,	3845990,3846653,	9.00436	noncoding	-0.00611881
TCONS_00099377	XLOC_042146	chrA09_random	-	9	378,103,115,35,221,113,256,166,27,	631005,631477,631691,631891,632043,632333,632534,632890,633153,	3.20807	coding	0.001
TCONS_00099180	XLOC_042312	chrA09_random	-	1	897,	3845990,	80.0513	noncoding	-0.00457192
TCONS_00098415	XLOC_042213	chrA09_random	-	2	41,167,	2577768,2580386,	4.68175	noncoding	-0.0004096
TCONS_00152636	XLOC_064880	chrC03	+	1	250,	24866446,	28.9525	noncoding	-0.101725
TCONS_00160545	XLOC_065722	chrC03	+	3	542,83,332,	51086671,51087383,51087789,	4.3022	noncoding	-0.00856634
TCONS_00157104	XLOC_065722	chrC03	+	2	223,602,	51086662,51086969,	45.7465	noncoding	-0.011462
TCONS_00156429	XLOC_064449	chrC03	+	1	384,	17395371,	7.26548	noncoding	-0.0004096
TCONS_00146127	XLOC_064816	chrC03	+	1	363,	23711474,	16.6062	noncoding	-0.01565
TCONS_00160084	XLOC_064687	chrC03	+	1	491,	21321802,	5.1797	noncoding	-0.0184955
TCONS_00157105	XLOC_065722	chrC03	+	1	417,	51087704,	5.95924	noncoding	-0.0004096
TCONS_00152104	XLOC_063997	chrC03	+	3	26,297,214,	9495017,9495544,9495921,	3.87402	noncoding	-0.00767738
TCONS_00146202	XLOC_064880	chrC03	+	2	79,183,	24866445,24871352,	11.6745	noncoding	-0.0004096
TCONS_00151791	XLOC_063446	chrC03	+	1	224,	1932721,	21.5656	noncoding	-0.0004096
TCONS_00156295	XLOC_064186	chrC03	+	2	157,138,	12902190,12903320,	11.0558	noncoding	-0.406901
TCONS_00146442	XLOC_065095	chrC03	+	1	438,	30617877,	3.00072	noncoding	-0.0004096
TCONS_00159881	XLOC_064192	chrC03	+	7	18,111,144,48,81,160,294,	12998981,12999065,12999253,12999490,12999612,12999788,13000056,	4.15144	coding	75
TCONS_00145543	XLOC_064328	chrC03	+	1	307,	15142936,	3.00121	noncoding	-0.0004096
TCONS_00160270	XLOC_065130	chrC03	+	4	401,357,198,505,	31479700,31480183,31484788,31485099,	3.98652	noncoding	-0.0025835
TCONS_00155946	XLOC_063509	chrC03	+	2	24,1309,	2739524,2739959,	6.76836	noncoding	-0.00822022
TCONS_00146440	XLOC_065093	chrC03	+	2	23,287,	30561091,30562521,	6.55147	noncoding	-0.0004096
TCONS_00157176	XLOC_065855	chrC03	+	4	282,246,52,176,	54917334,54917827,54918207,54918346,	3.04449	noncoding	-0.0478707
TCONS_00146091	XLOC_064790	chrC03	+	1	424,	23183878,	5.2774	noncoding	-0.0004096
TCONS_00157089	XLOC_065679	chrC03	+	1	1244,	49845093,	3.495	noncoding	-0.00280621
TCONS_00160405	XLOC_065421	chrC03	+	1	828,	39921056,	4.18518	noncoding	-0.00914384
TCONS_00145850	XLOC_064587	chrC03	+	3	263,928,508,	19993022,19993680,19994751,	3.74818	noncoding	-0.00782502
TCONS_00156320	XLOC_064235	chrC03	+	5	73,72,165,54,124,	13764654,13764826,13765473,13765969,13766174,	16.4235	noncoding	-0.0678168
TCONS_00151730	XLOC_063325	chrC03	+	1	399,	527444,	3.26288	noncoding	-0.0004096
TCONS_00159939	XLOC_064358	chrC03	+	1	759,	15708561,	5.04707	noncoding	-0.813802
TCONS_00159969	XLOC_064449	chrC03	+	4	475,139,252,505,	17395373,17395954,17396417,17397115,	7.45741	coding	294
TCONS_00148662	XLOC_067082	chrC03	-	2	153,231,	13192582,13192833,	3.08507	noncoding	-0.0387525
TCONS_00153893	XLOC_067095	chrC03	-	2	1438,112,	13368931,13371019,	19.7953	noncoding	-0.271267
TCONS_00161752	XLOC_068495	chrC03	-	2	450,181,	48469669,48471396,	3.27924	noncoding	-0.00847711
TCONS_00161522	XLOC_067965	chrC03	-	12	507,237,300,501,139,119,69,85,71,169,67,119,	30205161,30205758,30206068,30206443,30207135,30207673,30207896,30208138,30208590,30208824,30209144,30209439,	6.77978	coding	285
TCONS_00153843	XLOC_067000	chrC03	-	6	632,61,68,36,174,18,	11937223,11938131,11938300,11938461,11938587,11938881,	3.74464	coding	60
TCONS_00161550	XLOC_068015	chrC03	-	2	60,373,	31479606,31485231,	4.96194	noncoding	-0.0166082
TCONS_00154093	XLOC_067501	chrC03	-	3	565,111,102,	20724880,20725523,20725929,	10.5762	noncoding	-0.0004096
TCONS_00154409	XLOC_068084	chrC03	-	3	1095,81,126,	33528325,33530104,33530572,	14.0125	coding	60
TCONS_00150637	XLOC_068806	chrC03	-	2	172,32,	56865957,56866232,	4.37173	noncoding	-0.0004096
TCONS_00149761	XLOC_068084	chrC03	-	3	1172,504,188,	33528281,33529681,33530572,	35.5666	coding	123
TCONS_00157363	XLOC_066226	chrC03	-	3	322,96,107,	1611749,1612430,1612627,	9.53383	noncoding	-0.0478707
TCONS_00149765	XLOC_068084	chrC03	-	3	1095,581,188,	33528281,33529604,33530572,	9.03926	coding	123
TCONS_00158383	XLOC_068333	chrC03	-	2	427,811,	44235256,44235766,	4.28801	noncoding	-0.0127157
TCONS_00161574	XLOC_068084	chrC03	-	3	440,1188,88,	33528329,33528997,33530572,	7.79024	coding	21
TCONS_00154380	XLOC_068033	chrC03	-	3	561,251,153,	32112789,32114044,32114395,	6.1409	noncoding	-0.0116257
TCONS_00149764	XLOC_068084	chrC03	-	4	1095,44,81,188,	33528281,33529604,33530104,33530572,	11.1327	coding	123
TCONS_00153896	XLOC_067102	chrC03	-	1	828,	13513258,	4.27355	noncoding	-0.00542535
TCONS_00161514	XLOC_067945	chrC03	-	2	147,142,	29964722,29965022,	6.11405	noncoding	-0.0678168
TCONS_00149023	XLOC_067406	chrC03	-	3	225,109,56,	19567035,19567358,19568075,	13.3097	noncoding	-0.0239354
TCONS_00158003	XLOC_067537	chrC03	-	3	2007,371,174,	21254280,21256745,21257290,	4.63327	coding	123
TCONS_00149766	XLOC_068084	chrC03	-	4	488,423,81,188,	33528281,33528997,33530104,33530572,	8.86591	coding	123
TCONS_00161573	XLOC_068084	chrC03	-	4	440,456,276,88,	33528329,33528997,33529909,33530572,	9.72403	coding	21
TCONS_00161572	XLOC_068084	chrC03	-	4	440,684,270,88,	33528329,33528997,33529909,33530572,	10.8794	coding	21
TCONS_00161152	XLOC_067095	chrC03	-	2	1429,117,	13368923,13371019,	9.90996	noncoding	-0.135634
TCONS_00147922	XLOC_066412	chrC03	-	3	985,80,144,	3639895,3640960,3641788,	4.332	noncoding	-0.00689663
TCONS_00154277	XLOC_067845	chrC03	-	1	498,	27162420,	9.94067	noncoding	-0.0387525
TCONS_00148270	XLOC_066731	chrC03	-	3	255,132,617,	7410431,7410774,7410993,	3.1386	coding	117
TCONS_00161375	XLOC_067613	chrC03	-	2	256,158,	22323611,22324409,	3.25707	coding	0.001
TCONS_00154860	XLOC_068834	chrC03	-	1	374,	57565314,	4.25662	noncoding	-0.0246607
TCONS_00148523	XLOC_066964	chrC03	-	2	149,123,	11238589,11238809,	24.5998	coding	0.001
TCONS_00154410	XLOC_068084	chrC03	-	2	1860,126,	33528325,33530572,	8.09147	coding	60
TCONS_00154250	XLOC_067805	chrC03	-	6	98,53,56,54,41,34,	26490124,26490305,26490449,26490812,26490987,26491151,	3.0984	noncoding	-0.0004096
TCONS_00143394	XLOC_062685	chrC02_random	+	1	248,	1841183,	3.26105	noncoding	-0.0004096
TCONS_00143000	XLOC_062740	chrC02_random	+	3	23,332,167,	3206960,3207179,3207589,	8.06308	noncoding	-0.0116257
TCONS_00143471	XLOC_062809	chrC02_random	-	13	496,187,66,127,209,164,69,70,72,145,482,541,176,	157776,158362,158636,158781,159011,159338,159605,159777,159950,160140,160373,161248,161870,	3.2414	coding	102
TCONS_00143870	XLOC_062928	chrC02_random	-	2	94,279,	3428188,3428764,	5.55821	noncoding	-0.0159569
TCONS_00143515	XLOC_062873	chrC02_random	-	7	246,209,96,68,129,102,159,	1749046,1749687,1751534,1751721,1751875,1752196,1752377,	5.39799	noncoding	-0.00701553
TCONS_00143869	XLOC_062928	chrC02_random	-	1	482,	3427654,	5.37101	noncoding	-0.0004096
TCONS_00143497	XLOC_062836	chrC02_random	-	3	921,41,102,	828467,829716,829887,	4.36028	noncoding	-0.00439893
TCONS_00046654	XLOC_021252	chrA05	-	8	482,230,113,84,116,120,112,42,	18547573,18548574,18548892,18549092,18549260,18549456,18549648,18549852,	3.0893	coding	0.001
TCONS_00049093	XLOC_021252	chrA05	-	7	511,230,113,84,116,120,102,	18547544,18548574,18548892,18549092,18549260,18549456,18549648,	3.14657	coding	0.001
TCONS_00050844	XLOC_020930	chrA05	-	2	354,345,	13409687,13410166,	3.38148	noncoding	-0.0140311
TCONS_00052627	XLOC_021207	chrA05	-	1	242,	18155843,	3.02899	noncoding	-0.0004096
TCONS_00049024	XLOC_021153	chrA05	-	4	335,294,144,325,	17423870,17424313,17431534,17431714,	3.57016	noncoding	-0.00695557
TCONS_00046886	XLOC_021443	chrA05	-	2	206,90,	20644333,20644637,	27.7044	noncoding	-0.0254313
TCONS_00050969	XLOC_021153	chrA05	-	3	591,156,344,	17423920,17424607,17431678,	5.72381	noncoding	-0.0107079
TCONS_00046085	XLOC_020765	chrA05	-	3	331,256,209,	8612085,8612502,8612855,	4.46764	coding	204
TCONS_00049021	XLOC_021153	chrA05	-	2	641,183,	17423870,17424607,	4.98806	noncoding	-0.0004096
TCONS_00048781	XLOC_020813	chrA05	-	1	2247,	9656977,	3.81286	noncoding	-0.00166422
TCONS_00052503	XLOC_020909	chrA05	-	2	231,68,	12462486,12462931,	6.63801	noncoding	-0.0004096
TCONS_00048969	XLOC_021105	chrA05	-	3	252,130,81,	16873205,16873537,16873745,	3.84343	noncoding	-0.0004096
TCONS_00049182	XLOC_021400	chrA05	-	5	761,183,176,341,152,	20284308,20285517,20286043,20286315,20286778,	3.29289	noncoding	-0.00170608
TCONS_00046617	XLOC_021221	chrA05	-	2	248,16,	18281509,18281875,	12.4414	noncoding	-0.0271267
TCONS_00046066	XLOC_020748	chrA05	-	2	77,296,	8327368,8331182,	3.50774	noncoding	-0.0004096
TCONS_00052559	XLOC_021073	chrA05	-	2	281,123,	16438062,16439202,	4.95927	noncoding	-0.0387525
TCONS_00048028	XLOC_019537	chrA05	+	12	407,107,112,1732,121,113,84,118,107,78,118,179,	14721881,14722477,14722943,14723154,14724961,14725156,14725344,14725510,14725703,14725884,14726033,14726225,	9.0267	coding	84
TCONS_00050006	XLOC_019283	chrA05	+	2	76,470,	7955173,7955446,	3.81915	coding	0.001
TCONS_00051913	XLOC_019523	chrA05	+	4	150,44,151,887,	14436969,14437217,14437353,14437673,	5.72466	noncoding	-0.0105689
TCONS_00047897	XLOC_019298	chrA05	+	1	2800,	8328111,	4.14569	noncoding	-0.00132974
TCONS_00050119	XLOC_019537	chrA05	+	10	116,1732,121,113,84,118,107,78,118,165,	14722939,14723154,14724961,14725156,14725344,14725510,14725703,14725884,14726033,14726225,	7.04287	coding	0.001
TCONS_00047909	XLOC_019317	chrA05	+	2	358,358,	8599617,8600260,	7.6335	coding	21
TCONS_00051802	XLOC_019267	chrA05	+	1	325,	7420966,	4.13445	noncoding	-0.0004096
TCONS_00044935	XLOC_019829	chrA05	+	3	304,36,355,	19316722,19317317,19317998,	3.46753	noncoding	-0.0135634
TCONS_00107426	XLOC_045841	chrA10_random	+	3	143,77,179,	1902206,1902431,1902582,	3.56711	noncoding	-0.0101725
TCONS_00079939	XLOC_033536	chrA08	-	8	163,41,56,47,78,315,51,56,	78572,78841,78968,79110,79249,79408,79804,79966,	4.71069	coding	0.001
TCONS_00083223	XLOC_033783	chrA08	-	2	309,511,	6324859,6325228,	32.2774	noncoding	-0.0193762
TCONS_00080149	XLOC_033926	chrA08	-	8	433,225,81,84,112,120,90,279,	9276218,9276754,9277051,9277273,9277438,9277667,9277872,9278068,	3.57131	coding	489
TCONS_00080069	XLOC_033783	chrA08	-	2	557,168,	6324887,6325498,	17.3139	noncoding	-0.0452112
TCONS_00078603	XLOC_034548	chrA08	-	2	531,139,	16988429,16996231,	10.2296	coding	0.001
TCONS_00080106	XLOC_033848	chrA08	-	16	405,206,79,65,108,54,67,66,78,53,34,37,89,123,105,53,	7744345,7744847,7745228,7745404,7745565,7745851,7745991,7746254,7746405,7746557,7746705,7746814,7746958,7747165,7747376,7747709,	4.37696	coding	0.001
TCONS_00077913	XLOC_033926	chrA08	-	11	364,225,81,84,112,120,90,463,70,63,59,	9276287,9276754,9277051,9277273,9277438,9277667,9277872,9278068,9278690,9278889,9279132,	5.51384	coding	867
TCONS_00083301	XLOC_033960	chrA08	-	2	2725,55,	9801598,9804798,	3.52943	coding	585
TCONS_00080067	XLOC_033783	chrA08	-	3	281,216,168,	6324887,6325228,6325498,	37.0965	noncoding	-0.0452112
TCONS_00081775	XLOC_033783	chrA08	-	2	363,208,	6324886,6325513,	14.261	noncoding	-0.0254313
TCONS_00077750	XLOC_033783	chrA08	-	3	267,252,237,	6324871,6325192,6325498,	31.1649	noncoding	-0.0198488
TCONS_00080066	XLOC_033783	chrA08	-	2	305,159,	6324887,6325507,	72.2938	noncoding	-0.0508626
TCONS_00078602	XLOC_034548	chrA08	-	2	561,184,	16988429,16995561,	23.4088	noncoding	-0.0131258
TCONS_00077752	XLOC_033783	chrA08	-	3	267,213,237,	6324871,6325249,6325498,	23.1319	noncoding	-0.0127157
TCONS_00081989	XLOC_034192	chrA08	-	5	380,117,266,147,112,	12831482,12831944,12832124,12832476,12832856,	8.54739	coding	441
TCONS_00077751	XLOC_033783	chrA08	-	3	267,195,237,	6324871,6325249,6325498,	25.9061	noncoding	-0.0127157
TCONS_00081774	XLOC_033783	chrA08	-	2	324,214,	6324886,6325507,	33.6133	noncoding	-0.0254313
TCONS_00080409	XLOC_034399	chrA08	-	3	286,171,92,	15317856,15318312,15318640,	8.53669	noncoding	-0.0542535
TCONS_00080065	XLOC_033783	chrA08	-	2	458,177,	6324887,6325489,	79.7736	noncoding	-0.036991
TCONS_00080068	XLOC_033783	chrA08	-	3	281,234,168,	6324887,6325228,6325498,	19.6224	noncoding	-0.0478707
TCONS_00080088	XLOC_033826	chrA08	-	1	361,	7491879,	14.1914	noncoding	-0.0004096
TCONS_00082030	XLOC_034279	chrA08	-	1	226,	13884510,	21.8236	noncoding	-0.0004096
TCONS_00081815	XLOC_033848	chrA08	-	5	140,79,65,108,80,	7744913,7745228,7745404,7745565,7745851,	3.2939	noncoding	-0.0004096
TCONS_00078595	XLOC_034545	chrA08	-	2	167,283,	16966315,16966567,	3.56291	noncoding	-0.0131258
TCONS_00079536	XLOC_032901	chrA08	+	1	268,	12164602,	15.877	noncoding	-0.116257
TCONS_00081137	XLOC_032573	chrA08	+	2	321,44,	6231581,6235568,	3.33955	noncoding	-0.0004096
TCONS_00082655	XLOC_032529	chrA08	+	3	94,142,629,	4934998,4935554,4940756,	3.83356	coding	456
TCONS_00076546	XLOC_032722	chrA08	+	1	230,	9509078,	3.16128	noncoding	-0.0004096
TCONS_00083031	XLOC_033400	chrA08	+	5	97,96,223,112,258,	17761412,17761660,17761836,17762126,17762323,	3.31781	noncoding	-0.00875056
TCONS_00081138	XLOC_032574	chrA08	+	2	346,55,	6234574,6236109,	5.88715	noncoding	-0.0004096
TCONS_00079210	XLOC_032371	chrA08	+	2	455,918,	835795,836350,	3.31684	coding	876
TCONS_00081566	XLOC_033400	chrA08	+	3	109,112,346,	17761950,17762126,17762323,	4.44976	noncoding	-0.0004096
TCONS_00082676	XLOC_032574	chrA08	+	1	658,	6234581,	5.07664	noncoding	-0.00957414
TCONS_00082932	XLOC_033188	chrA08	+	3	264,207,95,	15729822,15730163,15730439,	4.84098	coding	0.001
TCONS_00079211	XLOC_032371	chrA08	+	2	637,735,	835795,836533,	3.07927	noncoding	-0.00279657
TCONS_00082554	XLOC_032324	chrA08	+	7	359,199,159,119,211,238,675,	64941,65381,65674,65916,66117,66413,66733,	5.73014	coding	510
TCONS_00081087	XLOC_032494	chrA08	+	1	246,	3627374,	3.55085	noncoding	-0.0004096
TCONS_00081451	XLOC_033188	chrA08	+	5	321,130,300,207,75,	15729173,15729584,15729786,15730163,15730439,	3.07266	coding	447
TCONS_00079190	XLOC_032324	chrA08	+	6	205,159,119,211,238,616,	65375,65674,65916,66117,66413,66733,	13.9819	coding	156
TCONS_00079879	XLOC_033446	chrA08	+	1	241,	18161658,	3.35576	noncoding	-0.0004096
TCONS_00082565	XLOC_032355	chrA08	+	5	30,268,88,148,110,	503174,503300,503696,504427,504722,	4.72502	noncoding	-0.00542535
TCONS_00237897	XLOC_105418	chrC09	-	6	375,55,725,146,104,151,	34919952,34920605,34920762,34921559,34921821,34924260,	7.23141	coding	39
TCONS_00234637	XLOC_105418	chrC09	-	8	423,55,294,58,93,146,104,150,	34919904,34920605,34920762,34921154,34921394,34921559,34921821,34924260,	3.08521	coding	39
TCONS_00237601	XLOC_104870	chrC09	-	2	419,132,	13715825,13720412,	5.07375	noncoding	-0.00683867
TCONS_00243229	XLOC_106054	chrC09	-	10	355,66,81,78,26,61,43,74,89,43,	46973717,46974189,46974390,46974549,46974720,46974828,46974965,46975211,46975378,46975570,	5.4421	coding	0.001
TCONS_00237896	XLOC_105418	chrC09	-	6	375,616,93,146,104,198,	34919952,34920605,34921394,34921559,34921821,34922012,	5.5077	coding	87
TCONS_00237898	XLOC_105418	chrC09	-	6	375,607,93,146,104,151,	34919952,34920605,34921394,34921559,34924069,34924260,	3.6336	coding	39
TCONS_00240418	XLOC_105027	chrC09	-	7	206,94,189,245,583,89,448,	17975216,17975673,17975846,17976138,17976475,17977174,17977765,	3.07703	noncoding	-0.00165744
TCONS_00233635	XLOC_104503	chrC09	-	1	226,	4552622,	3.55341	noncoding	-0.0004096
TCONS_00240765	XLOC_105782	chrC09	-	2	181,933,	43429050,43429373,	9.07225	noncoding	-0.0030943
TCONS_00242864	XLOC_105153	chrC09	-	2	208,65,	22644081,22648968,	3.05796	noncoding	-0.0004096
TCONS_00238090	XLOC_105784	chrC09	-	1	1837,	43437297,	8.65845	coding	36
TCONS_00243110	XLOC_105770	chrC09	-	1	917,	43276631,	3.08083	coding	0.001
TCONS_00233735	XLOC_104598	chrC09	-	4	69,58,247,119,	6216106,6216892,6217160,6217501,	10.1019	noncoding	-0.813802
TCONS_00237646	XLOC_104959	chrC09	-	2	76,488,	16043703,16048231,	3.36999	noncoding	-0.0169542
TCONS_00233736	XLOC_104598	chrC09	-	2	69,728,	6216106,6216892,	3.42104	noncoding	-0.016276
TCONS_00240783	XLOC_105824	chrC09	-	1	1371,	43917323,	3.4808	coding	120
TCONS_00233893	XLOC_104762	chrC09	-	11	466,309,597,108,90,207,600,288,626,1616,140,	10398276,10398837,10399230,10399919,10400100,10400272,10400556,10402119,10402485,10403194,10404904,	5.52686	coding	2775
TCONS_00240313	XLOC_104827	chrC09	-	4	102,139,18,47,	12692237,12692660,12692878,12692918,	4.40702	noncoding	-0.0004096
TCONS_00242782	XLOC_104948	chrC09	-	5	95,88,63,131,120,	15648221,15648424,15649024,15649263,15649467,	5.76348	noncoding	-0.0004096
TCONS_00240801	XLOC_105858	chrC09	-	1	417,	44533688,	6.44326	noncoding	-0.0004096
TCONS_00234636	XLOC_105418	chrC09	-	8	423,55,294,70,93,146,104,200,	34919904,34920605,34920762,34921142,34921394,34921559,34921821,34922012,	7.00711	coding	87
TCONS_00234078	XLOC_104920	chrC09	-	2	305,69,	14789916,14790973,	6.34306	noncoding	-0.0004096
TCONS_00242600	XLOC_104562	chrC09	-	4	598,93,238,258,	5649685,5650371,5650545,5650856,	5.68815	noncoding	-0.00316655
TCONS_00233999	XLOC_104846	chrC09	-	2	404,53,	13073813,13074297,	4.00029	noncoding	-0.271267
TCONS_00237762	XLOC_105178	chrC09	-	2	184,111,	24378052,24378315,	4.14027	noncoding	-0.0004096
TCONS_00242242	XLOC_103833	chrC09	+	2	84,691,	43525638,43525978,	4.38177	noncoding	-0.0214158
TCONS_00237021	XLOC_103833	chrC09	+	1	1215,	43525644,	7.78333	noncoding	-0.00894288
TCONS_00239668	XLOC_103576	chrC09	+	7	40,68,66,89,293,175,867,	38612303,38612467,38612617,38612768,38612937,38613348,38613587,	3.09007	noncoding	-0.0004096
TCONS_00239807	XLOC_103833	chrC09	+	2	1040,178,	43525642,43526991,	3.59391	coding	276
TCONS_00232223	XLOC_103255	chrC09	+	9	355,53,43,67,55,62,90,128,350,	26471954,26472391,26472565,26472818,26473026,26473234,26473378,26473542,26473754,	4.79423	noncoding	-0.0193762
TCONS_00236411	XLOC_102850	chrC09	+	1	958,	11049626,	11.11	noncoding	-0.00391251
TCONS_00232861	XLOC_103823	chrC09	+	1	354,	43430988,	3.64061	noncoding	-0.0004096
TCONS_00239323	XLOC_102908	chrC09	+	1	843,	12901223,	48.0195	noncoding	-0.00672564
TCONS_00241919	XLOC_103127	chrC09	+	1	396,	19752906,	9.718	noncoding	-0.0129175
TCONS_00236403	XLOC_102840	chrC09	+	4	330,201,173,715,	10799920,10800367,10800777,10801044,	5.04525	coding	93
TCONS_00241618	XLOC_102509	chrC09	+	4	251,95,97,366,	3535233,3535859,3536045,3536314,	3.25515	noncoding	-0.0004096
TCONS_00241987	XLOC_103249	chrC09	+	1	1226,	25835922,	23.9528	noncoding	-0.00484406
TCONS_00241683	XLOC_102635	chrC09	+	3	184,61,60,	5665620,5665890,5666033,	4.73989	coding	3
TCONS_00239107	XLOC_102539	chrC09	+	1	1260,	3901261,	3.48342	coding	0.001
TCONS_00236704	XLOC_103279	chrC09	+	1	460,	28151945,	3.31935	noncoding	-0.0145322
TCONS_00239347	XLOC_102947	chrC09	+	6	211,89,900,121,96,262,	14075557,14076131,14076325,14077311,14077517,14078012,	4.10443	coding	57
TCONS_00242067	XLOC_103433	chrC09	+	1	982,	34743961,	3.01373	noncoding	-0.0046503
TCONS_00238972	XLOC_102303	chrC09	+	3	40,86,265,	461664,462217,462497,	4.30424	noncoding	-0.0004096
TCONS_00236341	XLOC_102706	chrC09	+	2	28,237,	7123436,7123548,	3.08578	noncoding	-0.0004096
TCONS_00030285	XLOC_010773	chrA03	+	1	218,	27609450,	41.9479	noncoding	-0.0004096
TCONS_00026311	XLOC_009240	chrA03	+	1	596,	8095106,	4.78761	noncoding	-0.0129175
TCONS_00022638	XLOC_010803	chrA03	+	5	86,140,35,218,305,	28140763,28141416,28141666,28141785,28142070,	3.01845	noncoding	-0.0626002
TCONS_00026797	XLOC_010101	chrA03	+	1	267,	18166226,	6.31039	noncoding	-0.203451
TCONS_00032585	XLOC_010078	chrA03	+	1	986,	17904555,	19.5665	noncoding	-0.00847711
TCONS_00026432	XLOC_009471	chrA03	+	1	700,	10683134,	3.20087	noncoding	-0.0198488
TCONS_00026483	XLOC_009547	chrA03	+	3	32,237,110,	11525464,11525581,11525896,	5.06437	noncoding	-0.0004096
TCONS_00032172	XLOC_009161	chrA03	+	1	280,	7146553,	5.91124	noncoding	-0.0004096
TCONS_00029088	XLOC_008640	chrA03	+	3	310,105,10,	1066862,1067420,1067613,	3.08908	noncoding	-0.0004096
TCONS_00031905	XLOC_008543	chrA03	+	1	410,	70194,	3.77473	noncoding	-0.0100469
TCONS_00032736	XLOC_010412	chrA03	+	1	1377,	22124480,	6.30895	noncoding	-0.00581287
TCONS_00027125	XLOC_010713	chrA03	+	1	290,	26783431,	6.12969	noncoding	-0.0004096
TCONS_00032940	XLOC_010830	chrA03	+	7	242,105,57,132,184,221,231,	28781180,28781514,28781748,28781899,28782099,28782376,28782789,	3.12982	noncoding	-0.00406901
TCONS_00021224	XLOC_009582	chrA03	+	2	295,134,	11927404,11928988,	14.0082	noncoding	-0.0129175
TCONS_00020142	XLOC_008673	chrA03	+	3	211,74,175,	1497579,1497864,1498464,	5.9723	noncoding	-0.0226056
TCONS_00032923	XLOC_010803	chrA03	+	7	57,49,140,35,218,304,125,	28140792,28141102,28141416,28141666,28141785,28142070,28142457,	4.70833	noncoding	-0.0406901
TCONS_00032505	XLOC_009924	chrA03	+	4	201,101,123,533,	15853536,15853821,15853984,15854311,	3.62175	noncoding	-0.16276
TCONS_00025385	XLOC_013147	chrA03	-	3	668,284,224,	28092711,28093571,28093939,	9.99952	noncoding	-0.406901
TCONS_00033448	XLOC_012014	chrA03	-	2	288,144,	13258995,13266327,	4.88158	noncoding	-0.0239354
TCONS_00031229	XLOC_012689	chrA03	-	2	202,3177,	21219056,21219351,	12.4821	coding	75
TCONS_00023053	XLOC_011175	chrA03	-	3	38,1086,977,	3155468,3155578,3156729,	8.19604	coding	0.001
TCONS_00028344	XLOC_012834	chrA03	-	3	228,151,53,	23396979,23397300,23397535,	7.62233	noncoding	-0.0004096
TCONS_00028346	XLOC_012834	chrA03	-	7	499,151,238,211,119,141,847,	23400679,23401268,23401504,23401850,23402158,23402356,23402592,	6.87018	coding	90
TCONS_00033834	XLOC_012904	chrA03	-	8	234,61,86,54,103,81,92,67,	24351298,24352700,24352863,24353064,24353633,24353863,24354421,24354632,	3.13975	noncoding	-0.0452112
TCONS_00027718	XLOC_011712	chrA03	-	8	305,128,95,69,365,227,47,442,	9369350,9369738,9370108,9370305,9373263,9373825,9374230,9374373,	4.02321	noncoding	-0.00265082
TCONS_00030510	XLOC_011217	chrA03	-	15	466,115,177,186,111,122,349,129,134,98,188,77,223,166,73,	3659735,3660602,3661006,3661390,3661727,3661948,3662616,3663235,3663445,3663799,3664939,3665312,3665609,3666018,3666280,	4.03433	coding	0.001
TCONS_00024791	XLOC_012638	chrA03	-	6	312,82,96,115,64,337,	20521398,20521820,20522457,20522661,20522882,20523231,	4.21832	noncoding	-0.00946281
TCONS_00033447	XLOC_012014	chrA03	-	3	288,149,19,	13258995,13261130,13264756,	4.60923	noncoding	-0.0193762
TCONS_00027733	XLOC_011726	chrA03	-	1	826,	9568953,	21.257	noncoding	-0.00546176
TCONS_00024300	XLOC_012210	chrA03	-	3	204,60,46,	15163412,15163701,15163910,	6.80929	noncoding	-0.0280621
TCONS_00031057	XLOC_012271	chrA03	-	1	853,	15702963,	3.62218	noncoding	-0.016276
TCONS_00024575	XLOC_012460	chrA03	-	2	150,251,	18279053,18279469,	4.4368	noncoding	-0.0004096
TCONS_00033446	XLOC_012014	chrA03	-	2	288,125,	13258995,13259410,	8.91873	noncoding	-0.0301408
TCONS_00027608	XLOC_011521	chrA03	-	1	226,	6857394,	6.85287	noncoding	-0.0004096
TCONS_00031188	XLOC_012603	chrA03	-	3	292,278,327,	20087295,20087664,20088026,	8.32166	coding	117
TCONS_00025358	XLOC_013130	chrA03	-	1	1059,	27685022,	4.35638	noncoding	-0.00430583
TCONS_00028011	XLOC_012204	chrA03	-	6	2162,464,253,119,47,446,	15125783,15128054,15128737,15129211,15129446,15129682,	24.7372	coding	45
TCONS_00033580	XLOC_012280	chrA03	-	9	374,72,71,70,93,94,62,45,138,	15799898,15800361,15800507,15800674,15800820,15801013,15801186,15801353,15801486,	6.96535	coding	18
TCONS_00028549	XLOC_013139	chrA03	-	1	751,	27884698,	5.10801	noncoding	-0.00457192
TCONS_00030880	XLOC_011937	chrA03	-	2	385,83,	11954594,11955653,	4.98485	noncoding	-0.00968812
TCONS_00023321	XLOC_011411	chrA03	-	6	211,84,167,49,173,382,	5567178,5567498,5567670,5567922,5568047,5568380,	7.26956	coding	0.001
TCONS_00176847	XLOC_076380	chrC04	-	2	417,174,	48695186,48695692,	3.06629	noncoding	-0.0004096
TCONS_00173524	XLOC_074576	chrC04	-	4	165,64,72,521,	2975552,2975909,2976447,2976951,	5.91152	noncoding	-0.00678168
TCONS_00173516	XLOC_074570	chrC04	-	8	108,176,83,223,169,81,110,56,	2718337,2718519,2718771,2718920,2719251,2719513,2719676,2719889,	5.04037	coding	0.001
TCONS_00176402	XLOC_075336	chrC04	-	4	266,793,96,579,	25104903,25105331,25106662,25106989,	3.62018	coding	624
TCONS_00171527	XLOC_076053	chrC04	-	1	1029,	43810553,	3.04233	noncoding	-0.00380281
TCONS_00176321	XLOC_075118	chrC04	-	1	663,	17205040,	4.07736	noncoding	-0.00782502
TCONS_00176469	XLOC_075489	chrC04	-	2	427,171,	29928741,29929465,	5.04511	noncoding	-0.0452112
TCONS_00176456	XLOC_075471	chrC04	-	1	411,	29647569,	3.51083	noncoding	-0.00980484
TCONS_00174215	XLOC_075819	chrC04	-	1	1061,	38887300,	18.605	noncoding	-0.0004096
TCONS_00171545	XLOC_076098	chrC04	-	3	33,134,84,	44508985,44509465,44509686,	3.75188	noncoding	-0.0004096
TCONS_00167085	XLOC_074748	chrC04	-	1	517,	6581449,	31.1968	noncoding	-0.00813802
TCONS_00176102	XLOC_074653	chrC04	-	3	175,124,155,	4380732,4381252,4381453,	15.5736	noncoding	-0.0173149
TCONS_00167487	XLOC_075134	chrC04	-	1	732,	18471818,	10.0348	noncoding	-0.0004096
TCONS_00174064	XLOC_075499	chrC04	-	1	465,	30252627,	5.22319	noncoding	-0.036991
TCONS_00167196	XLOC_074857	chrC04	-	1	542,	9075466,	8.55371	coding	42
TCONS_00176280	XLOC_075003	chrC04	-	2	91,273,	13057489,13057669,	4.05344	noncoding	-0.0004096
TCONS_00167464	XLOC_075118	chrC04	-	3	391,410,110,	17204970,17205434,17213294,	10.3055	noncoding	-0.00490242
TCONS_00168123	XLOC_075736	chrC04	-	1	1614,	37004170,	5.72013	noncoding	-0.00914384
TCONS_00173865	XLOC_075171	chrC04	-	1	426,	20532776,	4.09925	noncoding	-0.00935405
TCONS_00168136	XLOC_075746	chrC04	-	5	304,146,64,20,620,	37282538,37282922,37283147,37283313,37283476,	3.99001	noncoding	-0.00364934
TCONS_00172854	XLOC_073341	chrC04	+	2	383,993,	24260918,24261572,	3.49507	noncoding	-0.813802
TCONS_00169900	XLOC_073220	chrC04	+	1	520,	20681748,	4.57975	noncoding	-0.0478707
TCONS_00172816	XLOC_073297	chrC04	+	2	80,299,	23058452,23058764,	3.65649	noncoding	-0.0193762
TCONS_00173223	XLOC_073999	chrC04	+	3	147,28,128,	40962430,40962649,40963052,	18.953	noncoding	-0.135634
TCONS_00172815	XLOC_073297	chrC04	+	2	80,299,	23058237,23058764,	7.40454	noncoding	-0.0193762
TCONS_00175374	XLOC_073065	chrC04	+	1	852,	11980968,	3.48975	noncoding	-0.0083041
TCONS_00172861	XLOC_073347	chrC04	+	1	1532,	24347810,	3.72206	coding	780
TCONS_00169858	XLOC_073146	chrC04	+	1	1564,	15321191,	5.80297	coding	0.001
TCONS_00170487	XLOC_074164	chrC04	+	1	399,	44671536,	3.15298	noncoding	-0.0004096
TCONS_00172762	XLOC_073228	chrC04	+	9	227,165,155,86,200,49,212,198,141,	21082338,21082913,21084494,21084747,21084929,21085213,21085353,21085659,21085929,	6.87326	coding	342
TCONS_00170052	XLOC_073426	chrC04	+	2	107,382,	26085061,26085603,	6.37901	noncoding	-0.16276
TCONS_00166567	XLOC_074318	chrC04	+	1	1396,	47070082,	3.59051	coding	381
TCONS_00175246	XLOC_072827	chrC04	+	1	209,	6609863,	13.4359	noncoding	-0.0004096
TCONS_00175729	XLOC_073778	chrC04	+	4	59,826,127,298,	35929101,35929261,35930188,35930427,	3.63574	noncoding	-0.073982
TCONS_00173273	XLOC_074078	chrC04	+	2	780,377,	42902607,42904974,	6.88112	noncoding	-0.116257
TCONS_00175113	XLOC_072520	chrC04	+	3	209,227,210,	832922,833361,833832,	3.39254	noncoding	-0.00797845
TCONS_00169693	XLOC_072847	chrC04	+	3	310,152,57,	6884357,6884836,6885092,	4.02552	noncoding	-0.00946281
TCONS_00175760	XLOC_073860	chrC04	+	1	356,	38042007,	4.40404	noncoding	-0.0325521
TCONS_00169985	XLOC_073341	chrC04	+	1	761,	24261912,	4.54566	noncoding	-0.0004096
TCONS_00175507	XLOC_073321	chrC04	+	7	113,84,226,65,30,53,334,	23655018,23655250,23655480,23655794,23656140,23656330,23656464,	4.26833	noncoding	-0.00457192
TCONS_00165862	XLOC_073665	chrC04	+	1	834,	33329761,	3.31176	noncoding	-0.00470406
TCONS_00175539	XLOC_073386	chrC04	+	4	186,1198,96,133,	25136644,25137069,25138477,25138648,	7.27921	coding	570
TCONS_00172886	XLOC_073386	chrC04	+	2	1592,91,	25136675,25138477,	8.12921	coding	777
TCONS_00175133	XLOC_072556	chrC04	+	2	64,169,	1591698,1591996,	4.10726	noncoding	-0.0004096
TCONS_00175451	XLOC_073219	chrC04	+	2	217,268,	20600738,20601082,	4.91141	noncoding	-0.0159569
TCONS_00172814	XLOC_073297	chrC04	+	2	78,299,	23058024,23058764,	6.92974	noncoding	-0.0193762
TCONS_00165479	XLOC_073341	chrC04	+	2	150,1014,	24260917,24261572,	4.44073	noncoding	-0.406901
TCONS_00169986	XLOC_073344	chrC04	+	4	379,46,366,214,	24338822,24339301,24339544,24339982,	3.73064	coding	501
TCONS_00267482	XLOC_119109	chrUnn_random	+	1	385,	5992780,	4.28385	noncoding	-0.0180845
TCONS_00266576	XLOC_119132	chrUnn_random	+	3	143,232,83,	7042231,7042453,7042750,	3.0473	noncoding	-0.0121463
TCONS_00266566	XLOC_119111	chrUnn_random	+	2	95,1006,	6040585,6040905,	3.50129	noncoding	-0.00343376
TCONS_00267483	XLOC_119110	chrUnn_random	+	2	49,276,	6037626,6038363,	3.13254	coding	0.001
TCONS_00265989	XLOC_119080	chrUnn_random	+	3	197,186,452,	5080041,5080308,5080571,	4.94653	coding	33
TCONS_00265988	XLOC_119080	chrUnn_random	+	3	197,168,452,	5080041,5080326,5080571,	5.78322	coding	33
TCONS_00267478	XLOC_119107	chrUnn_random	+	1	705,	5737914,	4.14574	noncoding	-0.0290644
TCONS_00267544	XLOC_119253	chrUnn_random	-	2	45,217,	3868236,3869158,	4.29267	noncoding	-0.0004096
TCONS_00267502	XLOC_119170	chrUnn_random	-	1	670,	104250,	3.25006	noncoding	-0.00894288
TCONS_00267552	XLOC_119264	chrUnn_random	-	3	198,157,119,	4264390,4264671,4264905,	3.84002	noncoding	-0.0387525
TCONS_00266682	XLOC_119332	chrUnn_random	-	2	283,208,	7116183,7116547,	3.92716	coding	213
TCONS_00266685	XLOC_119343	chrUnn_random	-	3	334,98,232,	7383593,7384004,7384167,	3.53893	noncoding	-0.0226056
TCONS_00060561	XLOC_023041	chrA06	+	5	193,182,273,96,374,	497701,497988,498252,498601,500264,	3.96399	noncoding	-0.0107079
TCONS_00055504	XLOC_024293	chrA06	+	5	400,170,526,414,896,	20125650,20126851,20127105,20127716,20130243,	4.16712	coding	720
TCONS_00063417	XLOC_024592	chrA06	+	6	446,350,123,60,545,575,	23428687,23429409,23429852,23430209,23430365,23430989,	5.0242	coding	123
TCONS_00058988	XLOC_024293	chrA06	+	6	275,98,345,414,425,478,	20126746,20127105,20127286,20127716,20128254,20130668,	4.3815	coding	102
TCONS_00061136	XLOC_024113	chrA06	+	2	878,835,	17293789,17295160,	11.7371	coding	570
TCONS_00061135	XLOC_024113	chrA06	+	2	955,758,	17293789,17295237,	22.0627	coding	570
TCONS_00063327	XLOC_024417	chrA06	+	1	214,	21475365,	3.23272	noncoding	-0.0004096
TCONS_00055505	XLOC_024293	chrA06	+	5	400,352,844,425,471,	20125650,20126851,20127286,20128254,20130668,	3.96951	coding	1173
TCONS_00055293	XLOC_024113	chrA06	+	3	136,48,1106,	17293809,17294391,17294932,	3.36835	coding	60
TCONS_00055728	XLOC_024483	chrA06	+	2	52,253,	22081954,22082085,	6.83355	coding	0.001
TCONS_00061422	XLOC_024592	chrA06	+	8	460,124,150,123,60,112,122,587,	23428673,23429409,23429609,23429852,23430209,23430365,23430788,23430989,	4.01286	coding	138
TCONS_00055503	XLOC_024293	chrA06	+	7	400,170,98,345,414,324,572,	20125650,20126851,20127105,20127286,20127716,20128254,20130567,	7.63402	coding	102
TCONS_00060995	XLOC_023858	chrA06	+	1	426,	11011524,	5.70137	noncoding	-0.0226056
TCONS_00058878	XLOC_024113	chrA06	+	2	574,1099,	17293865,17294932,	7.79349	coding	495
TCONS_00061239	XLOC_024293	chrA06	+	8	503,282,170,98,345,414,324,621,	20124641,20125768,20126851,20127105,20127286,20127716,20128254,20130567,	13.1016	coding	150
TCONS_00058987	XLOC_024293	chrA06	+	6	275,98,345,414,324,579,	20126746,20127105,20127286,20127716,20128254,20130567,	7.52094	coding	102
TCONS_00063376	XLOC_024511	chrA06	+	1	520,	22516242,	3.48871	noncoding	-0.0004096
TCONS_00061076	XLOC_023991	chrA06	+	6	155,209,121,92,97,415,	15535088,15535467,15535748,15535933,15536109,15536282,	8.51261	coding	198
TCONS_00061602	XLOC_024918	chrA06	-	4	761,444,990,22,	3322475,3323328,3323852,3325136,	4.68204	coding	0.001
TCONS_00061460	XLOC_024672	chrA06	-	2	585,977,	34354,35128,	3.56171	noncoding	-0.00449614
TCONS_00061806	XLOC_025280	chrA06	-	4	63,112,254,204,	7710374,7710521,7710709,7711048,	5.36932	coding	66
TCONS_00063634	XLOC_025095	chrA06	-	3	399,98,109,	5329640,5330116,5330479,	14.7897	noncoding	-0.0189256
TCONS_00056551	XLOC_025184	chrA06	-	1	437,	6363520,	4.10855	noncoding	-0.0004096
TCONS_00063832	XLOC_025487	chrA06	-	3	439,151,600,	12852736,12853444,12853698,	3.84654	noncoding	-0.0004096
TCONS_00059972	XLOC_025938	chrA06	-	4	216,96,76,134,	20430741,20431068,20431262,20431434,	5.02145	coding	0.001
TCONS_00063452	XLOC_024672	chrA06	-	3	54,350,388,	34446,34589,35128,	5.2122	noncoding	-0.00678168
TCONS_00059709	XLOC_025473	chrA06	-	4	270,127,143,88,	12062667,12063113,12063982,12064192,	5.41493	noncoding	-0.0353827
TCONS_00061912	XLOC_025487	chrA06	-	3	326,106,860,	12852849,12853444,12853694,	3.27256	noncoding	-0.01565
TCONS_00061504	XLOC_024758	chrA06	-	13	396,61,68,73,102,120,119,58,115,56,133,55,481,	1302207,1302690,1302854,1303033,1303192,1303378,1303639,1303849,1303989,1304209,1304355,1305080,1305230,	3.57237	coding	924
TCONS_00056510	XLOC_025155	chrA06	-	4	99,216,66,236,	6006844,6007165,6008498,6008648,	3.16751	noncoding	-0.0813802
TCONS_00062113	XLOC_025906	chrA06	-	2	1416,933,	20126850,20130255,	18.8611	noncoding	-0.00290644
TCONS_00061628	XLOC_024975	chrA06	-	3	34,107,90,	3898566,3898709,3898933,	3.78689	noncoding	-0.0004096
TCONS_00034622	XLOC_014819	chrA03_random	-	1	447,	248237,	8.39713	noncoding	-0.0325521
TCONS_00035631	XLOC_014560	chrA03_random	+	4	80,77,276,807,	175995,176162,176332,176752,	4.36651	noncoding	-0.00396977
TCONS_00035630	XLOC_014560	chrA03_random	+	5	80,77,276,292,423,	175995,176162,176332,176752,177136,	4.40785	noncoding	-0.00467702
TCONS_00034987	XLOC_014606	chrA03_random	+	5	31,184,83,101,90,	635862,635972,636371,636550,636776,	3.19165	coding	0.001
TCONS_00035329	XLOC_014630	chrA03_random	+	15	717,313,443,132,99,71,97,44,93,146,160,111,216,158,129,	799033,799818,800226,800751,801118,801292,801687,801849,802224,802384,802815,803115,803317,803931,804351,	7.25136	coding	438
TCONS_00035006	XLOC_014630	chrA03_random	+	7	94,146,160,111,216,158,110,	802223,802384,802815,803115,803317,803931,804351,	4.19967	coding	0.001
TCONS_00035632	XLOC_014560	chrA03_random	+	4	76,276,292,423,	175995,176332,176752,177136,	3.72785	noncoding	-0.00467702
TCONS_00034364	XLOC_014588	chrA03_random	+	2	81,151,	475659,475823,	3.64048	noncoding	-0.0004096
TCONS_00034990	XLOC_014609	chrA03_random	+	3	80,56,124,	651368,651508,651688,	6.118	coding	0.001
TCONS_00034949	XLOC_014560	chrA03_random	+	6	417,104,197,77,276,779,	175219,175699,175878,176162,176332,176752,	3.63315	noncoding	-0.0153548
TCONS_00035710	XLOC_014749	chrA03_random	+	2	527,100,	2313614,2315057,	3.82093	noncoding	-0.00645875
TCONS_00035046	XLOC_014723	chrA03_random	+	10	131,198,114,251,136,180,93,212,64,94,	1864544,1864977,1865262,1865482,1865815,1866185,1866453,1866640,1866930,1867104,	4.62761	coding	0.001
