# Supplementary material for: Transcriptome profiling analysis reveals the role of silique in controlling seed oil content in Brassica napus
Source: PLoS One. 2017 Jun 8;12(6):e0179027. doi: 10.1371/journal.pone.0179027 (PMC5464616; doi:10.1371/journal.pone.0179027)
Supplement: S2 Dataset — (XLS) [file pone.0179027.s002.xls]

## Sheet: HFA15 vs HFA25
S2 Detaset. Overview of all GO terms in HFA15-vs-HFA25
Class	GO_ID	Term	DEGs_In_Term	All_Gene_In_Term	Correct_P-Value
CC	GO:0016020	membrane	823	3619	8.74481e-29
CC	GO:0009523	photosystem II	53	101	8.41391e-16
CC	GO:0009522	photosystem I	38	66	3.2254e-13
CC	GO:0009654	photosystem II oxygen evolving complex	39	69	3.2254e-13
CC	GO:0019898	extrinsic component of membrane	35	59	8.21978e-13
CC	GO:0009538	photosystem I reaction center	20	25	5.18396e-11
CC	GO:0048046	apoplast	72	205	1.27214e-10
CC	GO:0016021	integral component of membrane	538	2631	1.76686e-10
CC	GO:0005634	nucleus	469	2286	2.12712e-09
CC	GO:0005618	cell wall	90	330	7.10016e-07
CC	GO:0042651	thylakoid membrane	18	31	1.28675e-06
CC	GO:0012511	monolayer-surrounded lipid storage body	22	54	0.000122876
CC	GO:0005576	extracellular region	58	221	0.00044293
CC	GO:0005887	integral component of plasma membrane	12	24	0.00117043
CC	GO:0000786	nucleosome	49	198	0.00667476
CC	GO:0016459	myosin complex	20	64	0.0150958
CC	GO:0016602	CCAAT-binding factor complex	15	43	0.0164418
CC	GO:0005875	microtubule associated complex	43	198	0.14215
CC	GO:0016471	vacuolar proton-transporting V-type ATPase complex	6	17	0.377632
CC	GO:0009507	chloroplast	20	86	0.377632
CC	GO:0005783	endoplasmic reticulum	42	212	0.514655
CC	GO:0030130	clathrin coat of trans-Golgi network vesicle	7	25	0.693968
CC	GO:0016592	mediator complex	9	35	0.693968
CC	GO:0032040	small-subunit processome	6	22	0.919241
CC	GO:0005886	plasma membrane	6	23	0.967596
CC	GO:0009317	acetyl-CoA carboxylase complex	5	18	0.967596
CC	GO:0009331	glycerol-3-phosphate dehydrogenase complex	5	18	0.967596
CC	GO:0031012	extracellular matrix	4	14	1
CC	GO:0005960	glycine cleavage complex	5	19	1
CC	GO:0031519	PcG protein complex	2	5	1
CC	GO:0030132	clathrin coat of coated pit	7	32	1
CC	GO:0009316	3-isopropylmalate dehydratase complex	2	6	1
CC	GO:0043626	PCNA complex	2	6	1
CC	GO:0005819	spindle	3	12	1
CC	GO:0019008	molybdopterin synthase complex	1	2	1
CC	GO:0030127	COPII vesicle coat	6	29	1
CC	GO:0005945	6-phosphofructokinase complex	7	36	1
CC	GO:0008352	katanin complex	3	13	1
CC	GO:0005664	nuclear origin of replication recognition complex	2	8	1
CC	GO:0031429	box H/ACA snoRNP complex	2	8	1
CC	GO:0015629	actin cytoskeleton	7	38	1
CC	GO:0005787	signal peptidase complex	5	26	1
CC	GO:0032389	MutLalpha complex	1	3	1
CC	GO:0033588	Elongator holoenzyme complex	1	3	1
CC	GO:0005777	peroxisome	11	65	1
CC	GO:0000151	ubiquitin ligase complex	32	200	1
CC	GO:0009360	DNA polymerase III complex	3	16	1
CC	GO:0005673	transcription factor TFIIE complex	1	4	1
CC	GO:0005751	mitochondrial respiratory chain complex IV	1	4	1
CC	GO:0005758	mitochondrial intermembrane space	1	4	1
CC	GO:0005761	mitochondrial ribosome	1	4	1
CC	GO:0030176	integral component of endoplasmic reticulum membrane	1	4	1
CC	GO:0016272	prefoldin complex	5	32	1
CC	GO:0005779	integral component of peroxisomal membrane	5	33	1
CC	GO:0016442	RISC complex	1	6	1
CC	GO:0030123	AP-3 adaptor complex	1	6	1
CC	GO:0005681	spliceosomal complex	6	42	1
CC	GO:0005669	transcription factor TFIID complex	3	21	1
CC	GO:0005874	microtubule	13	90	1
CC	GO:0000015	phosphopyruvate hydratase complex	2	14	1
CC	GO:0005834	heterotrimeric G-protein complex	2	14	1
CC	GO:0008250	oligosaccharyltransferase complex	2	14	1
CC	GO:0030173	integral component of Golgi membrane	2	14	1
CC	GO:0005798	Golgi-associated vesicle	1	7	1
CC	GO:0043231	intracellular membrane-bounded organelle	2	16	1
CC	GO:0031361	integral component of thylakoid membrane	1	8	1
CC	GO:0042720	mitochondrial inner membrane peptidase complex	1	8	1
CC	GO:0072546	ER membrane protein complex	1	8	1
CC	GO:0031227	intrinsic component of endoplasmic reticulum membrane	4	33	1
CC	GO:0005971	ribonucleoside-diphosphate reductase complex	2	18	1
CC	GO:0030529	ribonucleoprotein complex	5	42	1
CC	GO:0005643	nuclear pore	13	101	1
CC	GO:0005741	mitochondrial outer membrane	5	43	1
CC	GO:0005750	mitochondrial respiratory chain complex III	1	11	1
CC	GO:0005743	mitochondrial inner membrane	5	45	1
CC	GO:0005742	mitochondrial outer membrane translocase complex	2	21	1
CC	GO:0042555	MCM complex	2	21	1
CC	GO:0005730	nucleolus	3	30	1
CC	GO:0000808	origin recognition complex	1	12	1
CC	GO:0005852	eukaryotic translation initiation factor 3 complex	1	12	1
CC	GO:0031011	Ino80 complex	1	12	1
CC	GO:0005795	Golgi stack	2	22	1
CC	GO:0005667	transcription factor complex	3	32	1
CC	GO:0048500	signal recognition particle	3	32	1
CC	GO:0031966	mitochondrial membrane	1	14	1
CC	GO:0005746	mitochondrial respiratory chain	2	25	1
CC	GO:0005849	mRNA cleavage factor complex	1	15	1
CC	GO:0000228	nuclear chromosome	1	16	1
CC	GO:0005615	extracellular space	1	16	1
CC	GO:0030915	Smc5-Smc6 complex	1	16	1
CC	GO:0005956	protein kinase CK2 complex	1	17	1
CC	GO:0005737	cytoplasm	135	984	1
CC	GO:0005694	chromosome	6	69	1
CC	GO:0015935	small ribosomal subunit	11	111	1
CC	GO:0043234	protein complex	9	95	1
CC	GO:0030288	outer membrane-bounded periplasmic space	6	70	1
CC	GO:0005680	anaphase-promoting complex	1	21	1
CC	GO:0030126	COPI vesicle coat	3	43	1
CC	GO:0005759	mitochondrial matrix	2	34	1
CC	GO:0000145	exocyst	9	99	1
CC	GO:0005739	mitochondrion	2	35	1
CC	GO:0015934	large ribosomal subunit	9	100	1
CC	GO:0005856	cytoskeleton	4	56	1
CC	GO:0000922	spindle pole	1	24	1
CC	GO:0005815	microtubule organizing center	1	24	1
CC	GO:0000502	proteasome complex	1	26	1
CC	GO:0005853	eukaryotic translation elongation factor 1 complex	1	26	1
CC	GO:0000139	Golgi membrane	2	39	1
CC	GO:0030117	membrane coat	6	81	1
CC	GO:0031461	cullin-RING ubiquitin ligase complex	1	32	1
CC	GO:0005789	endoplasmic reticulum membrane	2	48	1
CC	GO:0030118	clathrin coat	2	48	1
CC	GO:0005744	mitochondrial inner membrane presequence translocase complex	1	38	1
CC	GO:0000159	protein phosphatase type 2A complex	2	54	1
CC	GO:0030131	clathrin adaptor complex	1	49	1
CC	GO:0005839	proteasome core complex	4	93	1
CC	GO:0005622	intracellular	281	2596	1
CC	GO:0009579	thylakoid	0	16	1
CC	GO:0017119	Golgi transport complex	0	16	1
CC	GO:0035267	NuA4 histone acetyltransferase complex	0	16	1
CC	GO:0000124	SAGA complex	0	4	1
CC	GO:0000172	ribonuclease MRP complex	0	2	1
CC	GO:0000178	exosome (RNase complex)	0	5	1
CC	GO:0000439	core TFIIH complex	0	18	1
CC	GO:0000445	THO complex part of transcription export complex	0	2	1
CC	GO:0000785	chromatin	0	8	1
CC	GO:0000796	condensin complex	0	6	1
CC	GO:0000799	nuclear condensin complex	0	1	1
CC	GO:0005639	integral component of nuclear inner membrane	0	2	1
CC	GO:0005655	nucleolar ribonuclease P complex	0	2	1
CC	GO:0005663	DNA replication factor C complex	0	2	1
CC	GO:0005666	DNA-directed RNA polymerase III complex	0	4	1
CC	GO:0005672	transcription factor TFIIA complex	0	17	1
CC	GO:0005674	transcription factor TFIIF complex	0	12	1
CC	GO:0005740	mitochondrial envelope	0	20	1
CC	GO:0005764	lysosome	0	2	1
CC	GO:0005778	peroxisomal membrane	0	7	1
CC	GO:0005785	signal recognition particle receptor complex	0	4	1
CC	GO:0005788	endoplasmic reticulum lumen	0	4	1
CC	GO:0005794	Golgi apparatus	0	11	1
CC	GO:0005801	cis-Golgi network	0	23	1
CC	GO:0005829	cytosol	0	4	1
CC	GO:0005838	proteasome regulatory particle	0	3	1
CC	GO:0005840	ribosome	101	1311	1
CC	GO:0005846	nuclear cap binding complex	0	6	1
CC	GO:0005847	mRNA cleavage and polyadenylation specificity factor complex	0	2	1
CC	GO:0005850	eukaryotic translation initiation factor 2 complex	0	6	1
CC	GO:0005885	Arp2/3 protein complex	0	12	1
CC	GO:0005938	cell cortex	0	10	1
CC	GO:0005952	cAMP-dependent protein kinase complex	0	2	1
CC	GO:0005965	protein farnesyltransferase complex	0	4	1
CC	GO:0008290	F-actin capping protein complex	0	6	1
CC	GO:0009341	beta-galactosidase complex	0	2	1
CC	GO:0009349	riboflavin synthase complex	0	4	1
CC	GO:0009512	cytochrome b6f complex	0	6	1
CC	GO:0009521	photosystem	0	9	1
CC	GO:0009536	plastid	0	1	1
CC	GO:0009539	photosystem II reaction center	0	3	1
CC	GO:0009707	chloroplast outer membrane	0	8	1
CC	GO:0019028	viral capsid	0	1	1
CC	GO:0019867	outer membrane	0	17	1
CC	GO:0030076	light-harvesting complex	0	5	1
CC	GO:0030096	plasma membrane-derived thylakoid photosystem II	0	2	1
CC	GO:0030122	AP-2 adaptor complex	0	5	1
CC	GO:0030532	small nuclear ribonucleoprotein complex	0	6	1
CC	GO:0030677	ribonuclease P complex	0	2	1
CC	GO:0030870	Mre11 complex	0	2	1
CC	GO:0030880	RNA polymerase complex	0	4	1
CC	GO:0030896	checkpoint clamp complex	0	4	1
CC	GO:0030904	retromer complex	0	8	1
CC	GO:0031305	integral component of mitochondrial inner membrane	0	4	1
CC	GO:0031515	tRNA (m1A) methyltransferase complex	0	3	1
CC	GO:0032039	integrator complex	0	2	1
CC	GO:0032301	MutSalpha complex	0	2	1
CC	GO:0032302	MutSbeta complex	0	2	1
CC	GO:0032777	Piccolo NuA4 histone acetyltransferase complex	0	10	1
CC	GO:0032783	ELL-EAF complex	0	2	1
CC	GO:0042597	periplasmic space	0	2	1
CC	GO:0042765	GPI-anchor transamidase complex	0	7	1
CC	GO:0043189	H4/H2A histone acetyltransferase complex	0	9	1
CC	GO:0043240	Fanconi anaemia nuclear complex	0	2	1
CC	GO:0043564	Ku70:Ku80 complex	0	4	1
CC	GO:0044431	Golgi apparatus part	0	4	1
CC	GO:0045239	tricarboxylic acid cycle enzyme complex	0	3	1
CC	GO:0045252	oxoglutarate dehydrogenase complex	0	8	1
CC	GO:0045254	pyruvate dehydrogenase complex	0	6	1
CC	GO:0046540	U4/U6 x U5 tri-snRNP complex	0	15	1
CC	GO:0070461	SAGA-type complex	0	20	1
CC	GO:0070531	BRCA1-A complex	0	2	1
CC	GO:0070552	BRISC complex	0	2	1
CC	GO:0070652	HAUS complex	0	4	1
CC	GO:0070985	TFIIK complex	0	5	1
CC	GO:0071203	WASH complex	0	2	1
BP	GO:0015979	photosynthesis	107	207	9.55708e-31
BP	GO:0055114	oxidation-reduction process	842	3869	5.04182e-23
BP	GO:0005975	carbohydrate metabolic process	383	1504	2.64251e-21
BP	GO:0006629	lipid metabolic process	207	705	2.00075e-18
BP	GO:0008152	metabolic process	476	2196	1.49898e-12
BP	GO:0009058	biosynthetic process	132	475	8.02187e-10
BP	GO:0055085	transmembrane transport	358	1660	3.8254e-09
BP	GO:0006810	transport	272	1201	4.4646e-09
BP	GO:0043086	negative regulation of catalytic activity	49	134	1.68786e-07
BP	GO:0000160	phosphorelay signal transduction system	59	183	9.44743e-07
BP	GO:0006073	cellular glucan metabolic process	37	95	1.75918e-06
BP	GO:0030001	metal ion transport	87	323	6.08683e-06
BP	GO:0006857	oligopeptide transport	27	62	7.24885e-06
BP	GO:0006633	fatty acid biosynthetic process	68	248	5.93485e-05
BP	GO:0005985	sucrose metabolic process	15	27	8.1447e-05
BP	GO:0006869	lipid transport	29	77	8.1447e-05
BP	GO:0046274	lignin catabolic process	21	48	0.000120727
BP	GO:0030244	cellulose biosynthetic process	34	100	0.000148348
BP	GO:0006855	drug transmembrane transport	64	237	0.000152282
BP	GO:0009607	response to biotic stimulus	28	77	0.000214422
BP	GO:0006066	alcohol metabolic process	13	24	0.000435189
BP	GO:0006508	proteolysis	305	1579	0.000874449
BP	GO:0042549	photosystem II stabilization	8	11	0.000979598
BP	GO:0046417	chorismate metabolic process	8	11	0.000979598
BP	GO:0006559	L-phenylalanine catabolic process	9	14	0.00130643
BP	GO:0008272	sulfate transport	20	52	0.00132143
BP	GO:0006542	glutamine biosynthetic process	12	24	0.00197699
BP	GO:0015770	sucrose transport	12	24	0.00197699
BP	GO:0042546	cell wall biogenesis	15	36	0.00351745
BP	GO:0009094	L-phenylalanine biosynthetic process	11	22	0.00357617
BP	GO:0006021	inositol biosynthetic process	7	10	0.00357617
BP	GO:0006979	response to oxidative stress	77	340	0.00740315
BP	GO:0006865	amino acid transport	4	4	0.0112037
BP	GO:0046294	formaldehyde catabolic process	4	4	0.0112037
BP	GO:0003333	amino acid transmembrane transport	16	44	0.0112509
BP	GO:0006807	nitrogen compound metabolic process	22	70	0.0121777
BP	GO:0009073	aromatic amino acid family biosynthetic process	12	29	0.0134166
BP	GO:0006014	D-ribose metabolic process	12	30	0.0187118
BP	GO:0006094	gluconeogenesis	8	16	0.0225486
BP	GO:0006520	cellular amino acid metabolic process	35	136	0.02403
BP	GO:0008295	spermidine biosynthetic process	13	35	0.0244681
BP	GO:0009664	plant-type cell wall organization	29	108	0.0280042
BP	GO:0042545	cell wall modification	51	223	0.0392149
BP	GO:0006308	DNA catabolic process	7	14	0.040455
BP	GO:0000272	polysaccharide catabolic process	12	33	0.0412051
BP	GO:0006334	nucleosome assembly	50	219	0.041559
BP	GO:0051301	cell division	5	8	0.0466234
BP	GO:0008610	lipid biosynthetic process	25	95	0.0647451
BP	GO:0042255	ribosome assembly	4	6	0.0891798
BP	GO:0006662	glycerol ether metabolic process	32	133	0.0891798
BP	GO:0015995	chlorophyll biosynthetic process	9	24	0.0953571
BP	GO:0009088	threonine biosynthetic process	5	10	0.144345
BP	GO:0009244	lipopolysaccharide core region biosynthetic process	3	4	0.149703
BP	GO:0010024	phytochromobilin biosynthetic process	3	4	0.149703
BP	GO:0032955	regulation of barrier septum assembly	3	4	0.149703
BP	GO:0051188	cofactor biosynthetic process	3	4	0.149703
BP	GO:0000103	sulfate assimilation	9	26	0.149703
BP	GO:0006597	spermine biosynthetic process	9	26	0.149703
BP	GO:0051726	regulation of cell cycle	20	79	0.182985
BP	GO:0006814	sodium ion transport	13	45	0.182985
BP	GO:0008283	cell proliferation	8	23	0.199507
BP	GO:0000079	regulation of cyclin-dependent protein serine/threonine kinase activity	28	122	0.212288
BP	GO:0015671	oxygen transport	4	8	0.238806
BP	GO:0019627	urea metabolic process	2	2	0.238806
BP	GO:0043419	urea catabolic process	2	2	0.238806
BP	GO:0046653	tetrahydrofolate metabolic process	2	2	0.238806
BP	GO:0016570	histone modification	7	20	0.255973
BP	GO:0019310	inositol catabolic process	5	12	0.261836
BP	GO:0006537	glutamate biosynthetic process	6	16	0.261836
BP	GO:0009103	lipopolysaccharide biosynthetic process	3	5	0.2659
BP	GO:0034220	ion transmembrane transport	3	5	0.2659
BP	GO:0046373	L-arabinose metabolic process	3	5	0.2659
BP	GO:0008654	phospholipid biosynthetic process	13	49	0.294205
BP	GO:0006546	glycine catabolic process	9	30	0.294205
BP	GO:0006564	L-serine biosynthetic process	7	21	0.294205
BP	GO:0009098	leucine biosynthetic process	7	21	0.294205
BP	GO:0006631	fatty acid metabolic process	11	40	0.315469
BP	GO:0006527	arginine catabolic process	4	9	0.315469
BP	GO:0009298	GDP-mannose biosynthetic process	4	9	0.315469
BP	GO:0019953	sexual reproduction	9	31	0.340218
BP	GO:0044237	cellular metabolic process	48	243	0.368225
BP	GO:0015976	carbon utilization	8	27	0.380413
BP	GO:0016114	terpenoid biosynthetic process	6	18	0.383573
BP	GO:0015914	phospholipid transport	11	42	0.405512
BP	GO:0009690	cytokinin metabolic process	7	23	0.419668
BP	GO:0006013	mannose metabolic process	4	10	0.419917
BP	GO:0006680	glucosylceramide catabolic process	4	10	0.419917
BP	GO:0071805	potassium ion transmembrane transport	14	58	0.429594
BP	GO:0006284	base-excision repair	13	53	0.429944
BP	GO:0006012	galactose metabolic process	9	33	0.429944
BP	GO:0007067	mitosis	9	33	0.429944
BP	GO:0044238	primary metabolic process	2	3	0.460685
BP	GO:0006032	chitin catabolic process	15	65	0.494331
BP	GO:0009725	response to hormone	15	65	0.494331
BP	GO:0007018	microtubule-based movement	35	176	0.494331
BP	GO:0006222	UMP biosynthetic process	4	11	0.512491
BP	GO:0009790	embryo development	4	11	0.512491
BP	GO:0006817	phosphate ion transport	6	20	0.512491
BP	GO:0046488	phosphatidylinositol metabolic process	12	50	0.512491
BP	GO:0006562	proline catabolic process	3	7	0.512491
BP	GO:0050832	defense response to fungus	3	7	0.512491
BP	GO:0006561	proline biosynthetic process	7	25	0.512491
BP	GO:0007049	cell cycle	7	25	0.512491
BP	GO:0006754	ATP biosynthetic process	10	40	0.512491
BP	GO:0045454	cell redox homeostasis	76	419	0.515215
BP	GO:0008299	isoprenoid biosynthetic process	16	72	0.522528
BP	GO:0007050	cell cycle arrest	7	26	0.591355
BP	GO:0006665	sphingolipid metabolic process	4	12	0.612917
BP	GO:0019464	glycine decarboxylation via glycine cleavage system	4	12	0.612917
BP	GO:0006098	pentose-phosphate shunt	10	42	0.618759
BP	GO:0006200	ATP catabolic process	10	42	0.618759
BP	GO:0006081	cellular aldehyde metabolic process	5	17	0.618759
BP	GO:0016559	peroxisome fission	5	17	0.618759
BP	GO:0006221	pyrimidine nucleotide biosynthetic process	7	27	0.618759
BP	GO:0006302	double-strand break repair	3	8	0.618759
BP	GO:0019307	mannose biosynthetic process	3	8	0.618759
BP	GO:0042823	pyridoxal phosphate biosynthetic process	3	8	0.618759
BP	GO:0006007	glucose catabolic process	2	4	0.618759
BP	GO:0006450	regulation of translational fidelity	2	4	0.618759
BP	GO:0006491	N-glycan processing	2	4	0.618759
BP	GO:0006573	valine metabolic process	2	4	0.618759
BP	GO:0009234	menaquinone biosynthetic process	2	4	0.618759
BP	GO:0019370	leukotriene biosynthetic process	2	4	0.618759
BP	GO:0046854	phosphatidylinositol phosphorylation	20	98	0.626954
BP	GO:0006486	protein glycosylation	23	116	0.665726
BP	GO:0007585	respiratory gaseous exchange	4	13	0.666001
BP	GO:0009269	response to desiccation	4	13	0.666001
BP	GO:0006071	glycerol metabolic process	13	60	0.666001
BP	GO:0006072	glycerol-3-phosphate metabolic process	7	28	0.67206
BP	GO:0030036	actin cytoskeleton organization	19	94	0.678015
BP	GO:0019752	carboxylic acid metabolic process	14	66	0.678015
BP	GO:0016043	cellular component organization	12	55	0.678015
BP	GO:0006006	glucose metabolic process	9	39	0.693534
BP	GO:0042742	defense response to bacterium	3	9	0.736184
BP	GO:0009878	nodule morphogenesis	1	1	0.736184
BP	GO:0006168	adenine salvage	4	14	0.736184
BP	GO:0006556	S-adenosylmethionine biosynthetic process	4	14	0.736184
BP	GO:0006790	sulfur compound metabolic process	4	14	0.736184
BP	GO:0006885	regulation of pH	4	14	0.736184
BP	GO:0009072	aromatic amino acid family metabolic process	4	14	0.736184
BP	GO:0009813	flavonoid biosynthetic process	4	14	0.736184
BP	GO:0006725	cellular aromatic compound metabolic process	5	19	0.736184
BP	GO:0016042	lipid catabolic process	5	19	0.736184
BP	GO:0006357	regulation of transcription from RNA polymerase II promoter	12	57	0.752347
BP	GO:0006812	cation transport	69	396	0.753031
BP	GO:0017038	protein import	2	5	0.770828
BP	GO:0019439	aromatic compound catabolic process	2	5	0.770828
BP	GO:0045132	meiotic chromosome segregation	2	5	0.770828
BP	GO:0005992	trehalose biosynthetic process	12	58	0.794908
BP	GO:0006813	potassium ion transport	10	47	0.80132
BP	GO:0006820	anion transport	8	36	0.80132
BP	GO:0045017	glycerolipid biosynthetic process	8	36	0.80132
BP	GO:0006090	pyruvate metabolic process	3	10	0.807975
BP	GO:0006402	mRNA catabolic process	3	10	0.807975
BP	GO:0006419	alanyl-tRNA aminoacylation	3	10	0.807975
BP	GO:0019725	cellular homeostasis	3	10	0.807975
BP	GO:0005986	sucrose biosynthetic process	4	15	0.807975
BP	GO:0022900	electron transport chain	9	42	0.810149
BP	GO:0016310	phosphorylation	10	48	0.835724
BP	GO:0006536	glutamate metabolic process	6	26	0.84245
BP	GO:0070588	calcium ion transmembrane transport	8	37	0.84245
BP	GO:0009116	nucleoside metabolic process	12	60	0.86359
BP	GO:0008652	cellular amino acid biosynthetic process	14	72	0.886587
BP	GO:0019538	protein metabolic process	11	55	0.901196
BP	GO:0006364	rRNA processing	17	90	0.901196
BP	GO:0006002	fructose 6-phosphate metabolic process	6	27	0.90216
BP	GO:0006275	regulation of DNA replication	2	6	0.90216
BP	GO:0009252	peptidoglycan biosynthetic process	2	6	0.90216
BP	GO:0015940	pantothenate biosynthetic process	2	6	0.90216
BP	GO:0006644	phospholipid metabolic process	3	11	0.90216
BP	GO:0009584	detection of visible light	3	11	0.90216
BP	GO:0018298	protein-chromophore linkage	3	11	0.90216
BP	GO:0016998	cell wall macromolecule catabolic process	17	91	0.913934
BP	GO:0009308	amine metabolic process	8	39	0.933426
BP	GO:0015743	malate transport	8	39	0.933426
BP	GO:0071577	zinc ion transmembrane transport	8	39	0.933426
BP	GO:0006096	glycolysis	30	170	0.933426
BP	GO:0000910	cytokinesis	6	28	0.939641
BP	GO:0006621	protein retention in ER lumen	6	28	0.939641
BP	GO:0008219	cell death	11	57	0.939641
BP	GO:0009097	isoleucine biosynthetic process	4	17	0.939641
BP	GO:0006730	one-carbon metabolic process	7	34	0.939641
BP	GO:0031120	snRNA pseudouridine synthesis	3	12	0.939641
BP	GO:0046168	glycerol-3-phosphate catabolic process	3	12	0.939641
BP	GO:0000055	ribosomal large subunit export from nucleus	1	2	0.939641
BP	GO:0001682	tRNA 5'-leader removal	1	2	0.939641
BP	GO:0006481	C-terminal protein methylation	1	2	0.939641
BP	GO:0006591	ornithine metabolic process	1	2	0.939641
BP	GO:0007021	tubulin complex assembly	1	2	0.939641
BP	GO:0007059	chromosome segregation	1	2	0.939641
BP	GO:0007131	reciprocal meiotic recombination	1	2	0.939641
BP	GO:0008202	steroid metabolic process	1	2	0.939641
BP	GO:0008360	regulation of cell shape	1	2	0.939641
BP	GO:0009273	peptidoglycan-based cell wall biogenesis	1	2	0.939641
BP	GO:0015851	nucleobase transport	1	2	0.939641
BP	GO:0019281	L-methionine biosynthetic process from homoserine via O-succinyl-L-homoserine and cystathionine	1	2	0.939641
BP	GO:0042273	ribosomal large subunit biogenesis	1	2	0.939641
BP	GO:0045980	negative regulation of nucleotide metabolic process	1	2	0.939641
BP	GO:0048478	replication fork protection	1	2	0.939641
BP	GO:0006796	phosphate-containing compound metabolic process	6	29	0.947815
BP	GO:0009405	pathogenesis	2	7	0.954895
BP	GO:0015996	chlorophyll catabolic process	2	7	0.954895
BP	GO:0017183	peptidyl-diphthamide biosynthetic process from peptidyl-histidine	2	7	0.954895
BP	GO:0051103	DNA ligation involved in DNA repair	2	7	0.954895
BP	GO:0016117	carotenoid biosynthetic process	5	24	0.998035
BP	GO:0006465	signal peptide processing	8	42	1
BP	GO:0051013	microtubule severing	3	13	1
BP	GO:0045226	extracellular polysaccharide biosynthetic process	4	19	1
BP	GO:0000162	tryptophan biosynthetic process	5	25	1
BP	GO:0009081	branched-chain amino acid metabolic process	6	31	1
BP	GO:0006749	glutathione metabolic process	7	37	1
BP	GO:0009089	lysine biosynthetic process via diaminopimelate	7	37	1
BP	GO:0007017	microtubule-based process	17	98	1
BP	GO:0006468	protein phosphorylation	551	3490	1
BP	GO:0006471	protein ADP-ribosylation	2	8	1
BP	GO:0007155	cell adhesion	2	8	1
BP	GO:0009156	ribonucleoside monophosphate biosynthetic process	2	8	1
BP	GO:0009972	cytidine deamination	2	8	1
BP	GO:0051260	protein homooligomerization	2	8	1
BP	GO:0006950	response to stress	40	242	1
BP	GO:0035556	intracellular signal transduction	17	99	1
BP	GO:0006075	(1->3)-beta-D-glucan biosynthetic process	6	32	1
BP	GO:0006479	protein methylation	9	51	1
BP	GO:0006696	ergosterol biosynthetic process	1	3	1
BP	GO:0009225	nucleotide-sugar metabolic process	1	3	1
BP	GO:0034227	tRNA thio-modification	1	3	1
BP	GO:0042128	nitrate assimilation	1	3	1
BP	GO:0050954	sensory perception of mechanical stimulus	1	3	1
BP	GO:0015977	carbon fixation	5	27	1
BP	GO:0006974	cellular response to DNA damage stimulus	2	9	1
BP	GO:0017006	protein-tetrapyrrole linkage	2	9	1
BP	GO:0034755	iron ion transmembrane transport	2	9	1
BP	GO:0009113	purine nucleobase biosynthetic process	3	15	1
BP	GO:0006310	DNA recombination	7	40	1
BP	GO:0006888	ER to Golgi vesicle-mediated transport	10	59	1
BP	GO:0007010	cytoskeleton organization	5	28	1
BP	GO:0006535	cysteine biosynthetic process from serine	8	47	1
BP	GO:0046470	phosphatidylcholine metabolic process	4	22	1
BP	GO:0009165	nucleotide biosynthetic process	3	16	1
BP	GO:0006811	ion transport	12	73	1
BP	GO:0048544	recognition of pollen	19	118	1
BP	GO:0015992	proton transport	11	67	1
BP	GO:0015986	ATP synthesis coupled proton transport	16	99	1
BP	GO:0006446	regulation of translational initiation	2	10	1
BP	GO:0044249	cellular biosynthetic process	2	10	1
BP	GO:0009086	methionine biosynthetic process	4	23	1
BP	GO:0006097	glyoxylate cycle	1	4	1
BP	GO:0006348	chromatin silencing at telomere	1	4	1
BP	GO:0006429	leucyl-tRNA aminoacylation	1	4	1
BP	GO:0006570	tyrosine metabolic process	1	4	1
BP	GO:0006571	tyrosine biosynthetic process	1	4	1
BP	GO:0006760	folic acid-containing compound metabolic process	1	4	1
BP	GO:0006772	thiamine metabolic process	1	4	1
BP	GO:0009229	thiamine diphosphate biosynthetic process	1	4	1
BP	GO:0009688	abscisic acid biosynthetic process	1	4	1
BP	GO:0016573	histone acetylation	1	4	1
BP	GO:0019358	nicotinate nucleotide salvage	1	4	1
BP	GO:0019509	L-methionine salvage from methylthioadenosine	1	4	1
BP	GO:0030261	chromosome condensation	1	4	1
BP	GO:0033615	mitochondrial proton-transporting ATP synthase complex assembly	1	4	1
BP	GO:0045900	negative regulation of translational elongation	1	4	1
BP	GO:0071267	L-methionine salvage	1	4	1
BP	GO:0032312	regulation of ARF GTPase activity	10	62	1
BP	GO:0006541	glutamine metabolic process	3	17	1
BP	GO:0006779	porphyrin-containing compound biosynthetic process	5	30	1
BP	GO:0009231	riboflavin biosynthetic process	4	24	1
BP	GO:0006826	iron ion transport	2	11	1
BP	GO:0006879	cellular iron ion homeostasis	2	11	1
BP	GO:0015693	magnesium ion transport	9	57	1
BP	GO:0006298	mismatch repair	5	31	1
BP	GO:0009435	NAD biosynthetic process	3	18	1
BP	GO:0006952	defense response	86	558	1
BP	GO:0016567	protein ubiquitination	38	248	1
BP	GO:0009873	ethylene-activated signaling pathway	1	5	1
BP	GO:0019632	shikimate metabolic process	1	5	1
BP	GO:0043044	ATP-dependent chromatin remodeling	1	5	1
BP	GO:0046835	carbohydrate phosphorylation	1	5	1
BP	GO:0006635	fatty acid beta-oxidation	2	12	1
BP	GO:0009306	protein secretion	2	12	1
BP	GO:0046474	glycerophospholipid biosynthetic process	2	12	1
BP	GO:0006487	protein N-linked glycosylation	3	19	1
BP	GO:0006821	chloride transport	4	26	1
BP	GO:0042254	ribosome biogenesis	12	80	1
BP	GO:0034968	histone lysine methylation	6	40	1
BP	GO:0006529	asparagine biosynthetic process	2	13	1
BP	GO:0071722	detoxification of arsenic-containing substance	2	13	1
BP	GO:0016571	histone methylation	4	27	1
BP	GO:0007205	protein kinase C-activating G-protein coupled receptor signaling pathway	6	41	1
BP	GO:0006000	fructose metabolic process	1	6	1
BP	GO:0006545	glycine biosynthetic process	1	6	1
BP	GO:0006566	threonine metabolic process	1	6	1
BP	GO:0006650	glycerophospholipid metabolic process	1	6	1
BP	GO:0006656	phosphatidylcholine biosynthetic process	1	6	1
BP	GO:0007030	Golgi organization	1	6	1
BP	GO:0009772	photosynthetic electron transport in photosystem II	1	6	1
BP	GO:0016568	chromatin modification	1	6	1
BP	GO:0018160	peptidyl-pyrromethane cofactor linkage	1	6	1
BP	GO:0019673	GDP-mannose metabolic process	1	6	1
BP	GO:0031047	gene silencing by RNA	1	6	1
BP	GO:0032968	positive regulation of transcription elongation from RNA polymerase II promoter	1	6	1
BP	GO:0038032	termination of G-protein coupled receptor signaling pathway	1	6	1
BP	GO:0050790	regulation of catalytic activity	1	6	1
BP	GO:0030042	actin filament depolymerization	5	35	1
BP	GO:0007154	cell communication	3	21	1
BP	GO:0006338	chromatin remodeling	2	14	1
BP	GO:0006436	tryptophanyl-tRNA aminoacylation	2	14	1
BP	GO:0017004	cytochrome complex assembly	2	14	1
BP	GO:0006568	tryptophan metabolic process	4	29	1
BP	GO:0006825	copper ion transport	3	22	1
BP	GO:0006163	purine nucleotide metabolic process	1	7	1
BP	GO:0006366	transcription from RNA polymerase II promoter	1	7	1
BP	GO:0006424	glutamyl-tRNA aminoacylation	1	7	1
BP	GO:0006505	GPI anchor metabolic process	1	7	1
BP	GO:0006659	phosphatidylserine biosynthetic process	1	7	1
BP	GO:0009247	glycolipid biosynthetic process	1	7	1
BP	GO:0009446	putrescine biosynthetic process	1	7	1
BP	GO:0015074	DNA integration	1	7	1
BP	GO:0015886	heme transport	1	7	1
BP	GO:0006470	protein dephosphorylation	28	194	1
BP	GO:0032012	regulation of ARF protein signal transduction	2	15	1
BP	GO:0035434	copper ion transmembrane transport	3	23	1
BP	GO:0000226	microtubule cytoskeleton organization	7	52	1
BP	GO:0006231	dTMP biosynthetic process	1	8	1
BP	GO:0006428	isoleucyl-tRNA aminoacylation	1	8	1
BP	GO:0006627	protein processing involved in protein targeting to mitochondrion	1	8	1
BP	GO:0008535	respiratory chain complex IV assembly	1	8	1
BP	GO:0006396	RNA processing	26	185	1
BP	GO:0006515	misfolded or incompletely synthesized protein catabolic process	3	24	1
BP	GO:0006421	asparaginyl-tRNA aminoacylation	2	17	1
BP	GO:0006694	steroid biosynthetic process	2	17	1
BP	GO:0030259	lipid glycosylation	2	17	1
BP	GO:0006265	DNA topological change	6	48	1
BP	GO:0006166	purine ribonucleoside salvage	1	9	1
BP	GO:0006839	mitochondrial transport	1	9	1
BP	GO:0006165	nucleoside diphosphate phosphorylation	2	18	1
BP	GO:0006183	GTP biosynthetic process	2	18	1
BP	GO:0006228	UTP biosynthetic process	2	18	1
BP	GO:0006241	CTP biosynthetic process	2	18	1
BP	GO:0006605	protein targeting	2	18	1
BP	GO:0030150	protein import into mitochondrial matrix	2	18	1
BP	GO:0048015	phosphatidylinositol-mediated signaling	2	18	1
BP	GO:0006420	arginyl-tRNA aminoacylation	1	10	1
BP	GO:0006426	glycyl-tRNA aminoacylation	1	10	1
BP	GO:0006432	phenylalanyl-tRNA aminoacylation	1	10	1
BP	GO:0016075	rRNA catabolic process	1	10	1
BP	GO:0019430	removal of superoxide radicals	1	10	1
BP	GO:0051252	regulation of RNA metabolic process	1	10	1
BP	GO:0006189	'de novo' IMP biosynthetic process	2	19	1
BP	GO:0006544	glycine metabolic process	3	28	1
BP	GO:0006816	calcium ion transport	2	20	1
BP	GO:0015696	ammonium transport	2	20	1
BP	GO:0072488	ammonium transmembrane transport	2	20	1
BP	GO:0016070	RNA metabolic process	9	75	1
BP	GO:0044262	cellular carbohydrate metabolic process	7	60	1
BP	GO:0006434	seryl-tRNA aminoacylation	1	11	1
BP	GO:0006461	protein complex assembly	1	11	1
BP	GO:0009611	response to wounding	1	11	1
BP	GO:0015969	guanosine tetraphosphate metabolic process	1	11	1
BP	GO:0006099	tricarboxylic acid cycle	11	90	1
BP	GO:0009396	folic acid-containing compound biosynthetic process	5	45	1
BP	GO:0046836	glycolipid transport	3	29	1
BP	GO:0006909	phagocytosis	2	21	1
BP	GO:0009107	lipoate biosynthetic process	2	21	1
BP	GO:0000105	histidine biosynthetic process	4	38	1
BP	GO:0000724	double-strand break repair via homologous recombination	1	12	1
BP	GO:0016311	dephosphorylation	9	78	1
BP	GO:0006306	DNA methylation	2	22	1
BP	GO:0043039	tRNA aminoacylation	4	40	1
BP	GO:0006452	translational frameshifting	1	13	1
BP	GO:0006741	NADP biosynthetic process	1	13	1
BP	GO:0007076	mitotic chromosome condensation	1	13	1
BP	GO:0016575	histone deacetylation	1	13	1
BP	GO:0019318	hexose metabolic process	1	13	1
BP	GO:0019674	NAD metabolic process	1	13	1
BP	GO:0045901	positive regulation of translational elongation	1	13	1
BP	GO:0045905	positive regulation of translational termination	1	13	1
BP	GO:0048193	Golgi vesicle transport	2	23	1
BP	GO:0007275	multicellular organismal development	6	57	1
BP	GO:0008643	carbohydrate transport	2	24	1
BP	GO:0006281	DNA repair	26	208	1
BP	GO:0044267	cellular protein metabolic process	15	128	1
BP	GO:0006801	superoxide metabolic process	3	34	1
BP	GO:0030833	regulation of actin filament polymerization	2	25	1
BP	GO:0032259	methylation	4	43	1
BP	GO:0006207	'de novo' pyrimidine nucleobase biosynthetic process	1	15	1
BP	GO:0006438	valyl-tRNA aminoacylation	1	15	1
BP	GO:0006270	DNA replication initiation	2	26	1
BP	GO:0006526	arginine biosynthetic process	2	26	1
BP	GO:0006563	L-serine metabolic process	2	26	1
BP	GO:0015991	ATP hydrolysis coupled proton transport	14	124	1
BP	GO:0008612	peptidyl-lysine modification to hypusine	1	16	1
BP	GO:0042026	protein refolding	3	36	1
BP	GO:0006260	DNA replication	19	163	1
BP	GO:0006108	malate metabolic process	5	54	1
BP	GO:0008033	tRNA processing	9	87	1
BP	GO:0001522	pseudouridine synthesis	4	46	1
BP	GO:0005978	glycogen biosynthetic process	1	17	1
BP	GO:0006378	mRNA polyadenylation	1	17	1
BP	GO:0006400	tRNA modification	1	17	1
BP	GO:0046939	nucleotide phosphorylation	2	28	1
BP	GO:0006433	prolyl-tRNA aminoacylation	1	18	1
BP	GO:0046907	intracellular transport	1	18	1
BP	GO:0051205	protein insertion into membrane	1	18	1
BP	GO:0006614	SRP-dependent cotranslational protein targeting to membrane	4	48	1
BP	GO:0006259	DNA metabolic process	4	49	1
BP	GO:0006904	vesicle docking involved in exocytosis	3	40	1
BP	GO:0006777	Mo-molybdopterin cofactor biosynthetic process	1	19	1
BP	GO:0030163	protein catabolic process	6	67	1
BP	GO:0009451	RNA modification	4	50	1
BP	GO:0009987	cellular process	4	50	1
BP	GO:0006887	exocytosis	9	93	1
BP	GO:0006164	purine nucleotide biosynthetic process	2	31	1
BP	GO:0006744	ubiquinone biosynthetic process	1	20	1
BP	GO:0051258	protein polymerization	9	95	1
BP	GO:0006464	cellular protein modification process	8	87	1
BP	GO:0007186	G-protein coupled receptor signaling pathway	4	52	1
BP	GO:0009415	response to water	1	22	1
BP	GO:0016226	iron-sulfur cluster assembly	3	47	1
BP	GO:0009408	response to heat	1	25	1
BP	GO:0006139	nucleobase-containing compound metabolic process	11	121	1
BP	GO:0006367	transcription initiation from RNA polymerase II promoter	3	49	1
BP	GO:0042176	regulation of protein catabolic process	1	26	1
BP	GO:0009082	branched-chain amino acid biosynthetic process	1	27	1
BP	GO:0006750	glutathione biosynthetic process	1	28	1
BP	GO:0001510	RNA methylation	1	29	1
BP	GO:0009966	regulation of signal transduction	1	29	1
BP	GO:0033014	tetrapyrrole biosynthetic process	1	31	1
BP	GO:0006184	GTP catabolic process	38	350	1
BP	GO:0006413	translational initiation	11	134	1
BP	GO:0046034	ATP metabolic process	1	34	1
BP	GO:0006397	mRNA processing	4	70	1
BP	GO:0048268	clathrin coat assembly	2	48	1
BP	GO:0006457	protein folding	51	457	1
BP	GO:0006414	translational elongation	6	92	1
BP	GO:0006913	nucleocytoplasmic transport	18	204	1
BP	GO:0006289	nucleotide-excision repair	2	53	1
BP	GO:0006506	GPI anchor biosynthetic process	1	40	1
BP	GO:0015936	coenzyme A metabolic process	2	57	1
BP	GO:0016192	vesicle-mediated transport	38	378	1
BP	GO:0032313	regulation of Rab GTPase activity	3	71	1
BP	GO:0007165	signal transduction	119	992	1
BP	GO:0007264	small GTPase mediated signal transduction	39	390	1
BP	GO:0051603	proteolysis involved in cellular protein catabolic process	4	93	1
BP	GO:0006418	tRNA aminoacylation for protein translation	13	193	1
BP	GO:0006511	ubiquitin-dependent protein catabolic process	28	332	1
BP	GO:0006886	intracellular protein transport	77	750	1
BP	GO:0015031	protein transport	42	556	1
BP	GO:0006914	autophagy	0	16	1
BP	GO:0043161	proteasome-mediated ubiquitin-dependent protein catabolic process	0	21	1
BP	GO:0043631	RNA polyadenylation	0	16	1
BP	GO:0000042	protein targeting to Golgi	0	3	1
BP	GO:0000045	autophagic vacuole assembly	0	5	1
BP	GO:0000075	cell cycle checkpoint	0	2	1
BP	GO:0000077	DNA damage checkpoint	0	5	1
BP	GO:0000086	G2/M transition of mitotic cell cycle	0	2	1
BP	GO:0000154	rRNA modification	0	7	1
BP	GO:0000244	spliceosomal tri-snRNP complex assembly	0	7	1
BP	GO:0000245	spliceosomal complex assembly	0	9	1
BP	GO:0000256	allantoin catabolic process	0	3	1
BP	GO:0000723	telomere maintenance	0	9	1
BP	GO:0000902	cell morphogenesis	0	15	1
BP	GO:0000917	barrier septum assembly	0	8	1
BP	GO:0000918	barrier septum site selection	0	2	1
BP	GO:0001932	regulation of protein phosphorylation	0	2	1
BP	GO:0002098	tRNA wobble uridine modification	0	2	1
BP	GO:0005991	trehalose metabolic process	0	5	1
BP	GO:0006069	ethanol oxidation	0	4	1
BP	GO:0006086	acetyl-CoA biosynthetic process from pyruvate	0	6	1
BP	GO:0006102	isocitrate metabolic process	0	12	1
BP	GO:0006106	fumarate metabolic process	0	3	1
BP	GO:0006144	purine nucleobase metabolic process	0	4	1
BP	GO:0006177	GMP biosynthetic process	0	3	1
BP	GO:0006188	IMP biosynthetic process	0	11	1
BP	GO:0006208	pyrimidine nucleobase catabolic process	0	2	1
BP	GO:0006223	uracil salvage	0	3	1
BP	GO:0006233	dTDP biosynthetic process	0	3	1
BP	GO:0006261	DNA-dependent DNA replication	0	2	1
BP	GO:0006282	regulation of DNA repair	0	2	1
BP	GO:0006303	double-strand break repair via nonhomologous end joining	0	4	1
BP	GO:0006333	chromatin assembly or disassembly	0	4	1
BP	GO:0006370	7-methylguanosine mRNA capping	0	10	1
BP	GO:0006379	mRNA cleavage	0	4	1
BP	GO:0006383	transcription from RNA polymerase III promoter	0	4	1
BP	GO:0006412	translation	104	1344	1
BP	GO:0006415	translational termination	0	28	1
BP	GO:0006422	aspartyl-tRNA aminoacylation	0	10	1
BP	GO:0006423	cysteinyl-tRNA aminoacylation	0	8	1
BP	GO:0006425	glutaminyl-tRNA aminoacylation	0	2	1
BP	GO:0006427	histidyl-tRNA aminoacylation	0	5	1
BP	GO:0006430	lysyl-tRNA aminoacylation	0	11	1
BP	GO:0006431	methionyl-tRNA aminoacylation	0	7	1
BP	GO:0006435	threonyl-tRNA aminoacylation	0	9	1
BP	GO:0006437	tyrosyl-tRNA aminoacylation	0	3	1
BP	GO:0006499	N-terminal protein myristoylation	0	7	1
BP	GO:0006525	arginine metabolic process	0	5	1
BP	GO:0006534	cysteine metabolic process	0	2	1
BP	GO:0006543	glutamine catabolic process	0	4	1
BP	GO:0006555	methionine metabolic process	0	8	1
BP	GO:0006596	polyamine biosynthetic process	0	2	1
BP	GO:0006606	protein import into nucleus	0	24	1
BP	GO:0006625	protein targeting to peroxisome	0	8	1
BP	GO:0006637	acyl-CoA metabolic process	0	6	1
BP	GO:0006661	phosphatidylinositol biosynthetic process	0	4	1
BP	GO:0006672	ceramide metabolic process	0	6	1
BP	GO:0006729	tetrahydrobiopterin biosynthetic process	0	7	1
BP	GO:0006783	heme biosynthetic process	0	7	1
BP	GO:0006784	heme a biosynthetic process	0	4	1
BP	GO:0006788	heme oxidation	0	9	1
BP	GO:0006808	regulation of nitrogen utilization	0	3	1
BP	GO:0006824	cobalt ion transport	0	6	1
BP	GO:0006878	cellular copper ion homeostasis	0	4	1
BP	GO:0006884	cell volume homeostasis	0	4	1
BP	GO:0006891	intra-Golgi vesicle-mediated transport	0	10	1
BP	GO:0006897	endocytosis	0	7	1
BP	GO:0006915	apoptotic process	0	5	1
BP	GO:0007020	microtubule nucleation	0	4	1
BP	GO:0007031	peroxisome organization	0	12	1
BP	GO:0007034	vacuolar transport	0	8	1
BP	GO:0007094	mitotic spindle assembly checkpoint	0	4	1
BP	GO:0007166	cell surface receptor signaling pathway	0	2	1
BP	GO:0008380	RNA splicing	0	13	1
BP	GO:0008615	pyridoxine biosynthetic process	0	4	1
BP	GO:0009059	macromolecule biosynthetic process	0	7	1
BP	GO:0009060	aerobic respiration	0	5	1
BP	GO:0009063	cellular amino acid catabolic process	0	2	1
BP	GO:0009067	aspartate family amino acid biosynthetic process	0	2	1
BP	GO:0009102	biotin biosynthetic process	0	3	1
BP	GO:0009152	purine ribonucleotide biosynthetic process	0	8	1
BP	GO:0009168	purine ribonucleoside monophosphate biosynthetic process	0	6	1
BP	GO:0009186	deoxyribonucleoside diphosphate metabolic process	0	12	1
BP	GO:0009190	cyclic nucleotide biosynthetic process	0	1	1
BP	GO:0009228	thiamine biosynthetic process	0	9	1
BP	GO:0009236	cobalamin biosynthetic process	0	2	1
BP	GO:0009239	enterobactin biosynthetic process	0	1	1
BP	GO:0009245	lipid A biosynthetic process	0	7	1
BP	GO:0009250	glucan biosynthetic process	0	10	1
BP	GO:0009311	oligosaccharide metabolic process	0	6	1
BP	GO:0009312	oligosaccharide biosynthetic process	0	2	1
BP	GO:0009432	SOS response	0	15	1
BP	GO:0009439	cyanate metabolic process	0	2	1
BP	GO:0009443	pyridoxal 5'-phosphate salvage	0	2	1
BP	GO:0009452	7-methylguanosine RNA capping	0	10	1
BP	GO:0009616	virus induced gene silencing	0	2	1
BP	GO:0009767	photosynthetic electron transport chain	0	13	1
BP	GO:0009934	regulation of meristem structural organization	0	2	1
BP	GO:0010027	thylakoid membrane organization	0	2	1
BP	GO:0010038	response to metal ion	0	14	1
BP	GO:0010212	response to ionizing radiation	0	1	1
BP	GO:0010380	regulation of chlorophyll biosynthetic process	0	4	1
BP	GO:0010508	positive regulation of autophagy	0	9	1
BP	GO:0015675	nickel cation transport	0	6	1
BP	GO:0015684	ferrous iron transport	0	3	1
BP	GO:0015711	organic anion transport	0	4	1
BP	GO:0015780	nucleotide-sugar transport	0	11	1
BP	GO:0015846	polyamine transport	0	2	1
BP	GO:0015937	coenzyme A biosynthetic process	0	13	1
BP	GO:0016051	carbohydrate biosynthetic process	0	4	1
BP	GO:0016125	sterol metabolic process	0	4	1
BP	GO:0016180	snRNA processing	0	2	1
BP	GO:0016255	attachment of GPI anchor to protein	0	5	1
BP	GO:0016480	negative regulation of transcription from RNA polymerase III promoter	0	2	1
BP	GO:0016485	protein processing	0	14	1
BP	GO:0016558	protein import into peroxisome matrix	0	9	1
BP	GO:0016572	histone phosphorylation	0	1	1
BP	GO:0016598	protein arginylation	0	4	1
BP	GO:0016973	poly(A)+ mRNA export from nucleus	0	7	1
BP	GO:0017001	antibiotic catabolic process	0	5	1
BP	GO:0017003	protein-heme linkage	0	2	1
BP	GO:0017009	protein-phycocyanobilin linkage	0	4	1
BP	GO:0018279	protein N-linked glycosylation via asparagine	0	10	1
BP	GO:0018342	protein prenylation	0	13	1
BP	GO:0018343	protein farnesylation	0	4	1
BP	GO:0018344	protein geranylgeranylation	0	4	1
BP	GO:0019277	UDP-N-acetylgalactosamine biosynthetic process	0	2	1
BP	GO:0019295	coenzyme M biosynthetic process	0	2	1
BP	GO:0019363	pyridine nucleotide biosynthetic process	0	2	1
BP	GO:0019419	sulfate reduction	0	8	1
BP	GO:0019427	acetyl-CoA biosynthetic process from acetate	0	2	1
BP	GO:0019478	D-amino acid catabolic process	0	2	1
BP	GO:0019556	histidine catabolic process to glutamate and formamide	0	2	1
BP	GO:0019646	aerobic electron transport chain	0	2	1
BP	GO:0019856	pyrimidine nucleobase biosynthetic process	0	4	1
BP	GO:0022904	respiratory electron transport chain	0	10	1
BP	GO:0030041	actin filament polymerization	0	2	1
BP	GO:0030071	regulation of mitotic metaphase/anaphase transition	0	9	1
BP	GO:0030154	cell differentiation	0	3	1
BP	GO:0030245	cellulose catabolic process	0	3	1
BP	GO:0030301	cholesterol transport	0	4	1
BP	GO:0030328	prenylcysteine catabolic process	0	2	1
BP	GO:0030418	nicotianamine biosynthetic process	0	17	1
BP	GO:0030488	tRNA methylation	0	3	1
BP	GO:0030494	bacteriochlorophyll biosynthetic process	0	4	1
BP	GO:0031123	RNA 3'-end processing	0	12	1
BP	GO:0031145	anaphase-promoting complex-dependent proteasomal ubiquitin-dependent protein catabolic process	0	4	1
BP	GO:0031167	rRNA methylation	0	2	1
BP	GO:0032065	cortical protein anchoring	0	10	1
BP	GO:0032324	molybdopterin cofactor biosynthetic process	0	2	1
BP	GO:0032508	DNA duplex unwinding	0	2	1
BP	GO:0032957	inositol trisphosphate metabolic process	0	15	1
BP	GO:0034184	positive regulation of maintenance of mitotic sister chromatid cohesion	0	2	1
BP	GO:0034314	Arp2/3 complex-mediated actin nucleation	0	12	1
BP	GO:0035023	regulation of Rho protein signal transduction	0	1	1
BP	GO:0042127	regulation of cell proliferation	0	4	1
BP	GO:0042256	mature ribosome assembly	0	7	1
BP	GO:0042327	positive regulation of phosphorylation	0	6	1
BP	GO:0042450	arginine biosynthetic process via ornithine	0	5	1
BP	GO:0042558	pteridine-containing compound metabolic process	0	2	1
BP	GO:0042773	ATP synthesis coupled electron transport	0	18	1
BP	GO:0042779	tRNA 3'-trailer cleavage	0	4	1
BP	GO:0043043	peptide biosynthetic process	0	6	1
BP	GO:0043066	negative regulation of apoptotic process	0	4	1
BP	GO:0043085	positive regulation of catalytic activity	0	3	1
BP	GO:0043087	regulation of GTPase activity	0	1	1
BP	GO:0043412	macromolecule modification	0	4	1
BP	GO:0043461	proton-transporting ATP synthase complex assembly	0	4	1
BP	GO:0043666	regulation of phosphoprotein phosphatase activity	0	6	1
BP	GO:0043967	histone H4 acetylation	0	6	1
BP	GO:0043968	histone H2A acetylation	0	6	1
BP	GO:0044070	regulation of anion transport	0	14	1
BP	GO:0044205	'de novo' UMP biosynthetic process	0	4	1
BP	GO:0045005	maintenance of fidelity involved in DNA-dependent DNA replication	0	3	1
BP	GO:0045039	protein import into mitochondrial inner membrane	0	4	1
BP	GO:0045040	protein import into mitochondrial outer membrane	0	13	1
BP	GO:0045116	protein neddylation	0	4	1
BP	GO:0045739	positive regulation of DNA repair	0	2	1
BP	GO:0045842	positive regulation of mitotic metaphase/anaphase transition	0	2	1
BP	GO:0046080	dUTP metabolic process	0	2	1
BP	GO:0046654	tetrahydrofolate biosynthetic process	0	6	1
BP	GO:0046660	female sex differentiation	0	1	1
BP	GO:0046938	phytochelatin biosynthetic process	0	12	1
BP	GO:0046949	fatty-acyl-CoA biosynthetic process	0	3	1
BP	GO:0048034	heme O biosynthetic process	0	3	1
BP	GO:0048208	COPII vesicle coating	0	6	1
BP	GO:0048278	vesicle docking	0	4	1
BP	GO:0048280	vesicle fusion with Golgi apparatus	0	2	1
BP	GO:0050821	protein stabilization	0	2	1
BP	GO:0051028	mRNA transport	0	4	1
BP	GO:0051056	regulation of small GTPase mediated signal transduction	0	1	1
BP	GO:0051090	regulation of sequence-specific DNA binding transcription factor activity	0	4	1
BP	GO:0051186	cofactor metabolic process	0	3	1
BP	GO:0051225	spindle assembly	0	4	1
BP	GO:0051259	protein oligomerization	0	4	1
BP	GO:0051276	chromosome organization	0	19	1
BP	GO:0051297	centrosome organization	0	2	1
BP	GO:0051302	regulation of cell division	0	3	1
BP	GO:0070409	carbamoyl phosphate biosynthetic process	0	4	1
BP	GO:0070526	threonylcarbamoyladenosine biosynthetic process	0	2	1
BP	GO:0071266	'de novo' L-methionine biosynthetic process	0	7	1
BP	GO:0071586	CAAX-box protein processing	0	4	1
BP	GO:0071951	conversion of methionyl-tRNA to N-formyl-methionyl-tRNA	0	3	1
BP	GO:0090116	C-5 methylation of cytosine	0	6	1
BP	GO:0090399	replicative senescence	0	1	1
MF	GO:0003677	DNA binding	991	4706	5.06375e-22
MF	GO:0003824	catalytic activity	783	3586	1.28648e-21
MF	GO:0005506	iron ion binding	295	1186	1.21371e-14
MF	GO:0009055	electron carrier activity	339	1436	1.33464e-13
MF	GO:0046872	metal ion binding	204	759	1.33464e-13
MF	GO:0005507	copper ion binding	125	395	1.3588e-13
MF	GO:0003700	sequence-specific DNA binding transcription factor activity	428	1976	3.20917e-11
MF	GO:0020037	heme binding	282	1204	4.92124e-11
MF	GO:0016491	oxidoreductase activity	426	1974	4.95523e-11
MF	GO:0005215	transporter activity	191	771	1.55771e-09
MF	GO:0004190	aspartic-type endopeptidase activity	92	305	7.34681e-09
MF	GO:0043565	sequence-specific DNA binding	271	1215	2.03339e-08
MF	GO:0016887	ATPase activity	110	395	2.09266e-08
MF	GO:0003682	chromatin binding	232	1020	5.21907e-08
MF	GO:0042802	identical protein binding	49	134	1.25813e-07
MF	GO:0004857	enzyme inhibitor activity	94	337	2.82911e-07
MF	GO:0008171	O-methyltransferase activity	42	110	3.41806e-07
MF	GO:0016762	xyloglucan:xyloglucosyl transferase activity	37	95	1.33557e-06
MF	GO:0016841	ammonia-lyase activity	12	15	2.42606e-06
MF	GO:0000156	phosphorelay response regulator activity	51	155	2.57741e-06
MF	GO:0016787	hydrolase activity	224	1033	4.00588e-06
MF	GO:0030599	pectinesterase activity	109	434	6.11552e-06
MF	GO:0050660	flavin adenine dinucleotide binding	102	406	1.39763e-05
MF	GO:0016165	linoleate 13S-lipoxygenase activity	16	28	1.79817e-05
MF	GO:0046983	protein dimerization activity	259	1255	2.75548e-05
MF	GO:0008289	lipid binding	29	77	6.22672e-05
MF	GO:0045735	nutrient reservoir activity	39	119	7.09647e-05
MF	GO:0016844	strictosidine synthase activity	22	51	7.1153e-05
MF	GO:0016157	sucrose synthase activity	11	16	7.25711e-05
MF	GO:0052716	hydroquinone:oxygen oxidoreductase activity	21	48	8.49905e-05
MF	GO:0004252	serine-type endopeptidase activity	81	318	8.5903e-05
MF	GO:0015238	drug transmembrane transporter activity	64	237	0.000108924
MF	GO:0015297	antiporter activity	64	237	0.000108924
MF	GO:0008812	choline dehydrogenase activity	13	24	0.00033393
MF	GO:0016760	cellulose synthase (UDP-forming) activity	27	77	0.000474896
MF	GO:0004106	chorismate mutase activity	8	11	0.000811323
MF	GO:0008762	UDP-N-acetylmuramate dehydrogenase activity	36	119	0.000887292
MF	GO:0015116	sulfate transmembrane transporter activity	20	52	0.00112324
MF	GO:0008515	sucrose transmembrane transporter activity	12	24	0.00176334
MF	GO:0004601	peroxidase activity	77	327	0.00203617
MF	GO:0008107	galactoside 2-alpha-L-fucosyltransferase activity	15	36	0.00309086
MF	GO:0004664	prephenate dehydratase activity	11	22	0.00313015
MF	GO:0008200	ion channel inhibitor activity	11	22	0.00313015
MF	GO:0004512	inositol-3-phosphate synthase activity	7	10	0.00313015
MF	GO:0045300	acyl-[acyl-carrier-protein] desaturase activity	8	13	0.00376919
MF	GO:0004356	glutamate-ammonia ligase activity	12	26	0.0039358
MF	GO:0008375	acetylglucosaminyltransferase activity	36	131	0.00590331
MF	GO:0018738	S-formylglutathione hydrolase activity	4	4	0.00978415
MF	GO:0008271	secondary active sulfate transmembrane transporter activity	16	44	0.00978415
MF	GO:0015171	amino acid transmembrane transporter activity	16	44	0.00978415
MF	GO:0016168	chlorophyll binding	9	18	0.010654
MF	GO:0004806	triglyceride lipase activity	31	113	0.0136445
MF	GO:0005544	calcium-dependent phospholipid binding	11	26	0.0154152
MF	GO:0004747	ribokinase activity	12	30	0.0163585
MF	GO:0000166	nucleotide binding	581	3328	0.0181015
MF	GO:0003774	motor activity	20	64	0.0181015
MF	GO:0004350	glutamate-5-semialdehyde dehydrogenase activity	6	10	0.0231468
MF	GO:0046577	long-chain-alcohol oxidase activity	6	10	0.0231468
MF	GO:0004185	serine-type carboxypeptidase activity	38	152	0.0231468
MF	GO:0008725	DNA-3-methyladenine glycosylase activity	9	20	0.0232746
MF	GO:0019829	cation-transporting ATPase activity	48	204	0.0245538
MF	GO:0004869	cysteine-type endopeptidase inhibitor activity	17	53	0.0266534
MF	GO:0005509	calcium ion binding	161	835	0.0266534
MF	GO:0046982	protein heterodimerization activity	56	248	0.0283807
MF	GO:0022891	substrate-specific transmembrane transporter activity	42	176	0.0319538
MF	GO:0004506	squalene monooxygenase activity	9	21	0.0319538
MF	GO:0016161	beta-amylase activity	12	33	0.0343816
MF	GO:0016866	intramolecular transferase activity	15	46	0.036797
MF	GO:0005516	calmodulin binding	17	55	0.0370272
MF	GO:0031418	L-ascorbic acid binding	17	55	0.0370272
MF	GO:0003993	acid phosphatase activity	30	119	0.048607
MF	GO:0017111	nucleoside-triphosphatase activity	154	810	0.0492746
MF	GO:0022857	transmembrane transporter activity	63	295	0.0548492
MF	GO:0016209	antioxidant activity	6	12	0.061012
MF	GO:0046914	transition metal ion binding	13	40	0.063525
MF	GO:0004611	phosphoenolpyruvate carboxykinase activity	5	9	0.0675363
MF	GO:0004612	phosphoenolpyruvate carboxykinase (ATP) activity	5	9	0.0675363
MF	GO:0017076	purine nucleotide binding	5	9	0.0675363
MF	GO:0051920	peroxiredoxin activity	5	9	0.0675363
MF	GO:0004795	threonine synthase activity	4	6	0.0675363
MF	GO:0004020	adenylylsulfate kinase activity	7	16	0.0675363
MF	GO:0016846	carbon-sulfur lyase activity	7	16	0.0675363
MF	GO:0030170	pyridoxal phosphate binding	77	381	0.0857202
MF	GO:0004559	alpha-mannosidase activity	6	13	0.0857722
MF	GO:0008909	isochorismate synthase activity	6	13	0.0857722
MF	GO:0008061	chitin binding	13	42	0.0869323
MF	GO:0003868	4-hydroxyphenylpyruvate dioxygenase activity	3	4	0.118537
MF	GO:0009496	plastoquinol--plastocyanin reductase activity	3	4	0.118537
MF	GO:0045550	geranylgeranyl reductase activity	3	4	0.118537
MF	GO:0048529	magnesium-protoporphyrin IX monomethyl ester (oxidative) cyclase activity	3	4	0.118537
MF	GO:0004014	adenosylmethionine decarboxylase activity	9	26	0.118537
MF	GO:0004349	glutamate 5-kinase activity	6	14	0.118603
MF	GO:0004563	beta-N-acetylhexosaminidase activity	4	7	0.118603
MF	GO:0016151	nickel cation binding	4	7	0.118603
MF	GO:0003883	CTP synthase activity	7	18	0.122068
MF	GO:0004617	phosphoglycerate dehydrogenase activity	5	11	0.153927
MF	GO:0016630	protochlorophyllide reductase activity	5	11	0.153927
MF	GO:0008083	growth factor activity	8	23	0.154276
MF	GO:0033897	ribonuclease T2 activity	6	15	0.162674
MF	GO:0019901	protein kinase binding	28	122	0.163514
MF	GO:0004519	endonuclease activity	14	51	0.168292
MF	GO:0003879	ATP phosphoribosyltransferase activity	4	8	0.184723
MF	GO:0003935	GTP cyclohydrolase II activity	4	8	0.184723
MF	GO:0019825	oxygen binding	4	8	0.184723
MF	GO:0008115	sarcosine oxidase activity	2	2	0.184723
MF	GO:0009039	urease activity	2	2	0.184723
MF	GO:0008081	phosphoric diester hydrolase activity	30	135	0.192382
MF	GO:0004713	protein tyrosine kinase activity	519	3087	0.201547
MF	GO:0004013	adenosylhomocysteinase activity	5	12	0.203372
MF	GO:0050113	inositol oxygenase activity	5	12	0.203372
MF	GO:0008690	3-deoxy-manno-octulosonate cytidylyltransferase activity	3	5	0.212359
MF	GO:0046556	alpha-L-arabinofuranosidase activity	3	5	0.212359
MF	GO:0005452	inorganic anion exchanger activity	7	21	0.245785
MF	GO:0015035	protein disulfide oxidoreductase activity	60	307	0.245785
MF	GO:0005524	ATP binding	1042	6375	0.259699
MF	GO:0004476	mannose-6-phosphate isomerase activity	4	9	0.264628
MF	GO:0008792	arginine decarboxylase activity	4	9	0.264628
MF	GO:0003978	UDP-glucose 4-epimerase activity	8	26	0.266245
MF	GO:0048037	cofactor binding	14	56	0.303917
MF	GO:0015079	potassium ion transmembrane transporter activity	12	46	0.303951
MF	GO:0008121	ubiquinol-cytochrome-c reductase activity	8	27	0.320273
MF	GO:0004556	alpha-amylase activity	3	6	0.333719
MF	GO:0050897	cobalt ion binding	3	6	0.333719
MF	GO:0004012	phospholipid-translocating ATPase activity	11	42	0.333719
MF	GO:0003989	acetyl-CoA carboxylase activity	7	23	0.333719
MF	GO:0019139	cytokinin dehydrogenase activity	7	23	0.333719
MF	GO:0003849	3-deoxy-7-phosphoheptulonate synthase activity	4	10	0.333719
MF	GO:0003862	3-isopropylmalate dehydrogenase activity	4	10	0.333719
MF	GO:0004075	biotin carboxylase activity	4	10	0.333719
MF	GO:0004348	glucosylceramidase activity	4	10	0.333719
MF	GO:0004462	lactoylglutathione lyase activity	4	10	0.333719
MF	GO:0004619	phosphoglycerate mutase activity	4	10	0.333719
MF	GO:0005471	ATP:ADP antiporter activity	4	10	0.333719
MF	GO:0015923	mannosidase activity	4	10	0.333719
MF	GO:0046524	sucrose-phosphate synthase activity	4	10	0.333719
MF	GO:0070402	NADPH binding	4	10	0.333719
MF	GO:0004345	glucose-6-phosphate dehydrogenase activity	6	19	0.368235
MF	GO:0004642	phosphoribosylformylglycinamidine synthase activity	2	3	0.378804
MF	GO:0033925	mannosyl-glycoprotein endo-beta-N-acetylglucosaminidase activity	2	3	0.378804
MF	GO:0008430	selenium binding	7	24	0.386607
MF	GO:0008889	glycerophosphodiester phosphodiesterase activity	13	54	0.386607
MF	GO:0017057	6-phosphogluconolactonase activity	5	15	0.400621
MF	GO:0004568	chitinase activity	15	65	0.404288
MF	GO:0003777	microtubule motor activity	35	176	0.405151
MF	GO:0030145	manganese ion binding	23	109	0.41361
MF	GO:0003896	DNA primase activity	4	11	0.41361
MF	GO:0004152	dihydroorotate dehydrogenase activity	4	11	0.41361
MF	GO:0004324	ferredoxin-NADP+ reductase activity	4	11	0.41361
MF	GO:0004797	thymidine kinase activity	4	11	0.41361
MF	GO:0005315	inorganic phosphate transmembrane transporter activity	6	20	0.41361
MF	GO:0016307	phosphatidylinositol phosphate kinase activity	12	50	0.41361
MF	GO:0008378	galactosyltransferase activity	20	93	0.41361
MF	GO:0004650	polygalacturonase activity	42	218	0.41361
MF	GO:0004109	coproporphyrinogen oxidase activity	3	7	0.41361
MF	GO:0004158	dihydroorotate oxidase activity	3	7	0.41361
MF	GO:0004347	glucose-6-phosphate isomerase activity	3	7	0.41361
MF	GO:0004657	proline dehydrogenase activity	3	7	0.41361
MF	GO:0031177	phosphopantetheine binding	3	7	0.41361
MF	GO:0004124	cysteine synthase activity	7	25	0.414485
MF	GO:0001104	RNA polymerase II transcription cofactor activity	9	35	0.418574
MF	GO:0050662	coenzyme binding	52	277	0.418574
MF	GO:0016597	amino acid binding	18	83	0.429501
MF	GO:0016829	lyase activity	25	123	0.46436
MF	GO:0004435	phosphatidylinositol phospholipase C activity	9	36	0.472859
MF	GO:0004861	cyclin-dependent protein serine/threonine kinase inhibitor activity	7	26	0.476415
MF	GO:0008146	sulfotransferase activity	24	119	0.511084
MF	GO:0016831	carboxy-lyase activity	10	42	0.511084
MF	GO:0004871	signal transducer activity	25	125	0.511084
MF	GO:0000976	transcription regulatory region sequence-specific DNA binding	15	69	0.511084
MF	GO:0010333	terpene synthase activity	20	97	0.511084
MF	GO:0004030	aldehyde dehydrogenase [NAD(P)+] activity	5	17	0.511084
MF	GO:0030151	molybdenum ion binding	6	22	0.511084
MF	GO:0000175	3'-5'-exoribonuclease activity	3	8	0.511084
MF	GO:0004615	phosphomannomutase activity	3	8	0.511084
MF	GO:0008661	1-deoxy-D-xylulose-5-phosphate synthase activity	3	8	0.511084
MF	GO:0015930	glutamate synthase activity	3	8	0.511084
MF	GO:0003864	3-methyl-2-oxobutanoate hydroxymethyltransferase activity	2	4	0.511084
MF	GO:0003938	IMP dehydrogenase activity	2	4	0.511084
MF	GO:0004314	[acyl-carrier-protein] S-malonyltransferase activity	2	4	0.511084
MF	GO:0004396	hexokinase activity	2	4	0.511084
MF	GO:0004496	mevalonate kinase activity	2	4	0.511084
MF	GO:0004647	phosphoserine phosphatase activity	2	4	0.511084
MF	GO:0008442	3-hydroxyisobutyrate dehydrogenase activity	2	4	0.511084
MF	GO:0008676	3-deoxy-8-phosphooctulonate synthase activity	2	4	0.511084
MF	GO:0030604	1-deoxy-D-xylulose-5-phosphate reductoisomerase activity	2	4	0.511084
MF	GO:0008483	transaminase activity	20	99	0.560206
MF	GO:0009916	alternative oxidase activity	4	13	0.562521
MF	GO:0016836	hydro-lyase activity	4	13	0.562521
MF	GO:0008270	zinc ion binding	662	4092	0.570662
MF	GO:0043169	cation binding	6	23	0.576995
MF	GO:0004427	inorganic diphosphatase activity	10	45	0.635825
MF	GO:0004497	monooxygenase activity	12	56	0.635825
MF	GO:0004047	aminomethyltransferase activity	3	9	0.635825
MF	GO:0004623	phospholipase A2 activity	3	9	0.635825
MF	GO:0003840	gamma-glutamyltransferase activity	7	29	0.635825
MF	GO:0016530	metallochaperone activity	1	1	0.641106
MF	GO:0004197	cysteine-type endopeptidase activity	13	62	0.641106
MF	GO:0003999	adenine phosphoribosyltransferase activity	4	14	0.641106
MF	GO:0004326	tetrahydrofolylpolyglutamate synthase activity	4	14	0.641106
MF	GO:0004478	methionine adenosyltransferase activity	4	14	0.641106
MF	GO:0015385	sodium:hydrogen antiporter activity	4	14	0.641106
MF	GO:0045430	chalcone isomerase activity	4	14	0.641106
MF	GO:0003913	DNA photolyase activity	5	19	0.641106
MF	GO:0005199	structural constituent of cell wall	5	19	0.641106
MF	GO:0000287	magnesium ion binding	66	377	0.645131
MF	GO:0003779	actin binding	33	179	0.656552
MF	GO:0033926	glycopeptide alpha-N-acetylgalactosaminidase activity	6	25	0.713188
MF	GO:0051287	NAD binding	30	164	0.73987
MF	GO:0004674	protein serine/threonine kinase activity	420	2597	0.73987
MF	GO:0004654	polyribonucleotide nucleotidyltransferase activity	3	10	0.73987
MF	GO:0004813	alanine-tRNA ligase activity	3	10	0.73987
MF	GO:0008569	minus-end-directed microtubule motor activity	3	10	0.73987
MF	GO:0050307	sucrose-phosphate phosphatase activity	4	15	0.73987
MF	GO:0018024	histone-lysine N-methyltransferase activity	12	59	0.748713
MF	GO:0003899	DNA-directed RNA polymerase activity	34	189	0.761471
MF	GO:0004351	glutamate decarboxylase activity	6	26	0.779335
MF	GO:0008131	primary amine oxidase activity	5	21	0.813195
MF	GO:0008964	phosphoenolpyruvate carboxylase activity	5	21	0.813195
MF	GO:0016874	ligase activity	10	49	0.824134
MF	GO:0009678	hydrogen-translocating pyrophosphatase activity	4	16	0.835193
MF	GO:0003861	3-isopropylmalate dehydratase activity	2	6	0.835193
MF	GO:0004044	amidophosphoribosyltransferase activity	2	6	0.835193
MF	GO:0004049	anthranilate synthase activity	2	6	0.835193
MF	GO:0004368	glycerol-3-phosphate dehydrogenase activity	2	6	0.835193
MF	GO:0004645	phosphorylase activity	2	6	0.835193
MF	GO:0008839	4-hydroxy-tetrahydrodipicolinate reductase	2	6	0.835193
MF	GO:0016830	carbon-carbon lyase activity	2	6	0.835193
MF	GO:0030337	DNA polymerase processivity factor activity	2	6	0.835193
MF	GO:0042586	peptide deformylase activity	2	6	0.835193
MF	GO:0004089	carbonate dehydratase activity	9	44	0.835193
MF	GO:0042393	histone binding	10	50	0.850312
MF	GO:0003725	double-stranded RNA binding	11	56	0.860983
MF	GO:0005385	zinc ion transmembrane transporter activity	8	39	0.879553
MF	GO:0046923	ER retention sequence binding	6	28	0.907813
MF	GO:0008508	bile acid:sodium symporter activity	4	17	0.914574
MF	GO:0004722	protein serine/threonine phosphatase activity	23	129	0.914574
MF	GO:0005249	voltage-gated potassium channel activity	8	40	0.914574
MF	GO:0005388	calcium-transporting ATPase activity	8	40	0.914574
MF	GO:0008168	methyltransferase activity	97	588	0.914574
MF	GO:0004367	glycerol-3-phosphate dehydrogenase [NAD+] activity	3	12	0.914574
MF	GO:0004751	ribose-5-phosphate isomerase activity	3	12	0.914574
MF	GO:0030515	snoRNA binding	3	12	0.914574
MF	GO:0003865	3-oxo-5-alpha-steroid 4-dehydrogenase activity	1	2	0.914574
MF	GO:0003904	deoxyribodipyrimidine photo-lyase activity	1	2	0.914574
MF	GO:0004198	calcium-dependent cysteine-type endopeptidase activity	1	2	0.914574
MF	GO:0004375	glycine dehydrogenase (decarboxylating) activity	1	2	0.914574
MF	GO:0004401	histidinol-phosphatase activity	1	2	0.914574
MF	GO:0004526	ribonuclease P activity	1	2	0.914574
MF	GO:0004585	ornithine carbamoyltransferase activity	1	2	0.914574
MF	GO:0004671	protein C-terminal S-isoprenylcysteine carboxyl O-methyltransferase activity	1	2	0.914574
MF	GO:0008418	protein-N-terminal asparagine amidohydrolase activity	1	2	0.914574
MF	GO:0008734	L-aspartate oxidase activity	1	2	0.914574
MF	GO:0008899	homoserine O-succinyltransferase activity	1	2	0.914574
MF	GO:0015205	nucleobase transmembrane transporter activity	1	2	0.914574
MF	GO:0003909	DNA ligase activity	2	7	0.94533
MF	GO:0047746	chlorophyllase activity	2	7	0.94533
MF	GO:0015018	galactosylgalactosylxylosylprotein 3-beta-glucuronosyltransferase activity	4	18	0.950649
MF	GO:0047800	cysteamine dioxygenase activity	4	18	0.950649
MF	GO:0008017	microtubule binding	10	53	0.950649
MF	GO:0030247	polysaccharide binding	15	83	0.950649
MF	GO:0005216	ion channel activity	16	90	0.995992
MF	GO:0003872	6-phosphofructokinase activity	7	36	0.999469
MF	GO:0004402	histone acetyltransferase activity	8	42	1
MF	GO:0003871	5-methyltetrahydropteroyltriglutamate-homocysteine S-methyltransferase activity	3	13	1
MF	GO:0004618	phosphoglycerate kinase activity	3	13	1
MF	GO:0004794	L-threonine ammonia-lyase activity	3	13	1
MF	GO:0004672	protein kinase activity	551	3484	1
MF	GO:0008831	dTDP-4-dehydrorhamnose reductase activity	4	19	1
MF	GO:0016872	intramolecular lyase activity	4	19	1
MF	GO:0008233	peptidase activity	14	79	1
MF	GO:0004084	branched-chain-amino-acid transaminase activity	6	31	1
MF	GO:0008173	RNA methyltransferase activity	6	31	1
MF	GO:0032549	ribonucleoside binding	6	31	1
MF	GO:0004144	diacylglycerol O-acyltransferase activity	8	43	1
MF	GO:0004126	cytidine deaminase activity	2	8	1
MF	GO:0004148	dihydrolipoyl dehydrogenase activity	2	8	1
MF	GO:0004801	sedoheptulose-7-phosphate:D-glyceraldehyde-3-phosphate glyceronetransferase activity	2	8	1
MF	GO:0008184	glycogen phosphorylase activity	2	8	1
MF	GO:0016851	magnesium chelatase activity	2	8	1
MF	GO:0017056	structural constituent of nuclear pore	2	8	1
MF	GO:0008026	ATP-dependent helicase activity	48	292	1
MF	GO:0051536	iron-sulfur cluster binding	29	174	1
MF	GO:0008474	palmitoyl-(protein) hydrolase activity	3	14	1
MF	GO:0008324	cation transmembrane transporter activity	12	69	1
MF	GO:0048038	quinone binding	11	63	1
MF	GO:0000247	C-8 sterol isomerase activity	1	3	1
MF	GO:0005542	folic acid binding	1	3	1
MF	GO:0008381	mechanically-gated ion channel activity	1	3	1
MF	GO:0030785	[ribulose-bisphosphate carboxylase]-lysine N-methyltransferase activity	1	3	1
MF	GO:0050661	NADP binding	29	176	1
MF	GO:0015078	hydrogen ion transmembrane transporter activity	16	95	1
MF	GO:0016301	kinase activity	16	95	1
MF	GO:0003712	transcription cofactor activity	11	64	1
MF	GO:0042803	protein homodimerization activity	5	27	1
MF	GO:0003910	DNA ligase (ATP) activity	2	9	1
MF	GO:0004765	shikimate kinase activity	2	9	1
MF	GO:0005381	iron ion transmembrane transporter activity	2	9	1
MF	GO:0008373	sialyltransferase activity	2	9	1
MF	GO:0009881	photoreceptor activity	2	9	1
MF	GO:0016972	thiol oxidase activity	2	9	1
MF	GO:0005488	binding	154	976	1
MF	GO:0008236	serine-type peptidase activity	15	91	1
MF	GO:0003968	RNA-directed RNA polymerase activity	4	22	1
MF	GO:0004630	phospholipase D activity	4	22	1
MF	GO:0005247	voltage-gated chloride channel activity	4	22	1
MF	GO:0004096	catalase activity	3	16	1
MF	GO:0004743	pyruvate kinase activity	9	54	1
MF	GO:0030955	potassium ion binding	9	54	1
MF	GO:0004370	glycerol kinase activity	2	10	1
MF	GO:0004749	ribose phosphate diphosphokinase activity	2	10	1
MF	GO:0008444	CDP-diacylglycerol-glycerol-3-phosphate 3-phosphatidyltransferase activity	2	10	1
MF	GO:0004525	ribonuclease III activity	4	23	1
MF	GO:0008113	peptide-methionine (S)-S-oxide reductase activity	4	23	1
MF	GO:0008374	O-acyltransferase activity	4	23	1
MF	GO:0003972	RNA ligase (ATP) activity	1	4	1
MF	GO:0004042	acetyl-CoA:L-glutamate N-acetyltransferase activity	1	4	1
MF	GO:0004073	aspartate-semialdehyde dehydrogenase activity	1	4	1
MF	GO:0004112	cyclic-nucleotide phosphodiesterase activity	1	4	1
MF	GO:0004150	dihydroneopterin aldolase activity	1	4	1
MF	GO:0004315	3-oxoacyl-[acyl-carrier-protein] synthase activity	1	4	1
MF	GO:0004419	hydroxymethylglutaryl-CoA lyase activity	1	4	1
MF	GO:0004474	malate synthase activity	1	4	1
MF	GO:0004516	nicotinate phosphoribosyltransferase activity	1	4	1
MF	GO:0004665	prephenate dehydrogenase (NADP+) activity	1	4	1
MF	GO:0004729	oxygen-dependent protoporphyrinogen oxidase activity	1	4	1
MF	GO:0004788	thiamine diphosphokinase activity	1	4	1
MF	GO:0004823	leucine-tRNA ligase activity	1	4	1
MF	GO:0008716	D-alanine-D-alanine ligase activity	1	4	1
MF	GO:0008977	prephenate dehydrogenase activity	1	4	1
MF	GO:0009540	zeaxanthin epoxidase [overall] activity	1	4	1
MF	GO:0016531	copper chaperone activity	1	4	1
MF	GO:0032934	sterol binding	1	4	1
MF	GO:0043167	ion binding	1	4	1
MF	GO:0043546	molybdopterin cofactor binding	1	4	1
MF	GO:0043874	acireductone synthase activity	1	4	1
MF	GO:0046406	magnesium protoporphyrin IX methyltransferase activity	1	4	1
MF	GO:0047632	agmatine deiminase activity	1	4	1
MF	GO:0070403	NAD+ binding	1	4	1
MF	GO:0097157	pre-mRNA intronic binding	1	4	1
MF	GO:0008060	ARF GTPase activator activity	10	62	1
MF	GO:0015095	magnesium ion transmembrane transporter activity	9	57	1
MF	GO:0030983	mismatched DNA binding	5	31	1
MF	GO:0016791	phosphatase activity	22	142	1
MF	GO:0005198	structural molecule activity	26	169	1
MF	GO:0000213	tRNA-intron endonuclease activity	1	5	1
MF	GO:0003852	2-isopropylmalate synthase activity	1	5	1
MF	GO:0003855	3-dehydroquinate dehydratase activity	1	5	1
MF	GO:0004335	galactokinase activity	1	5	1
MF	GO:0004421	hydroxymethylglutaryl-CoA synthase activity	1	5	1
MF	GO:0004673	protein histidine kinase activity	1	5	1
MF	GO:0004764	shikimate 3-dehydrogenase (NADP+) activity	1	5	1
MF	GO:0031491	nucleosome binding	1	5	1
MF	GO:0034450	ubiquitin-ubiquitin ligase activity	1	5	1
MF	GO:0003713	transcription coactivator activity	2	12	1
MF	GO:0003854	3-beta-hydroxy-delta5-steroid dehydrogenase activity	2	12	1
MF	GO:0004072	aspartate kinase activity	2	12	1
MF	GO:0004781	sulfate adenylyltransferase (ATP) activity	2	12	1
MF	GO:0005267	potassium channel activity	2	12	1
MF	GO:0016833	oxo-acid-lyase activity	2	12	1
MF	GO:0016992	lipoate synthase activity	2	12	1
MF	GO:0047334	diphosphate-fructose-6-phosphate 1-phosphotransferase activity	2	12	1
MF	GO:0004616	phosphogluconate dehydrogenase (decarboxylating) activity	3	19	1
MF	GO:0080019	fatty-acyl-CoA reductase (alcohol-forming) activity	5	33	1
MF	GO:0005200	structural constituent of cytoskeleton	9	60	1
MF	GO:0004176	ATP-dependent peptidase activity	6	40	1
MF	GO:0031072	heat shock protein binding	8	54	1
MF	GO:0003917	DNA topoisomerase type I activity	3	20	1
MF	GO:0016987	sigma factor activity	3	20	1
MF	GO:0003997	acyl-CoA oxidase activity	2	13	1
MF	GO:0004066	asparagine synthase (glutamine-hydrolyzing) activity	2	13	1
MF	GO:0004576	oligosaccharyl transferase activity	2	13	1
MF	GO:0004965	G-protein coupled GABA receptor activity	2	13	1
MF	GO:0017150	tRNA dihydrouridine synthase activity	2	13	1
MF	GO:0004143	diacylglycerol kinase activity	6	41	1
MF	GO:0000234	phosphoethanolamine N-methyltransferase activity	1	6	1
MF	GO:0003873	6-phosphofructo-2-kinase activity	1	6	1
MF	GO:0004146	dihydrofolate reductase activity	1	6	1
MF	GO:0004366	glycerol-3-phosphate O-acyltransferase activity	1	6	1
MF	GO:0004413	homoserine kinase activity	1	6	1
MF	GO:0004802	transketolase activity	1	6	1
MF	GO:0016428	tRNA (cytosine-5-)-methyltransferase activity	1	6	1
MF	GO:0050311	sulfite reductase (ferredoxin) activity	1	6	1
MF	GO:0017025	TBP-class protein binding	4	28	1
MF	GO:0004721	phosphoprotein phosphatase activity	5	35	1
MF	GO:0035091	phosphatidylinositol binding	3	21	1
MF	GO:0030246	carbohydrate binding	63	422	1
MF	GO:0003916	DNA topoisomerase activity	2	14	1
MF	GO:0004634	phosphopyruvate hydratase activity	2	14	1
MF	GO:0004826	phenylalanine-tRNA ligase activity	2	14	1
MF	GO:0004830	tryptophan-tRNA ligase activity	2	14	1
MF	GO:0008199	ferric iron binding	2	14	1
MF	GO:0043682	copper-transporting ATPase activity	2	14	1
MF	GO:0004386	helicase activity	61	411	1
MF	GO:0000155	phosphorelay sensor kinase activity	7	50	1
MF	GO:0003950	NAD+ ADP-ribosyltransferase activity	4	29	1
MF	GO:0004602	glutathione peroxidase activity	4	29	1
MF	GO:0003995	acyl-CoA dehydrogenase activity	3	22	1
MF	GO:0004001	adenosine kinase activity	1	7	1
MF	GO:0004358	glutamate N-acetyltransferase activity	1	7	1
MF	GO:0004363	glutathione synthase activity	1	7	1
MF	GO:0004385	guanylate kinase activity	1	7	1
MF	GO:0004418	hydroxymethylbilane synthase activity	1	7	1
MF	GO:0004452	isopentenyl-diphosphate delta-isomerase activity	1	7	1
MF	GO:0004514	nicotinate-nucleotide diphosphorylase (carboxylating) activity	1	7	1
MF	GO:0004668	protein-arginine deiminase activity	1	7	1
MF	GO:0004818	glutamate-tRNA ligase activity	1	7	1
MF	GO:0008176	tRNA (guanine-N7-)-methyltransferase activity	1	7	1
MF	GO:0008409	5'-3' exonuclease activity	1	7	1
MF	GO:0008837	diaminopimelate epimerase activity	1	7	1
MF	GO:0008840	4-hydroxy-tetrahydrodipicolinate synthase	1	7	1
MF	GO:0015232	heme transporter activity	1	7	1
MF	GO:0004527	exonuclease activity	7	51	1
MF	GO:0005086	ARF guanyl-nucleotide exchange factor activity	2	15	1
MF	GO:0016298	lipase activity	9	66	1
MF	GO:0004540	ribonuclease activity	3	23	1
MF	GO:0005375	copper ion transmembrane transporter activity	3	23	1
MF	GO:0016853	isomerase activity	15	108	1
MF	GO:0004834	tryptophan synthase activity	4	31	1
MF	GO:0016308	1-phosphatidylinositol-4-phosphate 5-kinase activity	2	16	1
MF	GO:0004425	indole-3-glycerol-phosphate synthase activity	1	8	1
MF	GO:0004534	5'-3' exoribonuclease activity	1	8	1
MF	GO:0004799	thymidylate synthase activity	1	8	1
MF	GO:0004822	isoleucine-tRNA ligase activity	1	8	1
MF	GO:0008898	homocysteine S-methyltransferase activity	1	8	1
MF	GO:0008963	phospho-N-acetylmuramoyl-pentapeptide-transferase activity	1	8	1
MF	GO:0016743	carboxyl- or carbamoyltransferase activity	1	8	1
MF	GO:0030976	thiamine pyrophosphate binding	3	24	1
MF	GO:0016779	nucleotidyltransferase activity	16	117	1
MF	GO:0002161	aminoacyl-tRNA editing activity	4	32	1
MF	GO:0003755	peptidyl-prolyl cis-trans isomerase activity	12	90	1
MF	GO:0004842	ubiquitin-protein ligase activity	41	289	1
MF	GO:0004470	malic enzyme activity	2	17	1
MF	GO:0004816	asparagine-tRNA ligase activity	2	17	1
MF	GO:0015369	calcium:hydrogen antiporter activity	2	17	1
MF	GO:0008242	omega peptidase activity	3	25	1
MF	GO:0005515	protein binding	1646	10755	1
MF	GO:0008237	metallopeptidase activity	6	48	1
MF	GO:0003942	N-acetyl-gamma-glutamyl-phosphate reductase activity	1	9	1
MF	GO:0004637	phosphoribosylamine-glycine ligase activity	1	9	1
MF	GO:0004649	poly(ADP-ribose) glycohydrolase activity	1	9	1
MF	GO:0016538	cyclin-dependent protein serine/threonine kinase regulator activity	1	9	1
MF	GO:0017176	phosphatidylinositol N-acetylglucosaminyltransferase activity	1	9	1
MF	GO:0070008	serine-type exopeptidase activity	1	9	1
MF	GO:0004866	endopeptidase inhibitor activity	9	71	1
MF	GO:0004045	aminoacyl-tRNA hydrolase activity	2	18	1
MF	GO:0004550	nucleoside diphosphate kinase activity	2	18	1
MF	GO:0008641	small protein activating enzyme activity	2	18	1
MF	GO:0004707	MAP kinase activity	6	49	1
MF	GO:0046873	metal ion transmembrane transporter activity	13	100	1
MF	GO:0005484	SNAP receptor activity	8	64	1
MF	GO:0004579	dolichyl-diphosphooligosaccharide-protein glycotransferase activity	3	27	1
MF	GO:0004564	beta-fructofuranosidase activity	1	10	1
MF	GO:0004575	sucrose alpha-glucosidase activity	1	10	1
MF	GO:0004609	phosphatidylserine decarboxylase activity	1	10	1
MF	GO:0004791	thioredoxin-disulfide reductase activity	1	10	1
MF	GO:0004814	arginine-tRNA ligase activity	1	10	1
MF	GO:0004820	glycine-tRNA ligase activity	1	10	1
MF	GO:0008428	ribonuclease inhibitor activity	1	10	1
MF	GO:0010277	chlorophyllide a oxygenase [overall] activity	1	10	1
MF	GO:0043140	ATP-dependent 3'-5' DNA helicase activity	1	10	1
MF	GO:0003887	DNA-directed DNA polymerase activity	7	58	1
MF	GO:0008519	ammonium transmembrane transporter activity	2	20	1
MF	GO:0004735	pyrroline-5-carboxylate reductase activity	1	11	1
MF	GO:0004828	serine-tRNA ligase activity	1	11	1
MF	GO:0008198	ferrous iron binding	1	11	1
MF	GO:0043141	ATP-dependent 5'-3' DNA helicase activity	1	11	1
MF	GO:0019205	nucleobase-containing compound kinase activity	4	37	1
MF	GO:0008408	3'-5' exonuclease activity	3	29	1
MF	GO:0017089	glycolipid transporter activity	3	29	1
MF	GO:0051861	glycolipid binding	3	29	1
MF	GO:0004332	fructose-bisphosphate aldolase activity	2	21	1
MF	GO:2001070	starch binding	2	21	1
MF	GO:0009982	pseudouridine synthase activity	6	54	1
MF	GO:0016615	malate dehydrogenase activity	3	30	1
MF	GO:0030060	L-malate dehydrogenase activity	3	30	1
MF	GO:0008312	7S RNA binding	3	31	1
MF	GO:0008080	N-acetyltransferase activity	11	94	1
MF	GO:0004407	histone deacetylase activity	1	13	1
MF	GO:0019789	SUMO ligase activity	1	13	1
MF	GO:0005337	nucleoside transmembrane transporter activity	2	23	1
MF	GO:0008757	S-adenosylmethionine-dependent methyltransferase activity	2	23	1
MF	GO:0003918	DNA topoisomerase type II (ATP-hydrolyzing) activity	3	32	1
MF	GO:0010181	FMN binding	14	119	1
MF	GO:0003678	DNA helicase activity	3	33	1
MF	GO:0003857	3-hydroxyacyl-CoA dehydrogenase activity	1	14	1
MF	GO:0003951	NAD+ kinase activity	1	14	1
MF	GO:0004488	methylenetetrahydrofolate dehydrogenase (NADP+) activity	1	14	1
MF	GO:0008878	glucose-1-phosphate adenylyltransferase activity	1	14	1
MF	GO:0000062	fatty-acyl-CoA binding	2	24	1
MF	GO:0005351	sugar:hydrogen symporter activity	2	24	1
MF	GO:0004518	nuclease activity	5	50	1
MF	GO:0005089	Rho guanyl-nucleotide exchange factor activity	5	50	1
MF	GO:0008276	protein methyltransferase activity	2	25	1
MF	GO:0003729	mRNA binding	1	15	1
MF	GO:0004832	valine-tRNA ligase activity	1	15	1
MF	GO:0033743	peptide-methionine (R)-S-oxide reductase activity	1	15	1
MF	GO:0042578	phosphoric ester hydrolase activity	6	61	1
MF	GO:0004372	glycine hydroxymethyltransferase activity	2	26	1
MF	GO:0004784	superoxide dismutase activity	2	26	1
MF	GO:0003984	acetolactate synthase activity	1	16	1
MF	GO:0008967	phosphoglycolate phosphatase activity	1	16	1
MF	GO:0009001	serine O-acetyltransferase activity	1	16	1
MF	GO:0004867	serine-type endopeptidase inhibitor activity	5	54	1
MF	GO:0019887	protein kinase regulator activity	1	17	1
MF	GO:0019201	nucleotide kinase activity	2	28	1
MF	GO:0043022	ribosome binding	2	28	1
MF	GO:0004827	proline-tRNA ligase activity	1	18	1
MF	GO:0008235	metalloexopeptidase activity	4	48	1
MF	GO:0047134	protein-disulfide reductase activity	15	139	1
MF	GO:0003697	single-stranded DNA binding	3	40	1
MF	GO:0000049	tRNA binding	1	19	1
MF	GO:0008138	protein tyrosine/serine/threonine phosphatase activity	4	52	1
MF	GO:0016790	thiolester hydrolase activity	1	21	1
MF	GO:0004222	metalloendopeptidase activity	13	129	1
MF	GO:0019904	protein domain specific binding	4	53	1
MF	GO:0051082	unfolded protein binding	31	268	1
MF	GO:0004659	prenyltransferase activity	1	23	1
MF	GO:0019843	rRNA binding	5	65	1
MF	GO:0003924	GTPase activity	69	552	1
MF	GO:0008094	DNA-dependent ATPase activity	1	25	1
MF	GO:0004177	aminopeptidase activity	4	58	1
MF	GO:0004725	protein tyrosine phosphatase activity	5	68	1
MF	GO:0051087	chaperone binding	2	38	1
MF	GO:0004970	ionotropic glutamate receptor activity	5	70	1
MF	GO:0005234	extracellular-glutamate-gated ion channel activity	5	70	1
MF	GO:0016881	acid-amino acid ligase activity	23	224	1
MF	GO:0030234	enzyme regulator activity	1	29	1
MF	GO:0015299	solute:hydrogen antiporter activity	11	128	1
MF	GO:0004129	cytochrome-c oxidase activity	3	54	1
MF	GO:0003723	RNA binding	118	928	1
MF	GO:0008565	protein transporter activity	12	139	1
MF	GO:0003743	translation initiation factor activity	12	141	1
MF	GO:0031625	ubiquitin protein ligase binding	1	32	1
MF	GO:0005543	phospholipid binding	13	152	1
MF	GO:0005545	1-phosphatidylinositol binding	2	48	1
MF	GO:0030276	clathrin binding	2	48	1
MF	GO:0003676	nucleic acid binding	340	2512	1
MF	GO:0016740	transferase activity	9	124	1
MF	GO:0008601	protein phosphatase type 2A regulator activity	2	54	1
MF	GO:0004420	hydroxymethylglutaryl-CoA reductase (NADPH) activity	2	56	1
MF	GO:0008137	NADH dehydrogenase (ubiquinone) activity	2	56	1
MF	GO:0004523	RNA-DNA hybrid ribonuclease activity	1	44	1
MF	GO:0015450	P-P-bond-hydrolysis-driven protein transmembrane transporter activity	1	46	1
MF	GO:0004298	threonine-type endopeptidase activity	5	97	1
MF	GO:0008234	cysteine-type peptidase activity	50	483	1
MF	GO:0004175	endopeptidase activity	3	79	1
MF	GO:0003684	damaged DNA binding	1	51	1
MF	GO:0005097	Rab GTPase activator activity	3	80	1
MF	GO:0003746	translation elongation factor activity	2	68	1
MF	GO:0004812	aminoacyl-tRNA ligase activity	13	194	1
MF	GO:0005525	GTP binding	90	831	1
MF	GO:0043531	ADP binding	45	488	1
MF	GO:0004221	ubiquitin thiolesterase activity	4	130	1
MF	GO:0004652	polynucleotide adenylyltransferase activity	0	16	1
MF	GO:0005093	Rab GDP-dissociation inhibitor activity	0	16	1
MF	GO:0030570	pectate lyase activity	0	21	1
MF	GO:0000107	imidazoleglycerol-phosphate synthase activity	0	4	1
MF	GO:0000339	RNA cap binding	0	6	1
MF	GO:0000774	adenyl-nucleotide exchange factor activity	0	13	1
MF	GO:0001671	ATPase activator activity	0	5	1
MF	GO:0001735	prenylcysteine oxidase activity	0	2	1
MF	GO:0001882	nucleoside binding	0	4	1
MF	GO:0003689	DNA clamp loader activity	0	2	1
MF	GO:0003690	double-stranded DNA binding	0	2	1
MF	GO:0003714	transcription corepressor activity	0	5	1
MF	GO:0003735	structural constituent of ribosome	105	1355	1
MF	GO:0003747	translation release factor activity	0	17	1
MF	GO:0003756	protein disulfide isomerase activity	0	6	1
MF	GO:0003838	sterol 24-C-methyltransferase activity	0	1	1
MF	GO:0003841	1-acylglycerol-3-phosphate O-acyltransferase activity	0	2	1
MF	GO:0003848	2-amino-4-hydroxy-6-hydroxymethyldihydropteridine diphosphokinase activity	0	2	1
MF	GO:0003856	3-dehydroquinate synthase activity	0	4	1
MF	GO:0003866	3-phosphoshikimate 1-carboxyvinyltransferase activity	0	4	1
MF	GO:0003876	AMP deaminase activity	0	4	1
MF	GO:0003878	ATP citrate synthase activity	0	11	1
MF	GO:0003886	DNA (cytosine-5-)-methyltransferase activity	0	6	1
MF	GO:0003905	alkylbase DNA N-glycosylase activity	0	2	1
MF	GO:0003906	DNA-(apurinic or apyrimidinic site) lyase activity	0	2	1
MF	GO:0003919	FMN adenylyltransferase activity	0	2	1
MF	GO:0003922	GMP synthase (glutamine-hydrolyzing) activity	0	3	1
MF	GO:0003934	GTP cyclohydrolase I activity	0	6	1
MF	GO:0003937	IMP cyclohydrolase activity	0	14	1
MF	GO:0003949	1-(5-phosphoribosyl)-5-[(5-phosphoribosylamino)methylideneamino]imidazole-4-carboxamide isomerase activity	0	4	1
MF	GO:0003952	NAD+ synthase (glutamine-hydrolyzing) activity	0	3	1
MF	GO:0003954	NADH dehydrogenase activity	0	5	1
MF	GO:0003980	UDP-glucose:glycoprotein glucosyltransferase activity	0	3	1
MF	GO:0003987	acetate-CoA ligase activity	0	2	1
MF	GO:0003991	acetylglutamate kinase activity	0	4	1
MF	GO:0003998	acylphosphatase activity	0	2	1
MF	GO:0004000	adenosine deaminase activity	0	2	1
MF	GO:0004003	ATP-dependent DNA helicase activity	0	24	1
MF	GO:0004017	adenylate kinase activity	0	13	1
MF	GO:0004019	adenylosuccinate synthase activity	0	6	1
MF	GO:0004038	allantoinase activity	0	2	1
MF	GO:0004046	aminoacylase activity	0	8	1
MF	GO:0004048	anthranilate phosphoribosyltransferase activity	0	4	1
MF	GO:0004055	argininosuccinate synthase activity	0	8	1
MF	GO:0004056	argininosuccinate lyase activity	0	5	1
MF	GO:0004057	arginyltransferase activity	0	4	1
MF	GO:0004070	aspartate carbamoyltransferase activity	0	4	1
MF	GO:0004076	biotin synthase activity	0	3	1
MF	GO:0004077	biotin-[acetyl-CoA-carboxylase] ligase activity	0	3	1
MF	GO:0004107	chorismate synthase activity	0	4	1
MF	GO:0004108	citrate (Si)-synthase activity	0	6	1
MF	GO:0004121	cystathionine beta-lyase activity	0	7	1
MF	GO:0004134	4-alpha-glucanotransferase activity	0	5	1
MF	GO:0004140	dephospho-CoA kinase activity	0	4	1
MF	GO:0004149	dihydrolipoyllysine-residue succinyltransferase activity	0	8	1
MF	GO:0004151	dihydroorotase activity	0	4	1
MF	GO:0004156	dihydropteroate synthase activity	0	2	1
MF	GO:0004160	dihydroxy-acid dehydratase activity	0	4	1
MF	GO:0004163	diphosphomevalonate decarboxylase activity	0	4	1
MF	GO:0004164	diphthine synthase activity	0	2	1
MF	GO:0004170	dUTP diphosphatase activity	0	2	1
MF	GO:0004174	electron-transferring-flavoprotein dehydrogenase activity	0	2	1
MF	GO:0004181	metallocarboxypeptidase activity	0	6	1
MF	GO:0004310	farnesyl-diphosphate farnesyltransferase activity	0	9	1
MF	GO:0004316	3-oxoacyl-[acyl-carrier-protein] reductase (NADPH) activity	0	5	1
MF	GO:0004322	ferroxidase activity	0	3	1
MF	GO:0004325	ferrochelatase activity	0	5	1
MF	GO:0004329	formate-tetrahydrofolate ligase activity	0	5	1
MF	GO:0004333	fumarate hydratase activity	0	3	1
MF	GO:0004334	fumarylacetoacetase activity	0	4	1
MF	GO:0004357	glutamate-cysteine ligase activity	0	7	1
MF	GO:0004360	glutamine-fructose-6-phosphate transaminase (isomerizing) activity	0	4	1
MF	GO:0004362	glutathione-disulfide reductase activity	0	8	1
MF	GO:0004371	glycerone kinase activity	0	6	1
MF	GO:0004379	glycylpeptide N-tetradecanoyltransferase activity	0	7	1
MF	GO:0004392	heme oxygenase (decyclizing) activity	0	9	1
MF	GO:0004399	histidinol dehydrogenase activity	0	8	1
MF	GO:0004400	histidinol-phosphate transaminase activity	0	4	1
MF	GO:0004412	homoserine dehydrogenase activity	0	2	1
MF	GO:0004416	hydroxyacylglutathione hydrolase activity	0	14	1
MF	GO:0004417	hydroxyethylthiazole kinase activity	0	2	1
MF	GO:0004422	hypoxanthine phosphoribosyltransferase activity	0	2	1
MF	GO:0004424	imidazoleglycerol-phosphate dehydratase activity	0	4	1
MF	GO:0004430	1-phosphatidylinositol 4-kinase activity	0	4	1
MF	GO:0004449	isocitrate dehydrogenase (NAD+) activity	0	13	1
MF	GO:0004450	isocitrate dehydrogenase (NADP+) activity	0	12	1
MF	GO:0004451	isocitrate lyase activity	0	4	1
MF	GO:0004455	ketol-acid reductoisomerase activity	0	7	1
MF	GO:0004459	L-lactate dehydrogenase activity	0	4	1
MF	GO:0004479	methionyl-tRNA formyltransferase activity	0	3	1
MF	GO:0004482	mRNA (guanine-N7-)-methyltransferase activity	0	4	1
MF	GO:0004484	mRNA guanylyltransferase activity	0	6	1
MF	GO:0004489	methylenetetrahydrofolate reductase (NAD(P)H) activity	0	8	1
MF	GO:0004491	methylmalonate-semialdehyde dehydrogenase (acylating) activity	0	2	1
MF	GO:0004560	alpha-L-fucosidase activity	0	4	1
MF	GO:0004565	beta-galactosidase activity	0	2	1
MF	GO:0004573	mannosyl-oligosaccharide glucosidase activity	0	6	1
MF	GO:0004588	orotate phosphoribosyltransferase activity	0	4	1
MF	GO:0004590	orotidine-5'-phosphate decarboxylase activity	0	8	1
MF	GO:0004591	oxoglutarate dehydrogenase (succinyl-transferring) activity	0	6	1
MF	GO:0004592	pantoate-beta-alanine ligase activity	0	2	1
MF	GO:0004594	pantothenate kinase activity	0	9	1
MF	GO:0004605	phosphatidate cytidylyltransferase activity	0	8	1
MF	GO:0004610	phosphoacetylglucosamine mutase activity	0	4	1
MF	GO:0004635	phosphoribosyl-AMP cyclohydrolase activity	0	6	1
MF	GO:0004636	phosphoribosyl-ATP diphosphatase activity	0	4	1
MF	GO:0004638	phosphoribosylaminoimidazole carboxylase activity	0	4	1
MF	GO:0004639	phosphoribosylaminoimidazolesuccinocarboxamide synthase activity	0	4	1
MF	GO:0004640	phosphoribosylanthranilate isomerase activity	0	2	1
MF	GO:0004641	phosphoribosylformylglycinamidine cyclo-ligase activity	0	4	1
MF	GO:0004643	phosphoribosylaminoimidazolecarboxamide formyltransferase activity	0	14	1
MF	GO:0004644	phosphoribosylglycinamide formyltransferase activity	0	2	1
MF	GO:0004648	O-phospho-L-serine:2-oxoglutarate aminotransferase activity	0	4	1
MF	GO:0004651	polynucleotide 5'-phosphatase activity	0	6	1
MF	GO:0004655	porphobilinogen synthase activity	0	5	1
MF	GO:0004663	Rab geranylgeranyltransferase activity	0	4	1
MF	GO:0004719	protein-L-isoaspartate (D-aspartate) O-methyltransferase activity	0	4	1
MF	GO:0004733	pyridoxamine-phosphate oxidase activity	0	4	1
MF	GO:0004739	pyruvate dehydrogenase (acetyl-transferring) activity	0	17	1
MF	GO:0004742	dihydrolipoyllysine-residue acetyltransferase activity	0	6	1
MF	GO:0004746	riboflavin synthase activity	0	2	1
MF	GO:0004775	succinate-CoA ligase (ADP-forming) activity	0	11	1
MF	GO:0004789	thiamine-phosphate diphosphorylase activity	0	4	1
MF	GO:0004792	thiosulfate sulfurtransferase activity	0	7	1
MF	GO:0004798	thymidylate kinase activity	0	3	1
MF	GO:0004807	triose-phosphate isomerase activity	0	11	1
MF	GO:0004809	tRNA (guanine-N2-)-methyltransferase activity	0	7	1
MF	GO:0004815	aspartate-tRNA ligase activity	0	10	1
MF	GO:0004817	cysteine-tRNA ligase activity	0	8	1
MF	GO:0004819	glutamine-tRNA ligase activity	0	2	1
MF	GO:0004821	histidine-tRNA ligase activity	0	5	1
MF	GO:0004824	lysine-tRNA ligase activity	0	11	1
MF	GO:0004825	methionine-tRNA ligase activity	0	7	1
MF	GO:0004829	threonine-tRNA ligase activity	0	9	1
MF	GO:0004831	tyrosine-tRNA ligase activity	0	4	1
MF	GO:0004835	tubulin-tyrosine ligase activity	0	2	1
MF	GO:0004844	uracil DNA N-glycosylase activity	0	4	1
MF	GO:0004845	uracil phosphoribosyltransferase activity	0	3	1
MF	GO:0004846	urate oxidase activity	0	2	1
MF	GO:0004848	ureidoglycolate hydrolase activity	0	2	1
MF	GO:0004849	uridine kinase activity	0	23	1
MF	GO:0004852	uroporphyrinogen-III synthase activity	0	2	1
MF	GO:0004853	uroporphyrinogen decarboxylase activity	0	13	1
MF	GO:0004864	protein phosphatase inhibitor activity	0	6	1
MF	GO:0004872	receptor activity	0	4	1
MF	GO:0004888	transmembrane signaling receptor activity	0	2	1
MF	GO:0004930	G-protein coupled receptor activity	0	8	1
MF	GO:0005047	signal recognition particle binding	0	4	1
MF	GO:0005083	small GTPase regulator activity	0	6	1
MF	GO:0005085	guanyl-nucleotide exchange factor activity	0	3	1
MF	GO:0005094	Rho GDP-dissociation inhibitor activity	0	14	1
MF	GO:0005319	lipid transporter activity	0	4	1
MF	GO:0005338	nucleotide-sugar transmembrane transporter activity	0	11	1
MF	GO:0008022	protein C-terminus binding	0	6	1
MF	GO:0008097	5S rRNA binding	0	12	1
MF	GO:0008108	UDP-glucose:hexose-1-phosphate uridylyltransferase activity	0	2	1
MF	GO:0008124	4-alpha-hydroxytetrahydrobiopterin dehydratase activity	0	7	1
MF	GO:0008144	drug binding	0	4	1
MF	GO:0008158	hedgehog receptor activity	0	4	1
MF	GO:0008170	N-methyltransferase activity	0	2	1
MF	GO:0008193	tRNA guanylyltransferase activity	0	6	1
MF	GO:0008253	5'-nucleotidase activity	0	2	1
MF	GO:0008308	voltage-gated anion channel activity	0	14	1
MF	GO:0008318	protein prenyltransferase activity	0	13	1
MF	GO:0008417	fucosyltransferase activity	0	8	1
MF	GO:0008422	beta-glucosidase activity	0	3	1
MF	GO:0008478	pyridoxal kinase activity	0	2	1
MF	GO:0008484	sulfuric ester hydrolase activity	0	3	1
MF	GO:0008495	protoheme IX farnesyltransferase activity	0	3	1
MF	GO:0008531	riboflavin kinase activity	0	2	1
MF	GO:0008534	oxidized purine nucleobase lesion DNA N-glycosylase activity	0	4	1
MF	GO:0008603	cAMP-dependent protein kinase regulator activity	0	2	1
MF	GO:0008649	rRNA methyltransferase activity	0	10	1
MF	GO:0008703	5-amino-6-(5-phosphoribosylamino)uracil reductase activity	0	3	1
MF	GO:0008759	UDP-3-O-[3-hydroxymyristoyl] N-acetylglucosamine deacetylase activity	0	2	1
MF	GO:0008800	beta-lactamase activity	0	5	1
MF	GO:0008824	cyanate hydratase activity	0	2	1
MF	GO:0008835	diaminohydroxyphosphoribosylaminopyrimidine deaminase activity	0	6	1
MF	GO:0008836	diaminopimelate decarboxylase activity	0	5	1
MF	GO:0008864	formyltetrahydrofolate deformylase activity	0	6	1
MF	GO:0008883	glutamyl-tRNA reductase activity	0	11	1
MF	GO:0008897	holo-[acyl-carrier-protein] synthase activity	0	4	1
MF	GO:0008915	lipid-A-disaccharide synthase activity	0	2	1
MF	GO:0008937	ferredoxin-NAD(P) reductase activity	0	2	1
MF	GO:0008972	phosphomethylpyrimidine kinase activity	0	2	1
MF	GO:0008974	phosphoribulokinase activity	0	5	1
MF	GO:0008987	quinolinate synthetase A activity	0	2	1
MF	GO:0009011	starch synthase activity	0	10	1
MF	GO:0009029	tetraacyldisaccharide 4'-kinase activity	0	2	1
MF	GO:0009041	uridylate kinase activity	0	5	1
MF	GO:0009045	xylose isomerase activity	0	5	1
MF	GO:0009976	tocopherol cyclase activity	0	2	1
MF	GO:0010309	acireductone dioxygenase [iron(II)-requiring] activity	0	8	1
MF	GO:0015002	heme-copper terminal oxidase activity	0	2	1
MF	GO:0015087	cobalt ion transmembrane transporter activity	0	6	1
MF	GO:0015093	ferrous iron transmembrane transporter activity	0	3	1
MF	GO:0015099	nickel cation transmembrane transporter activity	0	6	1
MF	GO:0015377	cation:chloride symporter activity	0	3	1
MF	GO:0016040	glutamate synthase (NADH) activity	0	1	1
MF	GO:0016208	AMP binding	0	2	1
MF	GO:0016303	1-phosphatidylinositol-3-kinase activity	0	2	1
MF	GO:0016415	octanoyltransferase activity	0	9	1
MF	GO:0016429	tRNA (adenine-N1-)-methyltransferase activity	0	3	1
MF	GO:0016433	rRNA (adenine) methyltransferase activity	0	6	1
MF	GO:0016462	pyrophosphatase activity	0	2	1
MF	GO:0016633	galactonolactone dehydrogenase activity	0	2	1
MF	GO:0016756	glutathione gamma-glutamylcysteinyltransferase activity	0	12	1
MF	GO:0016783	sulfurtransferase activity	0	4	1
MF	GO:0016832	aldehyde-lyase activity	0	2	1
MF	GO:0016849	phosphorus-oxygen lyase activity	0	1	1
MF	GO:0016984	ribulose-bisphosphate carboxylase activity	0	6	1
MF	GO:0017017	MAP kinase tyrosine/serine/threonine phosphatase activity	0	1	1
MF	GO:0017069	snRNA binding	0	9	1
MF	GO:0017108	5'-flap endonuclease activity	0	3	1
MF	GO:0018580	nitronate monooxygenase activity	0	2	1
MF	GO:0019001	guanyl nucleotide binding	0	18	1
MF	GO:0019104	DNA N-glycosylase activity	0	1	1
MF	GO:0019209	kinase activator activity	0	6	1
MF	GO:0019211	phosphatase activator activity	0	4	1
MF	GO:0019239	deaminase activity	0	6	1
MF	GO:0019808	polyamine binding	0	2	1
MF	GO:0019905	syntaxin binding	0	6	1
MF	GO:0030272	5-formyltetrahydrofolate cyclo-ligase activity	0	6	1
MF	GO:0030410	nicotianamine synthase activity	0	17	1
MF	GO:0030942	endoplasmic reticulum signal peptide binding	0	7	1
MF	GO:0031071	cysteine desulfurase activity	0	2	1
MF	GO:0031683	G-protein beta/gamma-subunit complex binding	0	18	1
MF	GO:0032266	phosphatidylinositol-3-phosphate binding	0	3	1
MF	GO:0032542	sulfiredoxin activity	0	2	1
MF	GO:0033164	glycolipid 6-alpha-mannosyltransferase activity	0	4	1
MF	GO:0033862	UMP kinase activity	0	4	1
MF	GO:0033971	hydroxyisourate hydrolase activity	0	2	1
MF	GO:0034023	5-(carboxyamino)imidazole ribonucleotide mutase activity	0	5	1
MF	GO:0035299	inositol pentakisphosphate 2-kinase activity	0	5	1
MF	GO:0036355	2-iminoacetate synthase activity	0	1	1
MF	GO:0042162	telomeric DNA binding	0	4	1
MF	GO:0042301	phosphate ion binding	0	2	1
MF	GO:0043115	precorrin-2 dehydrogenase activity	0	2	1
MF	GO:0043130	ubiquitin binding	0	3	1
MF	GO:0043142	single-stranded DNA-dependent ATPase activity	0	3	1
MF	GO:0043754	dihydrolipoyllysine-residue (2-methylpropanoyl)transferase activity	0	3	1
MF	GO:0044183	protein binding involved in protein folding	0	3	1
MF	GO:0046408	chlorophyll synthetase activity	0	4	1
MF	GO:0046422	violaxanthin de-epoxidase activity	0	2	1
MF	GO:0046429	4-hydroxy-3-methylbut-2-en-1-yl diphosphate synthase activity	0	3	1
MF	GO:0046522	S-methyl-5-thioribose kinase activity	0	2	1
MF	GO:0046554	malate dehydrogenase (NADP+) activity	0	6	1
MF	GO:0047325	inositol tetrakisphosphate 1-kinase activity	0	15	1
MF	GO:0047617	acyl-CoA hydrolase activity	0	6	1
MF	GO:0047750	cholestenol delta-isomerase activity	0	4	1
MF	GO:0050080	malonyl-CoA decarboxylase activity	0	4	1
MF	GO:0050126	N-carbamoylputrescine amidase activity	0	2	1
MF	GO:0050511	undecaprenyldiphospho-muramoylpentapeptide beta-N-acetylglucosaminyltransferase activity	0	2	1
MF	GO:0050515	4-(cytidine 5'-diphospho)-2-C-methyl-D-erythritol kinase activity	0	2	1
MF	GO:0051060	pullulanase activity	0	2	1
MF	GO:0051903	S-(hydroxymethyl)glutathione dehydrogenase activity	0	4	1
MF	GO:0070204	2-succinyl-5-enolpyruvyl-6-hydroxy-3-cyclohexene-1-carboxylic-acid synthase activity	0	2	1

## Sheet: HFA15 vs LFA15
Overview of all GO terms of HFA15-vs-LFA15
Class	GO_ID	Term	DEGs_In_Term	All_Gene_In_Term	Correct_P-Value
CC	GO:0000786	nucleosome	80	198	3.83552e-11
CC	GO:0005634	nucleus	534	2286	9.4197e-09
CC	GO:0016020	membrane	790	3619	2.55043e-07
CC	GO:0005840	ribosome	317	1311	8.69845e-07
CC	GO:0016021	integral component of membrane	564	2631	0.000227541
CC	GO:0005622	intracellular	555	2596	0.000304707
CC	GO:0048046	apoplast	59	205	0.00334717
CC	GO:0042555	MCM complex	11	21	0.00960671
CC	GO:0005779	integral component of peroxisomal membrane	14	33	0.0219248
CC	GO:0005618	cell wall	82	330	0.0257894
CC	GO:0005887	integral component of plasma membrane	11	24	0.0289927
CC	GO:0005737	cytoplasm	214	984	0.0318123
CC	GO:0005819	spindle	7	12	0.0318123
CC	GO:0005875	microtubule associated complex	52	198	0.0383046
CC	GO:0030131	clathrin adaptor complex	17	49	0.0540368
CC	GO:0005759	mitochondrial matrix	13	34	0.0553581
CC	GO:0016602	CCAAT-binding factor complex	15	43	0.071679
CC	GO:0005664	nuclear origin of replication recognition complex	5	8	0.071679
CC	GO:0009654	photosystem II oxygen evolving complex	21	69	0.0899686
CC	GO:0015934	large ribosomal subunit	28	100	0.0949136
CC	GO:0043626	PCNA complex	4	6	0.103624
CC	GO:0005787	signal peptidase complex	10	26	0.103624
CC	GO:0019898	extrinsic component of membrane	18	59	0.120073
CC	GO:0030896	checkpoint clamp complex	3	4	0.16495
CC	GO:0005874	microtubule	24	90	0.218976
CC	GO:0005764	lysosome	2	2	0.225924
CC	GO:0032301	MutSalpha complex	2	2	0.225924
CC	GO:0032302	MutSbeta complex	2	2	0.225924
CC	GO:0005739	mitochondrion	11	35	0.267753
CC	GO:0005886	plasma membrane	8	23	0.276368
CC	GO:0000178	exosome (RNase complex)	3	5	0.276368
CC	GO:0005740	mitochondrial envelope	7	20	0.332523
CC	GO:0009523	photosystem II	25	101	0.339983
CC	GO:0030529	ribonucleoprotein complex	12	42	0.368136
CC	GO:0005839	proteasome core complex	23	93	0.372441
CC	GO:0005576	extracellular region	49	221	0.383159
CC	GO:0000796	condensin complex	3	6	0.401565
CC	GO:0009331	glycerol-3-phosphate dehydrogenase complex	6	18	0.457939
CC	GO:0031012	extracellular matrix	5	14	0.457939
CC	GO:0005743	mitochondrial inner membrane	12	45	0.485982
CC	GO:0005783	endoplasmic reticulum	46	212	0.488051
CC	GO:0016272	prefoldin complex	9	32	0.507093
CC	GO:0005960	glycine cleavage complex	6	19	0.509234
CC	GO:0043234	protein complex	22	95	0.557931
CC	GO:0005643	nuclear pore	23	101	0.594935
CC	GO:0005746	mitochondrial respiratory chain	7	25	0.600322
CC	GO:0005758	mitochondrial intermembrane space	2	4	0.600322
CC	GO:0009349	riboflavin synthase complex	2	4	0.600322
CC	GO:0030880	RNA polymerase complex	2	4	0.600322
CC	GO:0005730	nucleolus	8	30	0.616583
CC	GO:0031429	box H/ACA snoRNP complex	3	8	0.616583
CC	GO:0016592	mediator complex	9	35	0.628449
CC	GO:0009536	plastid	1	1	0.659285
CC	GO:0030117	membrane coat	18	81	0.727558
CC	GO:0030122	AP-2 adaptor complex	2	5	0.779512
CC	GO:0005801	cis-Golgi network	6	23	0.779512
CC	GO:0005744	mitochondrial inner membrane presequence translocase complex	9	38	0.794479
CC	GO:0005741	mitochondrial outer membrane	10	43	0.794479
CC	GO:0016459	myosin complex	14	64	0.794479
CC	GO:0000139	Golgi membrane	9	39	0.794479
CC	GO:0032777	Piccolo NuA4 histone acetyltransferase complex	3	10	0.794479
CC	GO:0005777	peroxisome	14	65	0.794479
CC	GO:0005850	eukaryotic translation initiation factor 2 complex	2	6	0.794479
CC	GO:0008290	F-actin capping protein complex	2	6	0.794479
CC	GO:0009316	3-isopropylmalate dehydratase complex	2	6	0.794479
CC	GO:0030532	small nuclear ribonucleoprotein complex	2	6	0.794479
CC	GO:0005945	6-phosphofructokinase complex	8	36	0.794479
CC	GO:0035267	NuA4 histone acetyltransferase complex	4	16	0.794479
CC	GO:0043231	intracellular membrane-bounded organelle	4	16	0.794479
CC	GO:0005669	transcription factor TFIID complex	5	21	0.794479
CC	GO:0005680	anaphase-promoting complex	5	21	0.794479
CC	GO:0000172	ribonuclease MRP complex	1	2	0.794479
CC	GO:0000445	THO complex part of transcription export complex	1	2	0.794479
CC	GO:0005639	integral component of nuclear inner membrane	1	2	0.794479
CC	GO:0005655	nucleolar ribonuclease P complex	1	2	0.794479
CC	GO:0019008	molybdopterin synthase complex	1	2	0.794479
CC	GO:0030677	ribonuclease P complex	1	2	0.794479
CC	GO:0032783	ELL-EAF complex	1	2	0.794479
CC	GO:0070531	BRCA1-A complex	1	2	0.794479
CC	GO:0070552	BRISC complex	1	2	0.794479
CC	GO:0005681	spliceosomal complex	9	42	0.820176
CC	GO:0015935	small ribosomal subunit	22	111	0.820176
CC	GO:0048500	signal recognition particle	7	32	0.820176
CC	GO:0042765	GPI-anchor transamidase complex	2	7	0.820176
CC	GO:0016471	vacuolar proton-transporting V-type ATPase complex	4	17	0.820176
CC	GO:0030126	COPI vesicle coat	9	43	0.820176
CC	GO:0000808	origin recognition complex	3	12	0.820176
CC	GO:0031011	Ino80 complex	3	12	0.820176
CC	GO:0000439	core TFIIH complex	4	18	0.887692
CC	GO:0009317	acetyl-CoA carboxylase complex	4	18	0.887692
CC	GO:0000145	exocyst	19	99	0.887692
CC	GO:0000785	chromatin	2	8	0.887692
CC	GO:0009707	chloroplast outer membrane	2	8	0.887692
CC	GO:0030904	retromer complex	2	8	0.887692
CC	GO:0000922	spindle pole	5	24	0.887692
CC	GO:0005815	microtubule organizing center	5	24	0.887692
CC	GO:0005838	proteasome regulatory particle	1	3	0.887692
CC	GO:0033588	Elongator holoenzyme complex	1	3	0.887692
CC	GO:0005834	heterotrimeric G-protein complex	3	14	0.93146
CC	GO:0009538	photosystem I reaction center	5	25	0.93146
CC	GO:0005789	endoplasmic reticulum membrane	9	48	0.93146
CC	GO:0005853	eukaryotic translation elongation factor 1 complex	5	26	0.93146
CC	GO:0005667	transcription factor complex	6	32	0.93146
CC	GO:0030132	clathrin coat of coated pit	6	32	0.93146
CC	GO:0005742	mitochondrial outer membrane translocase complex	4	21	0.93146
CC	GO:0015629	actin cytoskeleton	7	38	0.93146
CC	GO:0005666	DNA-directed RNA polymerase III complex	1	4	0.93146
CC	GO:0005673	transcription factor TFIIE complex	1	4	0.93146
CC	GO:0005751	mitochondrial respiratory chain complex IV	1	4	0.93146
CC	GO:0005761	mitochondrial ribosome	1	4	0.93146
CC	GO:0005788	endoplasmic reticulum lumen	1	4	0.93146
CC	GO:0005829	cytosol	1	4	0.93146
CC	GO:0005965	protein farnesyltransferase complex	1	4	0.93146
CC	GO:0030176	integral component of endoplasmic reticulum membrane	1	4	0.93146
CC	GO:0031227	intrinsic component of endoplasmic reticulum membrane	6	33	0.947131
CC	GO:0005856	cytoskeleton	10	56	0.947131
CC	GO:0009360	DNA polymerase III complex	3	16	0.947131
CC	GO:0005750	mitochondrial respiratory chain complex III	2	11	1
CC	GO:0070985	TFIIK complex	1	5	1
CC	GO:0005852	eukaryotic translation initiation factor 3 complex	2	12	1
CC	GO:0030130	clathrin coat of trans-Golgi network vesicle	4	25	1
CC	GO:0009512	cytochrome b6f complex	1	6	1
CC	GO:0016442	RISC complex	1	6	1
CC	GO:0045254	pyruvate dehydrogenase complex	1	6	1
CC	GO:0008352	katanin complex	2	13	1
CC	GO:0009507	chloroplast	14	86	1
CC	GO:0031461	cullin-RING ubiquitin ligase complex	5	32	1
CC	GO:0000502	proteasome complex	4	26	1
CC	GO:0005694	chromosome	11	69	1
CC	GO:0070461	SAGA-type complex	3	20	1
CC	GO:0008250	oligosaccharyltransferase complex	2	14	1
CC	GO:0030173	integral component of Golgi membrane	2	14	1
CC	GO:0005798	Golgi-associated vesicle	1	7	1
CC	GO:0005849	mRNA cleavage factor complex	2	15	1
CC	GO:0046540	U4/U6 x U5 tri-snRNP complex	2	15	1
CC	GO:0005795	Golgi stack	3	22	1
CC	GO:0032040	small-subunit processome	3	22	1
CC	GO:0031361	integral component of thylakoid membrane	1	8	1
CC	GO:0000228	nuclear chromosome	2	16	1
CC	GO:0030915	Smc5-Smc6 complex	2	16	1
CC	GO:0043189	H4/H2A histone acetyltransferase complex	1	9	1
CC	GO:0042651	thylakoid membrane	4	31	1
CC	GO:0005672	transcription factor TFIIA complex	2	17	1
CC	GO:0005956	protein kinase CK2 complex	2	17	1
CC	GO:0005971	ribonucleoside-diphosphate reductase complex	2	18	1
CC	GO:0005794	Golgi apparatus	1	11	1
CC	GO:0005674	transcription factor TFIIF complex	1	12	1
CC	GO:0005885	Arp2/3 protein complex	1	12	1
CC	GO:0030127	COPII vesicle coat	3	29	1
CC	GO:0000151	ubiquitin ligase complex	29	200	1
CC	GO:0031966	mitochondrial membrane	1	14	1
CC	GO:0000159	protein phosphatase type 2A complex	6	54	1
CC	GO:0030118	clathrin coat	5	48	1
CC	GO:0009522	photosystem I	7	66	1
CC	GO:0030288	outer membrane-bounded periplasmic space	7	70	1
CC	GO:0012511	monolayer-surrounded lipid storage body	2	54	1
CC	GO:0000015	phosphopyruvate hydratase complex	0	14	1
CC	GO:0000124	SAGA complex	0	4	1
CC	GO:0000799	nuclear condensin complex	0	1	1
CC	GO:0005615	extracellular space	0	16	1
CC	GO:0005663	DNA replication factor C complex	0	2	1
CC	GO:0005778	peroxisomal membrane	0	7	1
CC	GO:0005785	signal recognition particle receptor complex	0	4	1
CC	GO:0005846	nuclear cap binding complex	0	6	1
CC	GO:0005847	mRNA cleavage and polyadenylation specificity factor complex	0	2	1
CC	GO:0005938	cell cortex	0	10	1
CC	GO:0005952	cAMP-dependent protein kinase complex	0	2	1
CC	GO:0009341	beta-galactosidase complex	0	2	1
CC	GO:0009521	photosystem	0	9	1
CC	GO:0009539	photosystem II reaction center	0	3	1
CC	GO:0009579	thylakoid	0	16	1
CC	GO:0017119	Golgi transport complex	0	16	1
CC	GO:0019028	viral capsid	0	1	1
CC	GO:0019867	outer membrane	0	17	1
CC	GO:0030076	light-harvesting complex	0	5	1
CC	GO:0030096	plasma membrane-derived thylakoid photosystem II	0	2	1
CC	GO:0030123	AP-3 adaptor complex	0	6	1
CC	GO:0030870	Mre11 complex	0	2	1
CC	GO:0031305	integral component of mitochondrial inner membrane	0	4	1
CC	GO:0031515	tRNA (m1A) methyltransferase complex	0	3	1
CC	GO:0031519	PcG protein complex	0	5	1
CC	GO:0032039	integrator complex	0	2	1
CC	GO:0032389	MutLalpha complex	0	3	1
CC	GO:0042597	periplasmic space	0	2	1
CC	GO:0042720	mitochondrial inner membrane peptidase complex	0	8	1
CC	GO:0043240	Fanconi anaemia nuclear complex	0	2	1
CC	GO:0043564	Ku70:Ku80 complex	0	4	1
CC	GO:0044431	Golgi apparatus part	0	4	1
CC	GO:0045239	tricarboxylic acid cycle enzyme complex	0	3	1
CC	GO:0045252	oxoglutarate dehydrogenase complex	0	8	1
CC	GO:0070652	HAUS complex	0	4	1
CC	GO:0071203	WASH complex	0	2	1
CC	GO:0072546	ER membrane protein complex	0	8	1
BP	GO:0008152	metabolic process	540	2196	6.67983e-12
BP	GO:0006334	nucleosome assembly	86	219	5.65399e-11
BP	GO:0055114	oxidation-reduction process	853	3869	2.88978e-08
BP	GO:0006810	transport	293	1201	4.1152e-06
BP	GO:0005975	carbohydrate metabolic process	353	1504	1.05653e-05
BP	GO:0006412	translation	319	1344	1.1928e-05
BP	GO:0030244	cellulose biosynthetic process	37	100	0.000559147
BP	GO:0006260	DNA replication	53	163	0.000559147
BP	GO:0006457	protein folding	120	457	0.000696249
BP	GO:0043086	negative regulation of catalytic activity	42	134	0.00959039
BP	GO:0006032	chitin catabolic process	24	65	0.0154353
BP	GO:0046274	lignin catabolic process	19	48	0.0214044
BP	GO:0006508	proteolysis	338	1579	0.0214044
BP	GO:0044267	cellular protein metabolic process	39	128	0.0218302
BP	GO:0006006	glucose metabolic process	16	39	0.0308333
BP	GO:0000160	phosphorelay signal transduction system	51	183	0.0308333
BP	GO:0006270	DNA replication initiation	12	26	0.0363127
BP	GO:0006281	DNA repair	56	208	0.0386735
BP	GO:0016559	peroxisome fission	9	17	0.0424536
BP	GO:0006633	fatty acid biosynthetic process	64	248	0.0513042
BP	GO:0015770	sucrose transport	11	24	0.0513042
BP	GO:0007018	microtubule-based movement	48	176	0.051438
BP	GO:0006662	glycerol ether metabolic process	38	133	0.0580623
BP	GO:0009058	biosynthetic process	111	475	0.060703
BP	GO:0006310	DNA recombination	15	40	0.0780921
BP	GO:0007067	mitosis	13	33	0.0849919
BP	GO:0006526	arginine biosynthetic process	11	26	0.0866868
BP	GO:0007076	mitotic chromosome condensation	7	13	0.0912598
BP	GO:0055085	transmembrane transport	342	1660	0.106036
BP	GO:0006221	pyrimidine nucleotide biosynthetic process	11	27	0.107687
BP	GO:0006465	signal peptide processing	15	42	0.107687
BP	GO:0071951	conversion of methionyl-tRNA to N-formyl-methionyl-tRNA	3	3	0.120897
BP	GO:0006302	double-strand break repair	5	8	0.124534
BP	GO:0009972	cytidine deamination	5	8	0.124534
BP	GO:0042823	pyridoxal phosphate biosynthetic process	5	8	0.124534
BP	GO:0006952	defense response	124	558	0.138919
BP	GO:0006629	lipid metabolic process	153	705	0.146918
BP	GO:0006073	cellular glucan metabolic process	27	95	0.154884
BP	GO:0045454	cell redox homeostasis	95	419	0.170132
BP	GO:0006814	sodium ion transport	15	45	0.170132
BP	GO:0006275	regulation of DNA replication	4	6	0.177171
BP	GO:0007030	Golgi organization	4	6	0.177171
BP	GO:0071805	potassium ion transmembrane transport	18	58	0.177171
BP	GO:0019310	inositol catabolic process	6	12	0.177171
BP	GO:0017006	protein-tetrapyrrole linkage	5	9	0.184002
BP	GO:0006801	superoxide metabolic process	12	34	0.184002
BP	GO:0009690	cytokinin metabolic process	9	23	0.204085
BP	GO:0006468	protein phosphorylation	681	3490	0.208741
BP	GO:0016226	iron-sulfur cluster assembly	15	47	0.211623
BP	GO:0016998	cell wall macromolecule catabolic process	25	91	0.229619
BP	GO:0006529	asparagine biosynthetic process	6	13	0.229619
BP	GO:0006772	thiamine metabolic process	3	4	0.229619
BP	GO:0006865	amino acid transport	3	4	0.229619
BP	GO:0008615	pyridoxine biosynthetic process	3	4	0.229619
BP	GO:0009229	thiamine diphosphate biosynthetic process	3	4	0.229619
BP	GO:0019370	leukotriene biosynthetic process	3	4	0.229619
BP	GO:0031145	anaphase-promoting complex-dependent proteasomal ubiquitin-dependent protein catabolic process	3	4	0.229619
BP	GO:0046939	nucleotide phosphorylation	10	28	0.229619
BP	GO:0044237	cellular metabolic process	57	243	0.229619
BP	GO:0051726	regulation of cell cycle	22	79	0.229619
BP	GO:0006021	inositol biosynthetic process	5	10	0.229619
BP	GO:0006419	alanyl-tRNA aminoacylation	5	10	0.229619
BP	GO:0030259	lipid glycosylation	7	17	0.234982
BP	GO:0009245	lipid A biosynthetic process	4	7	0.236705
BP	GO:0009247	glycolipid biosynthetic process	4	7	0.236705
BP	GO:0016192	vesicle-mediated transport	84	378	0.237167
BP	GO:0005992	trehalose biosynthetic process	17	58	0.244634
BP	GO:0015992	proton transport	19	67	0.250971
BP	GO:0009987	cellular process	15	50	0.260926
BP	GO:0006308	DNA catabolic process	6	14	0.260926
BP	GO:0042545	cell wall modification	52	223	0.261997
BP	GO:0006470	protein dephosphorylation	46	194	0.261997
BP	GO:0006869	lipid transport	21	77	0.261997
BP	GO:0006098	pentose-phosphate shunt	13	42	0.261997
BP	GO:0006200	ATP catabolic process	13	42	0.261997
BP	GO:0015914	phospholipid transport	13	42	0.261997
BP	GO:0016114	terpenoid biosynthetic process	7	18	0.261997
BP	GO:0030150	protein import into mitochondrial matrix	7	18	0.261997
BP	GO:0000918	barrier septum site selection	2	2	0.261997
BP	GO:0019295	coenzyme M biosynthetic process	2	2	0.261997
BP	GO:0019478	D-amino acid catabolic process	2	2	0.261997
BP	GO:0006306	DNA methylation	8	22	0.261997
BP	GO:0006014	D-ribose metabolic process	10	30	0.261997
BP	GO:0009584	detection of visible light	5	11	0.261997
BP	GO:0018298	protein-chromophore linkage	5	11	0.261997
BP	GO:0016311	dephosphorylation	21	78	0.264608
BP	GO:0015671	oxygen transport	4	8	0.29841
BP	GO:0019419	sulfate reduction	4	8	0.29841
BP	GO:0016310	phosphorylation	14	48	0.29841
BP	GO:0006164	purine nucleotide biosynthetic process	10	31	0.29841
BP	GO:0009081	branched-chain amino acid metabolic process	10	31	0.29841
BP	GO:0003333	amino acid transmembrane transport	13	44	0.310681
BP	GO:0000077	DNA damage checkpoint	3	5	0.311212
BP	GO:0006979	response to oxidative stress	74	340	0.335815
BP	GO:0006665	sphingolipid metabolic process	5	12	0.343247
BP	GO:0006108	malate metabolic process	15	54	0.359163
BP	GO:0016043	cellular component organization	15	55	0.403004
BP	GO:0006435	threonyl-tRNA aminoacylation	4	9	0.403004
BP	GO:0009298	GDP-mannose biosynthetic process	4	9	0.403004
BP	GO:0030071	regulation of mitotic metaphase/anaphase transition	4	9	0.403004
BP	GO:0034755	iron ion transmembrane transport	4	9	0.403004
BP	GO:0006184	GTP catabolic process	75	350	0.403004
BP	GO:0001510	RNA methylation	9	29	0.410447
BP	GO:0051603	proteolysis involved in cellular protein catabolic process	23	93	0.410447
BP	GO:0009725	response to hormone	17	65	0.410447
BP	GO:0006452	translational frameshifting	5	13	0.410447
BP	GO:0007585	respiratory gaseous exchange	5	13	0.410447
BP	GO:0045901	positive regulation of translational elongation	5	13	0.410447
BP	GO:0045905	positive regulation of translational termination	5	13	0.410447
BP	GO:0071722	detoxification of arsenic-containing substance	5	13	0.410447
BP	GO:0006535	cysteine biosynthetic process from serine	13	47	0.410447
BP	GO:0006081	cellular aldehyde metabolic process	6	17	0.410447
BP	GO:0006400	tRNA modification	6	17	0.410447
BP	GO:0030036	actin cytoskeleton organization	23	94	0.425369
BP	GO:0008272	sulfate transport	14	52	0.425369
BP	GO:0006545	glycine biosynthetic process	3	6	0.425369
BP	GO:0009168	purine ribonucleoside monophosphate biosynthetic process	3	6	0.425369
BP	GO:0090116	C-5 methylation of cytosine	3	6	0.425369
BP	GO:0006546	glycine catabolic process	9	30	0.4305
BP	GO:0007050	cell cycle arrest	8	26	0.452083
BP	GO:0000256	allantoin catabolic process	2	3	0.465898
BP	GO:0051252	regulation of RNA metabolic process	4	10	0.480438
BP	GO:0006605	protein targeting	6	18	0.482202
BP	GO:0009072	aromatic amino acid family metabolic process	5	14	0.486565
BP	GO:0006298	mismatch repair	9	31	0.488625
BP	GO:0006754	ATP biosynthetic process	11	40	0.488817
BP	GO:0006139	nucleobase-containing compound metabolic process	28	121	0.488817
BP	GO:0008033	tRNA processing	21	87	0.488817
BP	GO:0006886	intracellular protein transport	150	750	0.490213
BP	GO:0006002	fructose 6-phosphate metabolic process	8	27	0.502931
BP	GO:0009664	plant-type cell wall organization	25	108	0.548432
BP	GO:0044262	cellular carbohydrate metabolic process	15	60	0.554914
BP	GO:0006366	transcription from RNA polymerase II promoter	3	7	0.554914
BP	GO:0006562	proline catabolic process	3	7	0.554914
BP	GO:0009446	putrescine biosynthetic process	3	7	0.554914
BP	GO:0050832	defense response to fungus	3	7	0.554914
BP	GO:0015986	ATP synthesis coupled proton transport	23	99	0.554914
BP	GO:0009432	SOS response	5	15	0.554914
BP	GO:0000910	cytokinesis	8	28	0.554914
BP	GO:0006072	glycerol-3-phosphate metabolic process	8	28	0.554914
BP	GO:0042549	photosystem II stabilization	4	11	0.562988
BP	GO:0006396	RNA processing	40	185	0.570218
BP	GO:0008610	lipid biosynthetic process	22	95	0.570218
BP	GO:0051258	protein polymerization	22	95	0.570218
BP	GO:0006542	glutamine biosynthetic process	7	24	0.570218
BP	GO:0009231	riboflavin biosynthetic process	7	24	0.570218
BP	GO:0015995	chlorophyll biosynthetic process	7	24	0.570218
BP	GO:0019752	carboxylic acid metabolic process	16	66	0.570563
BP	GO:0000226	microtubule cytoskeleton organization	13	52	0.577753
BP	GO:0006520	cellular amino acid metabolic process	30	136	0.577753
BP	GO:0009073	aromatic amino acid family biosynthetic process	8	29	0.577753
BP	GO:0006857	oligopeptide transport	15	62	0.577753
BP	GO:0030163	protein catabolic process	16	67	0.577753
BP	GO:0009607	response to biotic stimulus	18	77	0.577753
BP	GO:0046034	ATP metabolic process	9	34	0.577753
BP	GO:0006914	autophagy	5	16	0.577753
BP	GO:0008612	peptidyl-lysine modification to hypusine	5	16	0.577753
BP	GO:0006414	translational elongation	21	92	0.577753
BP	GO:0006561	proline biosynthetic process	7	25	0.577753
BP	GO:0006429	leucyl-tRNA aminoacylation	2	4	0.577753
BP	GO:0006570	tyrosine metabolic process	2	4	0.577753
BP	GO:0006884	cell volume homeostasis	2	4	0.577753
BP	GO:0007020	microtubule nucleation	2	4	0.577753
BP	GO:0007094	mitotic spindle assembly checkpoint	2	4	0.577753
BP	GO:0019509	L-methionine salvage from methylthioadenosine	2	4	0.577753
BP	GO:0019856	pyrimidine nucleobase biosynthetic process	2	4	0.577753
BP	GO:0030261	chromosome condensation	2	4	0.577753
BP	GO:0030494	bacteriochlorophyll biosynthetic process	2	4	0.577753
BP	GO:0043412	macromolecule modification	2	4	0.577753
BP	GO:0051188	cofactor biosynthetic process	2	4	0.577753
BP	GO:0071267	L-methionine salvage	2	4	0.577753
BP	GO:0071586	CAAX-box protein processing	2	4	0.577753
BP	GO:0000724	double-strand break repair via homologous recombination	4	12	0.583908
BP	GO:0006635	fatty acid beta-oxidation	4	12	0.583908
BP	GO:0019464	glycine decarboxylation via glycine cleavage system	4	12	0.583908
BP	GO:0046168	glycerol-3-phosphate catabolic process	4	12	0.583908
BP	GO:0006231	dTMP biosynthetic process	3	8	0.59347
BP	GO:0006428	isoleucyl-tRNA aminoacylation	3	8	0.59347
BP	GO:0007155	cell adhesion	3	8	0.59347
BP	GO:0006564	L-serine biosynthetic process	6	21	0.593772
BP	GO:0009098	leucine biosynthetic process	6	21	0.593772
BP	GO:0009107	lipoate biosynthetic process	6	21	0.593772
BP	GO:0006821	chloride transport	7	26	0.621136
BP	GO:0009396	folic acid-containing compound biosynthetic process	11	45	0.621136
BP	GO:0005978	glycogen biosynthetic process	5	17	0.621136
BP	GO:0006541	glutamine metabolic process	5	17	0.621136
BP	GO:0009190	cyclic nucleotide biosynthetic process	1	1	0.621136
BP	GO:0009878	nodule morphogenesis	1	1	0.621136
BP	GO:0035023	regulation of Rho protein signal transduction	1	1	0.621136
BP	GO:0051056	regulation of small GTPase mediated signal transduction	1	1	0.621136
BP	GO:0009451	RNA modification	12	50	0.621136
BP	GO:0006071	glycerol metabolic process	14	60	0.631245
BP	GO:0006820	anion transport	9	36	0.64428
BP	GO:0042026	protein refolding	9	36	0.64428
BP	GO:0046470	phosphatidylcholine metabolic process	6	22	0.648004
BP	GO:0008380	RNA splicing	4	13	0.648004
BP	GO:0015937	coenzyme A biosynthetic process	4	13	0.648004
BP	GO:0018342	protein prenylation	4	13	0.648004
BP	GO:0032313	regulation of Rab GTPase activity	16	71	0.666826
BP	GO:0015976	carbon utilization	7	27	0.666826
BP	GO:0000079	regulation of cyclin-dependent protein serine/threonine kinase activity	26	122	0.671554
BP	GO:0006166	purine ribonucleoside salvage	3	9	0.671554
BP	GO:0006974	cellular response to DNA damage stimulus	3	9	0.671554
BP	GO:0042742	defense response to bacterium	3	9	0.671554
BP	GO:0006165	nucleoside diphosphate phosphorylation	5	18	0.671554
BP	GO:0006183	GTP biosynthetic process	5	18	0.671554
BP	GO:0006228	UTP biosynthetic process	5	18	0.671554
BP	GO:0006241	CTP biosynthetic process	5	18	0.671554
BP	GO:0009089	lysine biosynthetic process via diaminopimelate	9	37	0.671554
BP	GO:0006525	arginine metabolic process	2	5	0.683772
BP	GO:0009103	lipopolysaccharide biosynthetic process	2	5	0.683772
BP	GO:0009873	ethylene-activated signaling pathway	2	5	0.683772
BP	GO:0019632	shikimate metabolic process	2	5	0.683772
BP	GO:0043044	ATP-dependent chromatin remodeling	2	5	0.683772
BP	GO:0006096	glycolysis	35	170	0.685888
BP	GO:0007017	microtubule-based process	21	98	0.694165
BP	GO:0006168	adenine salvage	4	14	0.694165
BP	GO:0006338	chromatin remodeling	4	14	0.694165
BP	GO:0006556	S-adenosylmethionine biosynthetic process	4	14	0.694165
BP	GO:0006559	L-phenylalanine catabolic process	4	14	0.694165
BP	GO:0006885	regulation of pH	4	14	0.694165
BP	GO:0009813	flavonoid biosynthetic process	4	14	0.694165
BP	GO:0010038	response to metal ion	4	14	0.694165
BP	GO:0044070	regulation of anion transport	4	14	0.694165
BP	GO:0032259	methylation	10	43	0.698113
BP	GO:0006284	base-excision repair	12	53	0.698113
BP	GO:0035556	intracellular signal transduction	21	99	0.7059
BP	GO:0051276	chromosome organization	5	19	0.718111
BP	GO:0006066	alcohol metabolic process	6	24	0.718111
BP	GO:0016117	carotenoid biosynthetic process	6	24	0.718111
BP	GO:0006568	tryptophan metabolic process	7	29	0.718111
BP	GO:0006796	phosphate-containing compound metabolic process	7	29	0.718111
BP	GO:0006259	DNA metabolic process	11	49	0.718111
BP	GO:0006950	response to stress	48	242	0.718111
BP	GO:0006013	mannose metabolic process	3	10	0.718111
BP	GO:0006402	mRNA catabolic process	3	10	0.718111
BP	GO:0006422	aspartyl-tRNA aminoacylation	3	10	0.718111
BP	GO:0006432	phenylalanyl-tRNA aminoacylation	3	10	0.718111
BP	GO:0006446	regulation of translational initiation	3	10	0.718111
BP	GO:0006680	glucosylceramide catabolic process	3	10	0.718111
BP	GO:0009250	glucan biosynthetic process	3	10	0.718111
BP	GO:0006807	nitrogen compound metabolic process	15	70	0.718111
BP	GO:0007165	signal transduction	187	992	0.718111
BP	GO:0005986	sucrose biosynthetic process	4	15	0.718111
BP	GO:0006438	valyl-tRNA aminoacylation	4	15	0.718111
BP	GO:0009116	nucleoside metabolic process	13	60	0.718111
BP	GO:0019538	protein metabolic process	12	55	0.718111
BP	GO:0006817	phosphate ion transport	5	20	0.718111
BP	GO:0043039	tRNA aminoacylation	9	40	0.718111
BP	GO:0007049	cell cycle	6	25	0.718111
BP	GO:0009408	response to heat	6	25	0.718111
BP	GO:0006779	porphyrin-containing compound biosynthetic process	7	30	0.718111
BP	GO:0006637	acyl-CoA metabolic process	2	6	0.718111
BP	GO:0006656	phosphatidylcholine biosynthetic process	2	6	0.718111
BP	GO:0006672	ceramide metabolic process	2	6	0.718111
BP	GO:0006824	cobalt ion transport	2	6	0.718111
BP	GO:0015675	nickel cation transport	2	6	0.718111
BP	GO:0018160	peptidyl-pyrromethane cofactor linkage	2	6	0.718111
BP	GO:0032968	positive regulation of transcription elongation from RNA polymerase II promoter	2	6	0.718111
BP	GO:0038032	termination of G-protein coupled receptor signaling pathway	2	6	0.718111
BP	GO:0006479	protein methylation	11	51	0.718111
BP	GO:0006913	nucleocytoplasmic transport	40	204	0.718111
BP	GO:0001522	pseudouridine synthesis	10	46	0.718111
BP	GO:0006188	IMP biosynthetic process	3	11	0.718111
BP	GO:0006434	seryl-tRNA aminoacylation	3	11	0.718111
BP	GO:0006461	protein complex assembly	3	11	0.718111
BP	GO:0009611	response to wounding	3	11	0.718111
BP	GO:0009790	embryo development	3	11	0.718111
BP	GO:0015969	guanosine tetraphosphate metabolic process	3	11	0.718111
BP	GO:0045017	glycerolipid biosynthetic process	8	36	0.718111
BP	GO:0006537	glutamate biosynthetic process	4	16	0.718111
BP	GO:0009165	nucleotide biosynthetic process	4	16	0.718111
BP	GO:0030001	metal ion transport	62	323	0.718111
BP	GO:0006536	glutamate metabolic process	6	26	0.718111
BP	GO:0006909	phagocytosis	5	21	0.718111
BP	GO:0000075	cell cycle checkpoint	1	2	0.718111
BP	GO:0000086	G2/M transition of mitotic cell cycle	1	2	0.718111
BP	GO:0001682	tRNA 5'-leader removal	1	2	0.718111
BP	GO:0002098	tRNA wobble uridine modification	1	2	0.718111
BP	GO:0006282	regulation of DNA repair	1	2	0.718111
BP	GO:0006481	C-terminal protein methylation	1	2	0.718111
BP	GO:0006596	polyamine biosynthetic process	1	2	0.718111
BP	GO:0007059	chromosome segregation	1	2	0.718111
BP	GO:0007131	reciprocal meiotic recombination	1	2	0.718111
BP	GO:0008202	steroid metabolic process	1	2	0.718111
BP	GO:0009439	cyanate metabolic process	1	2	0.718111
BP	GO:0009934	regulation of meristem structural organization	1	2	0.718111
BP	GO:0015851	nucleobase transport	1	2	0.718111
BP	GO:0017003	protein-heme linkage	1	2	0.718111
BP	GO:0019277	UDP-N-acetylgalactosamine biosynthetic process	1	2	0.718111
BP	GO:0019556	histidine catabolic process to glutamate and formamide	1	2	0.718111
BP	GO:0030328	prenylcysteine catabolic process	1	2	0.718111
BP	GO:0031167	rRNA methylation	1	2	0.718111
BP	GO:0042558	pteridine-containing compound metabolic process	1	2	0.718111
BP	GO:0045739	positive regulation of DNA repair	1	2	0.718111
BP	GO:0046080	dUTP metabolic process	1	2	0.718111
BP	GO:0046653	tetrahydrofolate metabolic process	1	2	0.718111
BP	GO:0048280	vesicle fusion with Golgi apparatus	1	2	0.718111
BP	GO:0048478	replication fork protection	1	2	0.718111
BP	GO:0006357	regulation of transcription from RNA polymerase II promoter	12	57	0.720073
BP	GO:0006811	ion transport	15	73	0.732614
BP	GO:0009094	L-phenylalanine biosynthetic process	5	22	0.776516
BP	GO:0000244	spliceosomal tri-snRNP complex assembly	2	7	0.776516
BP	GO:0006163	purine nucleotide metabolic process	2	7	0.776516
BP	GO:0006505	GPI anchor metabolic process	2	7	0.776516
BP	GO:0006897	endocytosis	2	7	0.776516
BP	GO:0009405	pathogenesis	2	7	0.776516
BP	GO:0015996	chlorophyll catabolic process	2	7	0.776516
BP	GO:0016973	poly(A)+ mRNA export from nucleus	2	7	0.776516
BP	GO:0017183	peptidyl-diphthamide biosynthetic process from peptidyl-histidine	2	7	0.776516
BP	GO:0009097	isoleucine biosynthetic process	4	17	0.776516
BP	GO:0007031	peroxisome organization	3	12	0.776516
BP	GO:0031120	snRNA pseudouridine synthesis	3	12	0.776516
BP	GO:0046474	glycerophospholipid biosynthetic process	3	12	0.776516
BP	GO:0006367	transcription initiation from RNA polymerase II promoter	10	49	0.814288
BP	GO:0008283	cell proliferation	5	23	0.833277
BP	GO:0048193	Golgi vesicle transport	5	23	0.833277
BP	GO:0006464	cellular protein modification process	17	87	0.833277
BP	GO:0015979	photosynthesis	39	207	0.857305
BP	GO:0006741	NADP biosynthetic process	3	13	0.862175
BP	GO:0009269	response to desiccation	3	13	0.862175
BP	GO:0016575	histone deacetylation	3	13	0.862175
BP	GO:0019674	NAD metabolic process	3	13	0.862175
BP	GO:0006423	cysteinyl-tRNA aminoacylation	2	8	0.86692
BP	GO:0006625	protein targeting to peroxisome	2	8	0.86692
BP	GO:0007034	vacuolar transport	2	8	0.86692
BP	GO:0051260	protein homooligomerization	2	8	0.86692
BP	GO:0006631	fatty acid metabolic process	8	40	0.86692
BP	GO:0006904	vesicle docking involved in exocytosis	8	40	0.86692
BP	GO:0006515	misfolded or incompletely synthesized protein catabolic process	5	24	0.86692
BP	GO:0008643	carbohydrate transport	5	24	0.86692
BP	GO:0000042	protein targeting to Golgi	1	3	0.86692
BP	GO:0006808	regulation of nitrogen utilization	1	3	0.86692
BP	GO:0009102	biotin biosynthetic process	1	3	0.86692
BP	GO:0034227	tRNA thio-modification	1	3	0.86692
BP	GO:0045005	maintenance of fidelity involved in DNA-dependent DNA replication	1	3	0.86692
BP	GO:0046949	fatty-acyl-CoA biosynthetic process	1	3	0.86692
BP	GO:0048034	heme O biosynthetic process	1	3	0.86692
BP	GO:0051186	cofactor metabolic process	1	3	0.86692
BP	GO:0016042	lipid catabolic process	4	19	0.881593
BP	GO:0006364	rRNA processing	17	90	0.890896
BP	GO:0006413	translational initiation	25	134	0.894244
BP	GO:0007186	G-protein coupled receptor signaling pathway	10	52	0.897776
BP	GO:0042254	ribosome biogenesis	15	80	0.920586
BP	GO:0016070	RNA metabolic process	14	75	0.934731
BP	GO:0006744	ubiquinone biosynthetic process	4	20	0.934731
BP	GO:0006816	calcium ion transport	4	20	0.934731
BP	GO:0015696	ammonium transport	4	20	0.934731
BP	GO:0016570	histone modification	4	20	0.934731
BP	GO:0072488	ammonium transmembrane transport	4	20	0.934731
BP	GO:0000245	spliceosomal complex assembly	2	9	0.934731
BP	GO:0006812	cation transport	72	396	0.934731
BP	GO:0006888	ER to Golgi vesicle-mediated transport	11	59	0.941975
BP	GO:0070588	calcium ion transmembrane transport	7	37	0.944009
BP	GO:0006597	spermine biosynthetic process	5	26	0.944009
BP	GO:0006887	exocytosis	17	93	0.944009
BP	GO:0009113	purine nucleobase biosynthetic process	3	15	0.944009
BP	GO:0032957	inositol trisphosphate metabolic process	3	15	0.944009
BP	GO:0008654	phospholipid biosynthetic process	9	49	0.944009
BP	GO:0007154	cell communication	4	21	0.944009
BP	GO:0006069	ethanol oxidation	1	4	0.944009
BP	GO:0006097	glyoxylate cycle	1	4	0.944009
BP	GO:0006379	mRNA cleavage	1	4	0.944009
BP	GO:0006383	transcription from RNA polymerase III promoter	1	4	0.944009
BP	GO:0006491	N-glycan processing	1	4	0.944009
BP	GO:0006571	tyrosine biosynthetic process	1	4	0.944009
BP	GO:0006573	valine metabolic process	1	4	0.944009
BP	GO:0006760	folic acid-containing compound metabolic process	1	4	0.944009
BP	GO:0006784	heme a biosynthetic process	1	4	0.944009
BP	GO:0006878	cellular copper ion homeostasis	1	4	0.944009
BP	GO:0009688	abscisic acid biosynthetic process	1	4	0.944009
BP	GO:0010380	regulation of chlorophyll biosynthetic process	1	4	0.944009
BP	GO:0015711	organic anion transport	1	4	0.944009
BP	GO:0016125	sterol metabolic process	1	4	0.944009
BP	GO:0017009	protein-phycocyanobilin linkage	1	4	0.944009
BP	GO:0018343	protein farnesylation	1	4	0.944009
BP	GO:0030301	cholesterol transport	1	4	0.944009
BP	GO:0033615	mitochondrial proton-transporting ATP synthase complex assembly	1	4	0.944009
BP	GO:0042127	regulation of cell proliferation	1	4	0.944009
BP	GO:0043066	negative regulation of apoptotic process	1	4	0.944009
BP	GO:0008652	cellular amino acid biosynthetic process	13	72	0.945209
BP	GO:0005985	sucrose metabolic process	5	27	0.946093
BP	GO:0016571	histone methylation	5	27	0.946093
BP	GO:0006090	pyruvate metabolic process	2	10	0.948268
BP	GO:0006891	intra-Golgi vesicle-mediated transport	2	10	0.948268
BP	GO:0009452	7-methylguanosine RNA capping	2	10	0.948268
BP	GO:0019430	removal of superoxide radicals	2	10	0.948268
BP	GO:0019725	cellular homeostasis	2	10	0.948268
BP	GO:0006012	galactose metabolic process	6	33	0.948889
BP	GO:0048544	recognition of pollen	21	118	0.956515
BP	GO:0006094	gluconeogenesis	3	16	0.956716
BP	GO:0009308	amine metabolic process	7	39	0.956716
BP	GO:0015991	ATP hydrolysis coupled proton transport	22	124	0.959515
BP	GO:0009415	response to water	4	22	0.964202
BP	GO:0006544	glycine metabolic process	5	28	0.974354
BP	GO:0034968	histone lysine methylation	7	40	0.992674
BP	GO:0007264	small GTPase mediated signal transduction	69	390	0.992674
BP	GO:0006222	UMP biosynthetic process	2	11	1
BP	GO:0006430	lysyl-tRNA aminoacylation	2	11	1
BP	GO:0006826	iron ion transport	2	11	1
BP	GO:0006879	cellular iron ion homeostasis	2	11	1
BP	GO:0015780	nucleotide-sugar transport	2	11	1
BP	GO:0008295	spermidine biosynthetic process	6	35	1
BP	GO:0006397	mRNA processing	12	70	1
BP	GO:0016255	attachment of GPI anchor to protein	1	5	1
BP	GO:0017001	antibiotic catabolic process	1	5	1
BP	GO:0034220	ion transmembrane transport	1	5	1
BP	GO:0042450	arginine biosynthetic process via ornithine	1	5	1
BP	GO:0046373	L-arabinose metabolic process	1	5	1
BP	GO:0015031	protein transport	98	556	1
BP	GO:0006486	protein glycosylation	20	116	1
BP	GO:0006813	potassium ion transport	8	47	1
BP	GO:0006289	nucleotide-excision repair	9	53	1
BP	GO:0022900	electron transport chain	7	42	1
BP	GO:0009435	NAD biosynthetic process	3	18	1
BP	GO:0046907	intracellular transport	3	18	1
BP	GO:0048015	phosphatidylinositol-mediated signaling	3	18	1
BP	GO:0006102	isocitrate metabolic process	2	12	1
BP	GO:0009306	protein secretion	2	12	1
BP	GO:0031123	RNA 3'-end processing	2	12	1
BP	GO:0046938	phytochelatin biosynthetic process	2	12	1
BP	GO:0006418	tRNA aminoacylation for protein translation	33	193	1
BP	GO:0008299	isoprenoid biosynthetic process	12	72	1
BP	GO:0006099	tricarboxylic acid cycle	15	90	1
BP	GO:0006749	glutathione metabolic process	6	37	1
BP	GO:0033014	tetrapyrrole biosynthetic process	5	31	1
BP	GO:0000162	tryptophan biosynthetic process	4	25	1
BP	GO:0006189	'de novo' IMP biosynthetic process	3	19	1
BP	GO:0045226	extracellular polysaccharide biosynthetic process	3	19	1
BP	GO:0006000	fructose metabolic process	1	6	1
BP	GO:0006566	threonine metabolic process	1	6	1
BP	GO:0009772	photosynthetic electron transport in photosystem II	1	6	1
BP	GO:0015940	pantothenate biosynthetic process	1	6	1
BP	GO:0019673	GDP-mannose metabolic process	1	6	1
BP	GO:0031047	gene silencing by RNA	1	6	1
BP	GO:0042255	ribosome assembly	1	6	1
BP	GO:0043043	peptide biosynthetic process	1	6	1
BP	GO:0043967	histone H4 acetylation	1	6	1
BP	GO:0043968	histone H2A acetylation	1	6	1
BP	GO:0046654	tetrahydrofolate biosynthetic process	1	6	1
BP	GO:0050790	regulation of catalytic activity	1	6	1
BP	GO:0019318	hexose metabolic process	2	13	1
BP	GO:0051013	microtubule severing	2	13	1
BP	GO:0006075	(1->3)-beta-D-glucan biosynthetic process	5	32	1
BP	GO:0046854	phosphatidylinositol phosphorylation	16	98	1
BP	GO:0000103	sulfate assimilation	4	26	1
BP	GO:0006563	L-serine metabolic process	4	26	1
BP	GO:0042176	regulation of protein catabolic process	4	26	1
BP	GO:0071577	zinc ion transmembrane transport	6	39	1
BP	GO:0000272	polysaccharide catabolic process	5	33	1
BP	GO:0009082	branched-chain amino acid biosynthetic process	4	27	1
BP	GO:0006436	tryptophanyl-tRNA aminoacylation	2	14	1
BP	GO:0006790	sulfur compound metabolic process	2	14	1
BP	GO:0017004	cytochrome complex assembly	2	14	1
BP	GO:0000154	rRNA modification	1	7	1
BP	GO:0006424	glutamyl-tRNA aminoacylation	1	7	1
BP	GO:0006431	methionyl-tRNA aminoacylation	1	7	1
BP	GO:0006499	N-terminal protein myristoylation	1	7	1
BP	GO:0006659	phosphatidylserine biosynthetic process	1	7	1
BP	GO:0006783	heme biosynthetic process	1	7	1
BP	GO:0009059	macromolecule biosynthetic process	1	7	1
BP	GO:0051103	DNA ligation involved in DNA repair	1	7	1
BP	GO:0006506	GPI anchor biosynthetic process	6	40	1
BP	GO:0006730	one-carbon metabolic process	5	34	1
BP	GO:0006621	protein retention in ER lumen	4	28	1
BP	GO:0006750	glutathione biosynthetic process	4	28	1
BP	GO:0007010	cytoskeleton organization	4	28	1
BP	GO:0007205	protein kinase C-activating G-protein coupled receptor signaling pathway	6	41	1
BP	GO:0000902	cell morphogenesis	2	15	1
BP	GO:0030042	actin filament depolymerization	5	35	1
BP	GO:0006825	copper ion transport	3	22	1
BP	GO:0006614	SRP-dependent cotranslational protein targeting to membrane	7	48	1
BP	GO:0009966	regulation of signal transduction	4	29	1
BP	GO:0046836	glycolipid transport	4	29	1
BP	GO:0006471	protein ADP-ribosylation	1	8	1
BP	GO:0006555	methionine metabolic process	1	8	1
BP	GO:0008535	respiratory chain complex IV assembly	1	8	1
BP	GO:0009152	purine ribonucleotide biosynthetic process	1	8	1
BP	GO:0009156	ribonucleoside monophosphate biosynthetic process	1	8	1
BP	GO:0019307	mannose biosynthetic process	1	8	1
BP	GO:0051301	cell division	1	8	1
BP	GO:0009086	methionine biosynthetic process	3	23	1
BP	GO:0035434	copper ion transmembrane transport	3	23	1
BP	GO:0043631	RNA polyadenylation	2	16	1
BP	GO:0046488	phosphatidylinositol metabolic process	7	50	1
BP	GO:0006511	ubiquitin-dependent protein catabolic process	54	332	1
BP	GO:0000723	telomere maintenance	1	9	1
BP	GO:0006527	arginine catabolic process	1	9	1
BP	GO:0006788	heme oxidation	1	9	1
BP	GO:0006839	mitochondrial transport	1	9	1
BP	GO:0010508	positive regulation of autophagy	1	9	1
BP	GO:0006606	protein import into nucleus	3	24	1
BP	GO:0006378	mRNA polyadenylation	2	17	1
BP	GO:0030833	regulation of actin filament polymerization	3	25	1
BP	GO:0006855	drug transmembrane transport	37	237	1
BP	GO:0051205	protein insertion into membrane	2	18	1
BP	GO:0006370	7-methylguanosine mRNA capping	1	10	1
BP	GO:0006420	arginyl-tRNA aminoacylation	1	10	1
BP	GO:0006426	glycyl-tRNA aminoacylation	1	10	1
BP	GO:0009088	threonine biosynthetic process	1	10	1
BP	GO:0016075	rRNA catabolic process	1	10	1
BP	GO:0018279	protein N-linked glycosylation via asparagine	1	10	1
BP	GO:0022904	respiratory electron transport chain	1	10	1
BP	GO:0044249	cellular biosynthetic process	1	10	1
BP	GO:0006487	protein N-linked glycosylation	2	19	1
BP	GO:0006725	cellular aromatic compound metabolic process	2	19	1
BP	GO:0006777	Mo-molybdopterin cofactor biosynthetic process	2	19	1
BP	GO:0006265	DNA topological change	6	48	1
BP	GO:0006644	phospholipid metabolic process	1	11	1
BP	GO:0046417	chorismate metabolic process	1	11	1
BP	GO:0015977	carbon fixation	3	27	1
BP	GO:0034314	Arp2/3 complex-mediated actin nucleation	1	12	1
BP	GO:0043161	proteasome-mediated ubiquitin-dependent protein catabolic process	2	21	1
BP	GO:0009767	photosynthetic electron transport chain	1	13	1
BP	GO:0045040	protein import into mitochondrial outer membrane	1	13	1
BP	GO:0000105	histidine biosynthetic process	4	38	1
BP	GO:0019953	sexual reproduction	3	31	1
BP	GO:0032312	regulation of ARF GTPase activity	7	62	1
BP	GO:0006207	'de novo' pyrimidine nucleobase biosynthetic process	1	15	1
BP	GO:0048268	clathrin coat assembly	5	48	1
BP	GO:0007275	multicellular organismal development	6	57	1
BP	GO:0008219	cell death	6	57	1
BP	GO:0015693	magnesium ion transport	6	57	1
BP	GO:0016567	protein ubiquitination	35	248	1
BP	GO:0006694	steroid biosynthetic process	1	17	1
BP	GO:0030418	nicotianamine biosynthetic process	1	17	1
BP	GO:0042546	cell wall biogenesis	3	36	1
BP	GO:0006433	prolyl-tRNA aminoacylation	1	18	1
BP	GO:0006415	translational termination	2	28	1
BP	GO:0015743	malate transport	3	39	1
BP	GO:0015936	coenzyme A metabolic process	2	57	1
BP	GO:0000045	autophagic vacuole assembly	0	5	1
BP	GO:0000055	ribosomal large subunit export from nucleus	0	2	1
BP	GO:0000917	barrier septum assembly	0	8	1
BP	GO:0001932	regulation of protein phosphorylation	0	2	1
BP	GO:0005991	trehalose metabolic process	0	5	1
BP	GO:0006007	glucose catabolic process	0	4	1
BP	GO:0006086	acetyl-CoA biosynthetic process from pyruvate	0	6	1
BP	GO:0006106	fumarate metabolic process	0	3	1
BP	GO:0006144	purine nucleobase metabolic process	0	4	1
BP	GO:0006177	GMP biosynthetic process	0	3	1
BP	GO:0006208	pyrimidine nucleobase catabolic process	0	2	1
BP	GO:0006223	uracil salvage	0	3	1
BP	GO:0006233	dTDP biosynthetic process	0	3	1
BP	GO:0006261	DNA-dependent DNA replication	0	2	1
BP	GO:0006303	double-strand break repair via nonhomologous end joining	0	4	1
BP	GO:0006333	chromatin assembly or disassembly	0	4	1
BP	GO:0006348	chromatin silencing at telomere	0	4	1
BP	GO:0006421	asparaginyl-tRNA aminoacylation	0	17	1
BP	GO:0006425	glutaminyl-tRNA aminoacylation	0	2	1
BP	GO:0006427	histidyl-tRNA aminoacylation	0	5	1
BP	GO:0006437	tyrosyl-tRNA aminoacylation	0	3	1
BP	GO:0006450	regulation of translational fidelity	0	4	1
BP	GO:0006534	cysteine metabolic process	0	2	1
BP	GO:0006543	glutamine catabolic process	0	4	1
BP	GO:0006591	ornithine metabolic process	0	2	1
BP	GO:0006627	protein processing involved in protein targeting to mitochondrion	0	8	1
BP	GO:0006650	glycerophospholipid metabolic process	0	6	1
BP	GO:0006661	phosphatidylinositol biosynthetic process	0	4	1
BP	GO:0006696	ergosterol biosynthetic process	0	3	1
BP	GO:0006729	tetrahydrobiopterin biosynthetic process	0	7	1
BP	GO:0006915	apoptotic process	0	5	1
BP	GO:0007021	tubulin complex assembly	0	2	1
BP	GO:0007166	cell surface receptor signaling pathway	0	2	1
BP	GO:0008360	regulation of cell shape	0	2	1
BP	GO:0009060	aerobic respiration	0	5	1
BP	GO:0009063	cellular amino acid catabolic process	0	2	1
BP	GO:0009067	aspartate family amino acid biosynthetic process	0	2	1
BP	GO:0009186	deoxyribonucleoside diphosphate metabolic process	0	12	1
BP	GO:0009225	nucleotide-sugar metabolic process	0	3	1
BP	GO:0009228	thiamine biosynthetic process	0	9	1
BP	GO:0009234	menaquinone biosynthetic process	0	4	1
BP	GO:0009236	cobalamin biosynthetic process	0	2	1
BP	GO:0009239	enterobactin biosynthetic process	0	1	1
BP	GO:0009244	lipopolysaccharide core region biosynthetic process	0	4	1
BP	GO:0009252	peptidoglycan biosynthetic process	0	6	1
BP	GO:0009273	peptidoglycan-based cell wall biogenesis	0	2	1
BP	GO:0009311	oligosaccharide metabolic process	0	6	1
BP	GO:0009312	oligosaccharide biosynthetic process	0	2	1
BP	GO:0009443	pyridoxal 5'-phosphate salvage	0	2	1
BP	GO:0009616	virus induced gene silencing	0	2	1
BP	GO:0010024	phytochromobilin biosynthetic process	0	4	1
BP	GO:0010027	thylakoid membrane organization	0	2	1
BP	GO:0010212	response to ionizing radiation	0	1	1
BP	GO:0015074	DNA integration	0	7	1
BP	GO:0015684	ferrous iron transport	0	3	1
BP	GO:0015846	polyamine transport	0	2	1
BP	GO:0015886	heme transport	0	7	1
BP	GO:0016051	carbohydrate biosynthetic process	0	4	1
BP	GO:0016180	snRNA processing	0	2	1
BP	GO:0016480	negative regulation of transcription from RNA polymerase III promoter	0	2	1
BP	GO:0016485	protein processing	0	14	1
BP	GO:0016558	protein import into peroxisome matrix	0	9	1
BP	GO:0016568	chromatin modification	0	6	1
BP	GO:0016572	histone phosphorylation	0	1	1
BP	GO:0016573	histone acetylation	0	4	1
BP	GO:0016598	protein arginylation	0	4	1
BP	GO:0017038	protein import	0	5	1
BP	GO:0018344	protein geranylgeranylation	0	4	1
BP	GO:0019281	L-methionine biosynthetic process from homoserine via O-succinyl-L-homoserine and cystathionine	0	2	1
BP	GO:0019358	nicotinate nucleotide salvage	0	4	1
BP	GO:0019363	pyridine nucleotide biosynthetic process	0	2	1
BP	GO:0019427	acetyl-CoA biosynthetic process from acetate	0	2	1
BP	GO:0019439	aromatic compound catabolic process	0	5	1
BP	GO:0019627	urea metabolic process	0	2	1
BP	GO:0019646	aerobic electron transport chain	0	2	1
BP	GO:0030041	actin filament polymerization	0	2	1
BP	GO:0030154	cell differentiation	0	3	1
BP	GO:0030245	cellulose catabolic process	0	3	1
BP	GO:0030488	tRNA methylation	0	3	1
BP	GO:0032012	regulation of ARF protein signal transduction	0	15	1
BP	GO:0032065	cortical protein anchoring	0	10	1
BP	GO:0032324	molybdopterin cofactor biosynthetic process	0	2	1
BP	GO:0032508	DNA duplex unwinding	0	2	1
BP	GO:0032955	regulation of barrier septum assembly	0	4	1
BP	GO:0034184	positive regulation of maintenance of mitotic sister chromatid cohesion	0	2	1
BP	GO:0042128	nitrate assimilation	0	3	1
BP	GO:0042256	mature ribosome assembly	0	7	1
BP	GO:0042273	ribosomal large subunit biogenesis	0	2	1
BP	GO:0042327	positive regulation of phosphorylation	0	6	1
BP	GO:0042773	ATP synthesis coupled electron transport	0	18	1
BP	GO:0042779	tRNA 3'-trailer cleavage	0	4	1
BP	GO:0043085	positive regulation of catalytic activity	0	3	1
BP	GO:0043087	regulation of GTPase activity	0	1	1
BP	GO:0043419	urea catabolic process	0	2	1
BP	GO:0043461	proton-transporting ATP synthase complex assembly	0	4	1
BP	GO:0043666	regulation of phosphoprotein phosphatase activity	0	6	1
BP	GO:0044205	'de novo' UMP biosynthetic process	0	4	1
BP	GO:0044238	primary metabolic process	0	3	1
BP	GO:0045039	protein import into mitochondrial inner membrane	0	4	1
BP	GO:0045116	protein neddylation	0	4	1
BP	GO:0045132	meiotic chromosome segregation	0	5	1
BP	GO:0045842	positive regulation of mitotic metaphase/anaphase transition	0	2	1
BP	GO:0045900	negative regulation of translational elongation	0	4	1
BP	GO:0045980	negative regulation of nucleotide metabolic process	0	2	1
BP	GO:0046294	formaldehyde catabolic process	0	4	1
BP	GO:0046660	female sex differentiation	0	1	1
BP	GO:0046835	carbohydrate phosphorylation	0	5	1
BP	GO:0048208	COPII vesicle coating	0	6	1
BP	GO:0048278	vesicle docking	0	4	1
BP	GO:0050821	protein stabilization	0	2	1
BP	GO:0050954	sensory perception of mechanical stimulus	0	3	1
BP	GO:0051028	mRNA transport	0	4	1
BP	GO:0051090	regulation of sequence-specific DNA binding transcription factor activity	0	4	1
BP	GO:0051225	spindle assembly	0	4	1
BP	GO:0051259	protein oligomerization	0	4	1
BP	GO:0051297	centrosome organization	0	2	1
BP	GO:0051302	regulation of cell division	0	3	1
BP	GO:0070409	carbamoyl phosphate biosynthetic process	0	4	1
BP	GO:0070526	threonylcarbamoyladenosine biosynthetic process	0	2	1
BP	GO:0071266	'de novo' L-methionine biosynthetic process	0	7	1
BP	GO:0090399	replicative senescence	0	1	1
MF	GO:0003824	catalytic activity	840	3586	1.67301e-13
MF	GO:0000166	nucleotide binding	784	3328	2.23482e-13
MF	GO:0016491	oxidoreductase activity	475	1974	3.4926e-09
MF	GO:0003677	DNA binding	1021	4706	1.46062e-08
MF	GO:0005524	ATP binding	1348	6375	1.46062e-08
MF	GO:0046982	protein heterodimerization activity	87	248	1.99694e-08
MF	GO:0003735	structural constituent of ribosome	326	1355	2.26523e-06
MF	GO:0005506	iron ion binding	286	1186	1.12927e-05
MF	GO:0005215	transporter activity	197	771	1.40705e-05
MF	GO:0016760	cellulose synthase (UDP-forming) activity	32	77	0.000116357
MF	GO:0046872	metal ion binding	189	759	0.000125284
MF	GO:0051082	unfolded protein binding	80	268	0.000129675
MF	GO:0004190	aspartic-type endopeptidase activity	87	305	0.000336443
MF	GO:0008061	chitin binding	20	42	0.000675684
MF	GO:0017111	nucleoside-triphosphatase activity	194	810	0.000908568
MF	GO:0043565	sequence-specific DNA binding	276	1215	0.0013033
MF	GO:0022891	substrate-specific transmembrane transporter activity	53	176	0.00346968
MF	GO:0016165	linoleate 13S-lipoxygenase activity	14	28	0.00554445
MF	GO:0008200	ion channel inhibitor activity	12	22	0.00554445
MF	GO:0042802	identical protein binding	42	134	0.00595722
MF	GO:0004252	serine-type endopeptidase activity	83	318	0.00958785
MF	GO:0004568	chitinase activity	24	65	0.00958785
MF	GO:0003700	sequence-specific DNA binding transcription factor activity	417	1976	0.0114398
MF	GO:0004713	protein tyrosine kinase activity	632	3087	0.0114398
MF	GO:0003883	CTP synthase activity	10	18	0.0120648
MF	GO:0004506	squalene monooxygenase activity	11	21	0.0120648
MF	GO:0052716	hydroquinone:oxygen oxidoreductase activity	19	48	0.0120648
MF	GO:0022857	transmembrane transporter activity	76	295	0.0192726
MF	GO:0008171	O-methyltransferase activity	34	110	0.0220033
MF	GO:0003678	DNA helicase activity	14	33	0.0276048
MF	GO:0003868	4-hydroxyphenylpyruvate dioxygenase activity	4	4	0.0280655
MF	GO:0003723	RNA binding	205	928	0.0285651
MF	GO:0016887	ATPase activity	96	395	0.0295156
MF	GO:0004674	protein serine/threonine kinase activity	529	2597	0.0353081
MF	GO:0008515	sucrose transmembrane transporter activity	11	24	0.0382421
MF	GO:0003777	microtubule motor activity	48	176	0.0390518
MF	GO:0004222	metalloendopeptidase activity	37	129	0.0461408
MF	GO:0005509	calcium ion binding	184	835	0.0461408
MF	GO:0003676	nucleic acid binding	510	2512	0.0467076
MF	GO:0008168	methyltransferase activity	134	588	0.0467076
MF	GO:0016787	hydrolase activity	223	1033	0.0467076
MF	GO:0009055	electron carrier activity	300	1436	0.0699601
MF	GO:0008081	phosphoric diester hydrolase activity	37	135	0.0934451
MF	GO:0015079	potassium ion transmembrane transporter activity	16	46	0.0934451
MF	GO:0000155	phosphorelay sensor kinase activity	17	50	0.0934451
MF	GO:0031072	heat shock protein binding	18	54	0.0934451
MF	GO:0004479	methionyl-tRNA formyltransferase activity	3	3	0.102168
MF	GO:0008762	UDP-N-acetylmuramate dehydrogenase activity	33	119	0.102168
MF	GO:0000156	phosphorelay response regulator activity	41	155	0.102168
MF	GO:0031418	L-ascorbic acid binding	18	55	0.102168
MF	GO:0016844	strictosidine synthase activity	17	51	0.102168
MF	GO:0004126	cytidine deaminase activity	5	8	0.102168
MF	GO:0004801	sedoheptulose-7-phosphate:D-glyceraldehyde-3-phosphate glyceronetransferase activity	5	8	0.102168
MF	GO:0016791	phosphatase activity	38	142	0.102546
MF	GO:0004386	helicase activity	94	411	0.12394
MF	GO:0016762	xyloglucan:xyloglucosyl transferase activity	27	95	0.130568
MF	GO:0020037	heme binding	250	1204	0.137197
MF	GO:0004869	cysteine-type endopeptidase inhibitor activity	17	53	0.14123
MF	GO:0008026	ATP-dependent helicase activity	69	292	0.141783
MF	GO:0008839	4-hydroxy-tetrahydrodipicolinate reductase	4	6	0.151322
MF	GO:0030337	DNA polymerase processivity factor activity	4	6	0.151322
MF	GO:0005544	calcium-dependent phospholipid binding	10	26	0.151322
MF	GO:0008097	5S rRNA binding	6	12	0.151322
MF	GO:0050113	inositol oxygenase activity	6	12	0.151322
MF	GO:0004129	cytochrome-c oxidase activity	17	54	0.153538
MF	GO:0004765	shikimate kinase activity	5	9	0.154846
MF	GO:0009881	photoreceptor activity	5	9	0.154846
MF	GO:0004345	glucose-6-phosphate dehydrogenase activity	8	19	0.154966
MF	GO:0008757	S-adenosylmethionine-dependent methyltransferase activity	9	23	0.170235
MF	GO:0019139	cytokinin dehydrogenase activity	9	23	0.170235
MF	GO:0004672	protein kinase activity	680	3484	0.172885
MF	GO:0004096	catalase activity	7	16	0.175082
MF	GO:0008967	phosphoglycolate phosphatase activity	7	16	0.175082
MF	GO:0004857	enzyme inhibitor activity	77	337	0.175276
MF	GO:0008270	zinc ion binding	793	4092	0.17928
MF	GO:0016301	kinase activity	26	95	0.17928
MF	GO:0004066	asparagine synthase (glutamine-hydrolyzing) activity	6	13	0.192163
MF	GO:0008235	metalloexopeptidase activity	15	48	0.192163
MF	GO:0008237	metallopeptidase activity	15	48	0.192163
MF	GO:0008430	selenium binding	9	24	0.192163
MF	GO:0004560	alpha-L-fucosidase activity	3	4	0.192163
MF	GO:0004733	pyridoxamine-phosphate oxidase activity	3	4	0.192163
MF	GO:0004788	thiamine diphosphokinase activity	3	4	0.192163
MF	GO:0005319	lipid transporter activity	3	4	0.192163
MF	GO:0003697	single-stranded DNA binding	13	40	0.192163
MF	GO:0016740	transferase activity	32	124	0.192163
MF	GO:0019201	nucleotide kinase activity	10	28	0.192163
MF	GO:0008233	peptidase activity	22	79	0.196514
MF	GO:0004512	inositol-3-phosphate synthase activity	5	10	0.196514
MF	GO:0004813	alanine-tRNA ligase activity	5	10	0.196514
MF	GO:0004871	signal transducer activity	32	125	0.204922
MF	GO:0031177	phosphopantetheine binding	4	7	0.207764
MF	GO:0004177	aminopeptidase activity	17	58	0.21895
MF	GO:0008474	palmitoyl-(protein) hydrolase activity	6	14	0.240755
MF	GO:0003755	peptidyl-prolyl cis-trans isomerase activity	24	90	0.240755
MF	GO:0050660	flavin adenine dinucleotide binding	89	406	0.240755
MF	GO:0015035	protein disulfide oxidoreductase activity	69	307	0.250754
MF	GO:0004012	phospholipid-translocating ATPase activity	13	42	0.252853
MF	GO:0004164	diphthine synthase activity	2	2	0.255902
MF	GO:0009029	tetraacyldisaccharide 4'-kinase activity	2	2	0.255902
MF	GO:0018580	nitronate monooxygenase activity	2	2	0.255902
MF	GO:0010181	FMN binding	30	119	0.255902
MF	GO:0004519	endonuclease activity	15	51	0.255902
MF	GO:0030599	pectinesterase activity	94	434	0.255902
MF	GO:0004747	ribokinase activity	10	30	0.255902
MF	GO:0016615	malate dehydrogenase activity	10	30	0.255902
MF	GO:0008138	protein tyrosine/serine/threonine phosphatase activity	15	52	0.295089
MF	GO:0004055	argininosuccinate synthase activity	4	8	0.301043
MF	GO:0019825	oxygen binding	4	8	0.301043
MF	GO:0051536	iron-sulfur cluster binding	41	174	0.303926
MF	GO:0004084	branched-chain-amino-acid transaminase activity	10	31	0.303926
MF	GO:0016872	intramolecular lyase activity	7	19	0.3055
MF	GO:0008121	ubiquinol-cytochrome-c reductase activity	9	27	0.305783
MF	GO:0015171	amino acid transmembrane transporter activity	13	44	0.311484
MF	GO:0004421	hydroxymethylglutaryl-CoA synthase activity	3	5	0.312665
MF	GO:0008483	transaminase activity	25	99	0.329522
MF	GO:0002161	aminoacyl-tRNA editing activity	10	32	0.353542
MF	GO:0004427	inorganic diphosphatase activity	13	45	0.355384
MF	GO:0009678	hydrogen-translocating pyrophosphatase activity	6	16	0.367853
MF	GO:0042393	histone binding	14	50	0.382323
MF	GO:0019829	cation-transporting ATPase activity	46	204	0.399724
MF	GO:0004298	threonine-type endopeptidase activity	24	97	0.399724
MF	GO:0004310	farnesyl-diphosphate farnesyltransferase activity	4	9	0.399724
MF	GO:0004476	mannose-6-phosphate isomerase activity	4	9	0.399724
MF	GO:0004829	threonine-tRNA ligase activity	4	9	0.399724
MF	GO:0005381	iron ion transmembrane transporter activity	4	9	0.399724
MF	GO:0016415	octanoyltransferase activity	4	9	0.399724
MF	GO:0000976	transcription regulatory region sequence-specific DNA binding	18	69	0.400641
MF	GO:0016831	carboxy-lyase activity	12	42	0.407217
MF	GO:0008276	protein methyltransferase activity	8	25	0.419247
MF	GO:0033926	glycopeptide alpha-N-acetylgalactosaminidase activity	8	25	0.419247
MF	GO:0004576	oligosaccharyl transferase activity	5	13	0.419247
MF	GO:0004618	phosphoglycerate kinase activity	5	13	0.419247
MF	GO:0009916	alternative oxidase activity	5	13	0.419247
MF	GO:0003725	double-stranded RNA binding	15	56	0.419247
MF	GO:0004030	aldehyde dehydrogenase [NAD(P)+] activity	6	17	0.423676
MF	GO:0050662	coenzyme binding	60	277	0.436591
MF	GO:0015116	sulfate transmembrane transporter activity	14	52	0.436591
MF	GO:0003886	DNA (cytosine-5-)-methyltransferase activity	3	6	0.436591
MF	GO:0004146	dihydrofolate reductase activity	3	6	0.436591
MF	GO:0019239	deaminase activity	3	6	0.436591
MF	GO:0046554	malate dehydrogenase (NADP+) activity	3	6	0.436591
MF	GO:0005507	copper ion binding	83	395	0.436591
MF	GO:0004866	endopeptidase inhibitor activity	18	71	0.450235
MF	GO:0004722	protein serine/threonine phosphatase activity	30	129	0.458479
MF	GO:0004784	superoxide dismutase activity	8	26	0.458479
MF	GO:0004861	cyclin-dependent protein serine/threonine kinase inhibitor activity	8	26	0.458479
MF	GO:0008017	microtubule binding	14	53	0.469789
MF	GO:0033925	mannosyl-glycoprotein endo-beta-N-acetylglucosaminidase activity	2	3	0.469789
MF	GO:0003849	3-deoxy-7-phosphoheptulonate synthase activity	4	10	0.469789
MF	GO:0003862	3-isopropylmalate dehydrogenase activity	4	10	0.469789
MF	GO:0008428	ribonuclease inhibitor activity	4	10	0.469789
MF	GO:0043140	ATP-dependent 3'-5' DNA helicase activity	4	10	0.469789
MF	GO:0046577	long-chain-alcohol oxidase activity	4	10	0.469789
MF	GO:0070402	NADPH binding	4	10	0.469789
MF	GO:0003937	IMP cyclohydrolase activity	5	14	0.471415
MF	GO:0004349	glutamate 5-kinase activity	5	14	0.471415
MF	GO:0004643	phosphoribosylaminoimidazolecarboxamide formyltransferase activity	5	14	0.471415
MF	GO:0008878	glucose-1-phosphate adenylyltransferase activity	5	14	0.471415
MF	GO:0030983	mismatched DNA binding	9	31	0.474245
MF	GO:0042803	protein homodimerization activity	8	27	0.504503
MF	GO:0003924	GTPase activity	112	552	0.506062
MF	GO:0004435	phosphatidylinositol phospholipase C activity	10	36	0.507785
MF	GO:0008374	O-acyltransferase activity	7	23	0.528394
MF	GO:0004175	endopeptidase activity	19	79	0.542755
MF	GO:0004616	phosphogluconate dehydrogenase (decarboxylating) activity	6	19	0.542755
MF	GO:0004001	adenosine kinase activity	3	7	0.542755
MF	GO:0004358	glutamate N-acetyltransferase activity	3	7	0.542755
MF	GO:0004418	hydroxymethylbilane synthase activity	3	7	0.542755
MF	GO:0004657	proline dehydrogenase activity	3	7	0.542755
MF	GO:0004668	protein-arginine deiminase activity	3	7	0.542755
MF	GO:0008176	tRNA (guanine-N7-)-methyltransferase activity	3	7	0.542755
MF	GO:0030942	endoplasmic reticulum signal peptide binding	3	7	0.542755
MF	GO:0019205	nucleobase-containing compound kinase activity	10	37	0.542755
MF	GO:0003899	DNA-directed RNA polymerase activity	41	189	0.542755
MF	GO:0033743	peptide-methionine (R)-S-oxide reductase activity	5	15	0.542755
MF	GO:0043022	ribosome binding	8	28	0.542755
MF	GO:0005515	protein binding	1992	10755	0.542755
MF	GO:0003993	acid phosphatase activity	27	119	0.542755
MF	GO:0051287	NAD binding	36	164	0.542755
MF	GO:0004617	phosphoglycerate dehydrogenase activity	4	11	0.54485
MF	GO:0004003	ATP-dependent DNA helicase activity	7	24	0.572169
MF	GO:0003682	chromatin binding	199	1020	0.573614
MF	GO:0008725	DNA-3-methyladenine glycosylase activity	6	20	0.593532
MF	GO:0008289	lipid binding	18	77	0.593532
MF	GO:0009001	serine O-acetyltransferase activity	5	16	0.593532
MF	GO:0004124	cysteine synthase activity	7	25	0.593532
MF	GO:0008094	DNA-dependent ATPase activity	7	25	0.593532
MF	GO:0001882	nucleoside binding	2	4	0.593532
MF	GO:0003856	3-dehydroquinate synthase activity	2	4	0.593532
MF	GO:0003876	AMP deaminase activity	2	4	0.593532
MF	GO:0003991	acetylglutamate kinase activity	2	4	0.593532
MF	GO:0004151	dihydroorotase activity	2	4	0.593532
MF	GO:0004419	hydroxymethylglutaryl-CoA lyase activity	2	4	0.593532
MF	GO:0004639	phosphoribosylaminoimidazolesuccinocarboxamide synthase activity	2	4	0.593532
MF	GO:0004641	phosphoribosylformylglycinamidine cyclo-ligase activity	2	4	0.593532
MF	GO:0004823	leucine-tRNA ligase activity	2	4	0.593532
MF	GO:0004844	uracil DNA N-glycosylase activity	2	4	0.593532
MF	GO:0008676	3-deoxy-8-phosphooctulonate synthase activity	2	4	0.593532
MF	GO:0016531	copper chaperone activity	2	4	0.593532
MF	GO:0032934	sterol binding	2	4	0.593532
MF	GO:0033164	glycolipid 6-alpha-mannosyltransferase activity	2	4	0.593532
MF	GO:0043167	ion binding	2	4	0.593532
MF	GO:0043874	acireductone synthase activity	2	4	0.593532
MF	GO:0045550	geranylgeranyl reductase activity	2	4	0.593532
MF	GO:0046408	chlorophyll synthetase activity	2	4	0.593532
MF	GO:0047632	agmatine deiminase activity	2	4	0.593532
MF	GO:0097157	pre-mRNA intronic binding	2	4	0.593532
MF	GO:0004367	glycerol-3-phosphate dehydrogenase [NAD+] activity	4	12	0.610869
MF	GO:0004806	triglyceride lipase activity	25	113	0.610992
MF	GO:0000175	3'-5'-exoribonuclease activity	3	8	0.610992
MF	GO:0004799	thymidylate synthase activity	3	8	0.610992
MF	GO:0004822	isoleucine-tRNA ligase activity	3	8	0.610992
MF	GO:0008184	glycogen phosphorylase activity	3	8	0.610992
MF	GO:0008661	1-deoxy-D-xylulose-5-phosphate synthase activity	3	8	0.610992
MF	GO:0010309	acireductone dioxygenase [iron(II)-requiring] activity	3	8	0.610992
MF	GO:0004743	pyruvate kinase activity	13	54	0.613826
MF	GO:0008889	glycerophosphodiester phosphodiesterase activity	13	54	0.613826
MF	GO:0009982	pseudouridine synthase activity	13	54	0.613826
MF	GO:0030955	potassium ion binding	13	54	0.613826
MF	GO:0008565	protein transporter activity	30	139	0.617801
MF	GO:0001104	RNA polymerase II transcription cofactor activity	9	35	0.617801
MF	GO:0004356	glutamate-ammonia ligase activity	7	26	0.644785
MF	GO:0008508	bile acid:sodium symporter activity	5	17	0.646027
MF	GO:0003838	sterol 24-C-methyltransferase activity	1	1	0.646027
MF	GO:0016849	phosphorus-oxygen lyase activity	1	1	0.646027
MF	GO:0017017	MAP kinase tyrosine/serine/threonine phosphatase activity	1	1	0.646027
MF	GO:0008173	RNA methyltransferase activity	8	31	0.657508
MF	GO:0005200	structural constituent of cytoskeleton	14	60	0.657508
MF	GO:0005097	Rab GTPase activator activity	18	80	0.663351
MF	GO:0004630	phospholipase D activity	6	22	0.681184
MF	GO:0003997	acyl-CoA oxidase activity	4	13	0.681184
MF	GO:0004794	L-threonine ammonia-lyase activity	4	13	0.681184
MF	GO:0008318	protein prenyltransferase activity	4	13	0.681184
MF	GO:0019901	protein kinase binding	26	122	0.718439
MF	GO:0004594	pantothenate kinase activity	3	9	0.731267
MF	GO:0004550	nucleoside diphosphate kinase activity	5	18	0.735473
MF	GO:0003855	3-dehydroquinate dehydratase activity	2	5	0.738732
MF	GO:0004316	3-oxoacyl-[acyl-carrier-protein] reductase (NADPH) activity	2	5	0.738732
MF	GO:0004329	formate-tetrahydrofolate ligase activity	2	5	0.738732
MF	GO:0004673	protein histidine kinase activity	2	5	0.738732
MF	GO:0004764	shikimate 3-dehydrogenase (NADP+) activity	2	5	0.738732
MF	GO:0008690	3-deoxy-manno-octulosonate cytidylyltransferase activity	2	5	0.738732
MF	GO:0031491	nucleosome binding	2	5	0.738732
MF	GO:0034450	ubiquitin-ubiquitin ligase activity	2	5	0.738732
MF	GO:0003989	acetyl-CoA carboxylase activity	6	23	0.738732
MF	GO:0004540	ribonuclease activity	6	23	0.738732
MF	GO:0004849	uridine kinase activity	6	23	0.738732
MF	GO:0043531	ADP binding	95	488	0.752789
MF	GO:0080019	fatty-acyl-CoA reductase (alcohol-forming) activity	8	33	0.752789
MF	GO:0003857	3-hydroxyacyl-CoA dehydrogenase activity	4	14	0.752789
MF	GO:0003999	adenine phosphoribosyltransferase activity	4	14	0.752789
MF	GO:0004478	methionine adenosyltransferase activity	4	14	0.752789
MF	GO:0008308	voltage-gated anion channel activity	4	14	0.752789
MF	GO:0015385	sodium:hydrogen antiporter activity	4	14	0.752789
MF	GO:0045430	chalcone isomerase activity	4	14	0.752789
MF	GO:0000287	magnesium ion binding	74	377	0.752789
MF	GO:0030145	manganese ion binding	23	109	0.757472
MF	GO:0016881	acid-amino acid ligase activity	45	224	0.76153
MF	GO:0003913	DNA photolyase activity	5	19	0.783609
MF	GO:0008324	cation transmembrane transporter activity	15	69	0.784551
MF	GO:0000062	fatty-acyl-CoA binding	6	24	0.784551
MF	GO:0008812	choline dehydrogenase activity	6	24	0.784551
MF	GO:0003774	motor activity	14	64	0.784551
MF	GO:0008271	secondary active sulfate transmembrane transporter activity	10	44	0.784551
MF	GO:0004348	glucosylceramidase activity	3	10	0.784551
MF	GO:0004350	glutamate-5-semialdehyde dehydrogenase activity	3	10	0.784551
MF	GO:0004654	polyribonucleotide nucleotidyltransferase activity	3	10	0.784551
MF	GO:0004815	aspartate-tRNA ligase activity	3	10	0.784551
MF	GO:0005471	ATP:ADP antiporter activity	3	10	0.784551
MF	GO:0008569	minus-end-directed microtubule motor activity	3	10	0.784551
MF	GO:0009011	starch synthase activity	3	10	0.784551
MF	GO:0015923	mannosidase activity	3	10	0.784551
MF	GO:0005216	ion channel activity	19	90	0.784551
MF	GO:0003779	actin binding	36	179	0.784551
MF	GO:0005198	structural molecule activity	34	169	0.784551
MF	GO:0019843	rRNA binding	14	65	0.784551
MF	GO:0004832	valine-tRNA ligase activity	4	15	0.784551
MF	GO:0050307	sucrose-phosphate phosphatase activity	4	15	0.784551
MF	GO:0004518	nuclease activity	11	50	0.784551
MF	GO:0005315	inorganic phosphate transmembrane transporter activity	5	20	0.784551
MF	GO:0030060	L-malate dehydrogenase activity	7	30	0.784551
MF	GO:0046983	protein dimerization activity	235	1255	0.784551
MF	GO:0000234	phosphoethanolamine N-methyltransferase activity	2	6	0.784551
MF	GO:0003861	3-isopropylmalate dehydratase activity	2	6	0.784551
MF	GO:0004019	adenylosuccinate synthase activity	2	6	0.784551
MF	GO:0004044	amidophosphoribosyltransferase activity	2	6	0.784551
MF	GO:0004368	glycerol-3-phosphate dehydrogenase activity	2	6	0.784551
MF	GO:0004645	phosphorylase activity	2	6	0.784551
MF	GO:0008022	protein C-terminus binding	2	6	0.784551
MF	GO:0015087	cobalt ion transmembrane transporter activity	2	6	0.784551
MF	GO:0015099	nickel cation transmembrane transporter activity	2	6	0.784551
MF	GO:0016830	carbon-carbon lyase activity	2	6	0.784551
MF	GO:0047617	acyl-CoA hydrolase activity	2	6	0.784551
MF	GO:0030246	carbohydrate binding	81	422	0.784551
MF	GO:0004601	peroxidase activity	63	327	0.784551
MF	GO:0015450	P-P-bond-hydrolysis-driven protein transmembrane transporter activity	10	46	0.784551
MF	GO:0003896	DNA primase activity	3	11	0.784551
MF	GO:0004828	serine-tRNA ligase activity	3	11	0.784551
MF	GO:0043141	ATP-dependent 5'-3' DNA helicase activity	3	11	0.784551
MF	GO:0003872	6-phosphofructokinase activity	8	36	0.784551
MF	GO:0008312	7S RNA binding	7	31	0.784551
MF	GO:0032549	ribonucleoside binding	7	31	0.784551
MF	GO:0004197	cysteine-type endopeptidase activity	13	62	0.784551
MF	GO:0003978	UDP-glucose 4-epimerase activity	6	26	0.784551
MF	GO:0004351	glutamate decarboxylase activity	6	26	0.784551
MF	GO:0005452	inorganic anion exchanger activity	5	21	0.784551
MF	GO:0016597	amino acid binding	17	83	0.784551
MF	GO:0001735	prenylcysteine oxidase activity	1	2	0.784551
MF	GO:0003848	2-amino-4-hydroxy-6-hydroxymethyldihydropteridine diphosphokinase activity	1	2	0.784551
MF	GO:0003865	3-oxo-5-alpha-steroid 4-dehydrogenase activity	1	2	0.784551
MF	GO:0003904	deoxyribodipyrimidine photo-lyase activity	1	2	0.784551
MF	GO:0003906	DNA-(apurinic or apyrimidinic site) lyase activity	1	2	0.784551
MF	GO:0003998	acylphosphatase activity	1	2	0.784551
MF	GO:0004038	allantoinase activity	1	2	0.784551
MF	GO:0004156	dihydropteroate synthase activity	1	2	0.784551
MF	GO:0004170	dUTP diphosphatase activity	1	2	0.784551
MF	GO:0004174	electron-transferring-flavoprotein dehydrogenase activity	1	2	0.784551
MF	GO:0004198	calcium-dependent cysteine-type endopeptidase activity	1	2	0.784551
MF	GO:0004375	glycine dehydrogenase (decarboxylating) activity	1	2	0.784551
MF	GO:0004526	ribonuclease P activity	1	2	0.784551
MF	GO:0004640	phosphoribosylanthranilate isomerase activity	1	2	0.784551
MF	GO:0004644	phosphoribosylglycinamide formyltransferase activity	1	2	0.784551
MF	GO:0004671	protein C-terminal S-isoprenylcysteine carboxyl O-methyltransferase activity	1	2	0.784551
MF	GO:0004746	riboflavin synthase activity	1	2	0.784551
MF	GO:0004835	tubulin-tyrosine ligase activity	1	2	0.784551
MF	GO:0004848	ureidoglycolate hydrolase activity	1	2	0.784551
MF	GO:0008115	sarcosine oxidase activity	1	2	0.784551
MF	GO:0008253	5'-nucleotidase activity	1	2	0.784551
MF	GO:0008531	riboflavin kinase activity	1	2	0.784551
MF	GO:0008759	UDP-3-O-[3-hydroxymyristoyl] N-acetylglucosamine deacetylase activity	1	2	0.784551
MF	GO:0008824	cyanate hydratase activity	1	2	0.784551
MF	GO:0008915	lipid-A-disaccharide synthase activity	1	2	0.784551
MF	GO:0008937	ferredoxin-NAD(P) reductase activity	1	2	0.784551
MF	GO:0008987	quinolinate synthetase A activity	1	2	0.784551
MF	GO:0015205	nucleobase transmembrane transporter activity	1	2	0.784551
MF	GO:0016832	aldehyde-lyase activity	1	2	0.784551
MF	GO:0050126	N-carbamoylputrescine amidase activity	1	2	0.784551
MF	GO:0050511	undecaprenyldiphospho-muramoylpentapeptide beta-N-acetylglucosaminyltransferase activity	1	2	0.784551
MF	GO:0050515	4-(cytidine 5'-diphospho)-2-C-methyl-D-erythritol kinase activity	1	2	0.784551
MF	GO:0008080	N-acetyltransferase activity	19	94	0.800447
MF	GO:0003746	translation elongation factor activity	14	68	0.811156
MF	GO:0004725	protein tyrosine phosphatase activity	14	68	0.811156
MF	GO:0003995	acyl-CoA dehydrogenase activity	5	22	0.839094
MF	GO:0004664	prephenate dehydratase activity	5	22	0.839094
MF	GO:0005247	voltage-gated chloride channel activity	5	22	0.839094
MF	GO:0016779	nucleotidyltransferase activity	23	117	0.839094
MF	GO:0050661	NADP binding	34	176	0.839094
MF	GO:0004109	coproporphyrinogen oxidase activity	2	7	0.839094
MF	GO:0004158	dihydroorotate oxidase activity	2	7	0.839094
MF	GO:0004357	glutamate-cysteine ligase activity	2	7	0.839094
MF	GO:0004385	guanylate kinase activity	2	7	0.839094
MF	GO:0004809	tRNA (guanine-N2-)-methyltransferase activity	2	7	0.839094
MF	GO:0008837	diaminopimelate epimerase activity	2	7	0.839094
MF	GO:0047746	chlorophyllase activity	2	7	0.839094
MF	GO:0004470	malic enzyme activity	4	17	0.839094
MF	GO:0015369	calcium:hydrogen antiporter activity	4	17	0.839094
MF	GO:0004144	diacylglycerol O-acyltransferase activity	9	43	0.839094
MF	GO:0016209	antioxidant activity	3	12	0.839094
MF	GO:0016833	oxo-acid-lyase activity	3	12	0.839094
MF	GO:0030515	snoRNA binding	3	12	0.839094
MF	GO:0004707	MAP kinase activity	10	49	0.880273
MF	GO:0016853	isomerase activity	21	108	0.88321
MF	GO:0017025	TBP-class protein binding	6	28	0.88321
MF	GO:0004659	prenyltransferase activity	5	23	0.893458
MF	GO:0008083	growth factor activity	5	23	0.893458
MF	GO:0008113	peptide-methionine (S)-S-oxide reductase activity	5	23	0.893458
MF	GO:0043169	cation binding	5	23	0.893458
MF	GO:0003743	translation initiation factor activity	27	141	0.893758
MF	GO:0004045	aminoacyl-tRNA hydrolase activity	4	18	0.908218
MF	GO:0008378	galactosyltransferase activity	18	93	0.908218
MF	GO:0042578	phosphoric ester hydrolase activity	12	61	0.908218
MF	GO:0000774	adenyl-nucleotide exchange factor activity	3	13	0.908218
MF	GO:0004407	histone deacetylase activity	3	13	0.908218
MF	GO:0004449	isocitrate dehydrogenase (NAD+) activity	3	13	0.908218
MF	GO:0004559	alpha-mannosidase activity	3	13	0.908218
MF	GO:0004965	G-protein coupled GABA receptor activity	3	13	0.908218
MF	GO:0008909	isochorismate synthase activity	3	13	0.908218
MF	GO:0016836	hydro-lyase activity	3	13	0.908218
MF	GO:0003840	gamma-glutamyltransferase activity	6	29	0.908218
MF	GO:0004602	glutathione peroxidase activity	6	29	0.908218
MF	GO:0048037	cofactor binding	11	56	0.908218
MF	GO:0003935	GTP cyclohydrolase II activity	2	8	0.908218
MF	GO:0004148	dihydrolipoyl dehydrogenase activity	2	8	0.908218
MF	GO:0004425	indole-3-glycerol-phosphate synthase activity	2	8	0.908218
MF	GO:0004817	cysteine-tRNA ligase activity	2	8	0.908218
MF	GO:0016851	magnesium chelatase activity	2	8	0.908218
MF	GO:0004176	ATP-dependent peptidase activity	8	40	0.908218
MF	GO:0005249	voltage-gated potassium channel activity	8	40	0.908218
MF	GO:0005351	sugar:hydrogen symporter activity	5	24	0.908218
MF	GO:0003684	damaged DNA binding	10	51	0.908218
MF	GO:0004527	exonuclease activity	10	51	0.908218
MF	GO:0003952	NAD+ synthase (glutamine-hydrolyzing) activity	1	3	0.908218
MF	GO:0004076	biotin synthase activity	1	3	0.908218
MF	GO:0004322	ferroxidase activity	1	3	0.908218
MF	GO:0005085	guanyl-nucleotide exchange factor activity	1	3	0.908218
MF	GO:0008484	sulfuric ester hydrolase activity	1	3	0.908218
MF	GO:0008495	protoheme IX farnesyltransferase activity	1	3	0.908218
MF	GO:0015377	cation:chloride symporter activity	1	3	0.908218
MF	GO:0032266	phosphatidylinositol-3-phosphate binding	1	3	0.908218
MF	GO:0043130	ubiquitin binding	1	3	0.908218
MF	GO:0043754	dihydrolipoyllysine-residue (2-methylpropanoyl)transferase activity	1	3	0.908218
MF	GO:0015078	hydrogen ion transmembrane transporter activity	18	95	0.918285
MF	GO:0005199	structural constituent of cell wall	4	19	0.921729
MF	GO:0048038	quinone binding	12	63	0.943159
MF	GO:0003916	DNA topoisomerase activity	3	14	0.943159
MF	GO:0003951	NAD+ kinase activity	3	14	0.943159
MF	GO:0004326	tetrahydrofolylpolyglutamate synthase activity	3	14	0.943159
MF	GO:0004488	methylenetetrahydrofolate dehydrogenase (NADP+) activity	3	14	0.943159
MF	GO:0004826	phenylalanine-tRNA ligase activity	3	14	0.943159
MF	GO:0008199	ferric iron binding	3	14	0.943159
MF	GO:0004185	serine-type carboxypeptidase activity	28	152	0.946185
MF	GO:0005484	SNAP receptor activity	12	64	0.946185
MF	GO:0008519	ammonium transmembrane transporter activity	4	20	0.946185
MF	GO:0016987	sigma factor activity	4	20	0.946185
MF	GO:0003910	DNA ligase (ATP) activity	2	9	0.946185
MF	GO:0004047	aminomethyltransferase activity	2	9	0.946185
MF	GO:0004611	phosphoenolpyruvate carboxykinase activity	2	9	0.946185
MF	GO:0004612	phosphoenolpyruvate carboxykinase (ATP) activity	2	9	0.946185
MF	GO:0016538	cyclin-dependent protein serine/threonine kinase regulator activity	2	9	0.946185
MF	GO:0016972	thiol oxidase activity	2	9	0.946185
MF	GO:0017069	snRNA binding	2	9	0.946185
MF	GO:0017076	purine nucleotide binding	2	9	0.946185
MF	GO:0051920	peroxiredoxin activity	2	9	0.946185
MF	GO:0018024	histone-lysine N-methyltransferase activity	11	59	0.946185
MF	GO:0004014	adenosylmethionine decarboxylase activity	5	26	0.946185
MF	GO:0030170	pyridoxal phosphate binding	69	381	0.946185
MF	GO:0016841	ammonia-lyase activity	3	15	0.946185
MF	GO:0033897	ribonuclease T2 activity	3	15	0.946185
MF	GO:0047325	inositol tetrakisphosphate 1-kinase activity	3	15	0.946185
MF	GO:0004332	fructose-bisphosphate aldolase activity	4	21	0.946185
MF	GO:0035091	phosphatidylinositol binding	4	21	0.946185
MF	GO:2001070	starch binding	4	21	0.946185
MF	GO:0030247	polysaccharide binding	15	83	0.946185
MF	GO:0005516	calmodulin binding	10	55	0.946185
MF	GO:0000107	imidazoleglycerol-phosphate synthase activity	1	4	0.946185
MF	GO:0003864	3-methyl-2-oxobutanoate hydroxymethyltransferase activity	1	4	0.946185
MF	GO:0003866	3-phosphoshikimate 1-carboxyvinyltransferase activity	1	4	0.946185
MF	GO:0003938	IMP dehydrogenase activity	1	4	0.946185
MF	GO:0004042	acetyl-CoA:L-glutamate N-acetyltransferase activity	1	4	0.946185
MF	GO:0004048	anthranilate phosphoribosyltransferase activity	1	4	0.946185
MF	GO:0004070	aspartate carbamoyltransferase activity	1	4	0.946185
MF	GO:0004107	chorismate synthase activity	1	4	0.946185
MF	GO:0004112	cyclic-nucleotide phosphodiesterase activity	1	4	0.946185
MF	GO:0004140	dephospho-CoA kinase activity	1	4	0.946185
MF	GO:0004150	dihydroneopterin aldolase activity	1	4	0.946185
MF	GO:0004160	dihydroxy-acid dehydratase activity	1	4	0.946185
MF	GO:0004424	imidazoleglycerol-phosphate dehydratase activity	1	4	0.946185
MF	GO:0004459	L-lactate dehydrogenase activity	1	4	0.946185
MF	GO:0004474	malate synthase activity	1	4	0.946185
MF	GO:0004496	mevalonate kinase activity	1	4	0.946185
MF	GO:0004610	phosphoacetylglucosamine mutase activity	1	4	0.946185
MF	GO:0004636	phosphoribosyl-ATP diphosphatase activity	1	4	0.946185
MF	GO:0004647	phosphoserine phosphatase activity	1	4	0.946185
MF	GO:0004648	O-phospho-L-serine:2-oxoglutarate aminotransferase activity	1	4	0.946185
MF	GO:0004665	prephenate dehydrogenase (NADP+) activity	1	4	0.946185
MF	GO:0004729	oxygen-dependent protoporphyrinogen oxidase activity	1	4	0.946185
MF	GO:0004872	receptor activity	1	4	0.946185
MF	GO:0008158	hedgehog receptor activity	1	4	0.946185
MF	GO:0008442	3-hydroxyisobutyrate dehydrogenase activity	1	4	0.946185
MF	GO:0008534	oxidized purine nucleobase lesion DNA N-glycosylase activity	1	4	0.946185
MF	GO:0008977	prephenate dehydrogenase activity	1	4	0.946185
MF	GO:0009496	plastoquinol--plastocyanin reductase activity	1	4	0.946185
MF	GO:0009540	zeaxanthin epoxidase [overall] activity	1	4	0.946185
MF	GO:0016783	sulfurtransferase activity	1	4	0.946185
MF	GO:0033862	UMP kinase activity	1	4	0.946185
MF	GO:0046406	magnesium protoporphyrin IX methyltransferase activity	1	4	0.946185
MF	GO:0047750	cholestenol delta-isomerase activity	1	4	0.946185
MF	GO:0050080	malonyl-CoA decarboxylase activity	1	4	0.946185
MF	GO:0051903	S-(hydroxymethyl)glutathione dehydrogenase activity	1	4	0.946185
MF	GO:0070403	NAD+ binding	1	4	0.946185
MF	GO:0004370	glycerol kinase activity	2	10	0.96027
MF	GO:0004462	lactoylglutathione lyase activity	2	10	0.96027
MF	GO:0004791	thioredoxin-disulfide reductase activity	2	10	0.96027
MF	GO:0010277	chlorophyllide a oxygenase [overall] activity	2	10	0.96027
MF	GO:0046524	sucrose-phosphate synthase activity	2	10	0.96027
MF	GO:0004020	adenylylsulfate kinase activity	3	16	0.970931
MF	GO:0016157	sucrose synthase activity	3	16	0.970931
MF	GO:0016846	carbon-sulfur lyase activity	3	16	0.970931
MF	GO:0005388	calcium-transporting ATPase activity	7	40	1
MF	GO:0004739	pyruvate dehydrogenase (acetyl-transferring) activity	3	17	1
MF	GO:0003878	ATP citrate synthase activity	2	11	1
MF	GO:0004152	dihydroorotate dehydrogenase activity	2	11	1
MF	GO:0004735	pyrroline-5-carboxylate reductase activity	2	11	1
MF	GO:0004775	succinate-CoA ligase (ADP-forming) activity	2	11	1
MF	GO:0004797	thymidine kinase activity	2	11	1
MF	GO:0004807	triose-phosphate isomerase activity	2	11	1
MF	GO:0004824	lysine-tRNA ligase activity	2	11	1
MF	GO:0005338	nucleotide-sugar transmembrane transporter activity	2	11	1
MF	GO:0008883	glutamyl-tRNA reductase activity	2	11	1
MF	GO:0016630	protochlorophyllide reductase activity	2	11	1
MF	GO:0003887	DNA-directed DNA polymerase activity	10	58	1
MF	GO:0003950	NAD+ ADP-ribosyltransferase activity	5	29	1
MF	GO:0008408	3'-5' exonuclease activity	5	29	1
MF	GO:0030234	enzyme regulator activity	5	29	1
MF	GO:0000213	tRNA-intron endonuclease activity	1	5	1
MF	GO:0001671	ATPase activator activity	1	5	1
MF	GO:0004056	argininosuccinate lyase activity	1	5	1
MF	GO:0004134	4-alpha-glucanotransferase activity	1	5	1
MF	GO:0004325	ferrochelatase activity	1	5	1
MF	GO:0008800	beta-lactamase activity	1	5	1
MF	GO:0008836	diaminopimelate decarboxylase activity	1	5	1
MF	GO:0009041	uridylate kinase activity	1	5	1
MF	GO:0035299	inositol pentakisphosphate 2-kinase activity	1	5	1
MF	GO:0046556	alpha-L-arabinofuranosidase activity	1	5	1
MF	GO:0005525	GTP binding	147	831	1
MF	GO:0015018	galactosylgalactosylxylosylprotein 3-beta-glucuronosyltransferase activity	3	18	1
MF	GO:0019001	guanyl nucleotide binding	3	18	1
MF	GO:0031683	G-protein beta/gamma-subunit complex binding	3	18	1
MF	GO:0005488	binding	172	976	1
MF	GO:0003713	transcription coactivator activity	2	12	1
MF	GO:0004013	adenosylhomocysteinase activity	2	12	1
MF	GO:0004072	aspartate kinase activity	2	12	1
MF	GO:0004450	isocitrate dehydrogenase (NADP+) activity	2	12	1
MF	GO:0005267	potassium channel activity	2	12	1
MF	GO:0016756	glutathione gamma-glutamylcysteinyltransferase activity	2	12	1
MF	GO:0016992	lipoate synthase activity	2	12	1
MF	GO:0008146	sulfotransferase activity	20	119	1
MF	GO:0004812	aminoacyl-tRNA ligase activity	33	194	1
MF	GO:0016874	ligase activity	8	49	1
MF	GO:0004834	tryptophan synthase activity	5	31	1
MF	GO:0008831	dTDP-4-dehydrorhamnose reductase activity	3	19	1
MF	GO:0008236	serine-type peptidase activity	15	91	1
MF	GO:0003873	6-phosphofructo-2-kinase activity	1	6	1
MF	GO:0003934	GTP cyclohydrolase I activity	1	6	1
MF	GO:0004108	citrate (Si)-synthase activity	1	6	1
MF	GO:0004371	glycerone kinase activity	1	6	1
MF	GO:0004413	homoserine kinase activity	1	6	1
MF	GO:0004484	mRNA guanylyltransferase activity	1	6	1
MF	GO:0004556	alpha-amylase activity	1	6	1
MF	GO:0004591	oxoglutarate dehydrogenase (succinyl-transferring) activity	1	6	1
MF	GO:0004635	phosphoribosyl-AMP cyclohydrolase activity	1	6	1
MF	GO:0004651	polynucleotide 5'-phosphatase activity	1	6	1
MF	GO:0004742	dihydrolipoyllysine-residue acetyltransferase activity	1	6	1
MF	GO:0004795	threonine synthase activity	1	6	1
MF	GO:0005083	small GTPase regulator activity	1	6	1
MF	GO:0008835	diaminohydroxyphosphoribosylaminopyrimidine deaminase activity	1	6	1
MF	GO:0016433	rRNA (adenine) methyltransferase activity	1	6	1
MF	GO:0042586	peptide deformylase activity	1	6	1
MF	GO:0050311	sulfite reductase (ferredoxin) activity	1	6	1
MF	GO:0050897	cobalt ion binding	1	6	1
MF	GO:0010333	terpene synthase activity	16	97	1
MF	GO:0004497	monooxygenase activity	9	56	1
MF	GO:0008137	NADH dehydrogenase (ubiquinone) activity	9	56	1
MF	GO:0004089	carbonate dehydratase activity	7	44	1
MF	GO:0003871	5-methyltetrahydropteroyltriglutamate-homocysteine S-methyltransferase activity	2	13	1
MF	GO:0004017	adenylate kinase activity	2	13	1
MF	GO:0004853	uroporphyrinogen decarboxylase activity	2	13	1
MF	GO:0017150	tRNA dihydrouridine synthase activity	2	13	1
MF	GO:0031625	ubiquitin protein ligase binding	5	32	1
MF	GO:0004372	glycine hydroxymethyltransferase activity	4	26	1
MF	GO:0005385	zinc ion transmembrane transporter activity	6	39	1
MF	GO:0016161	beta-amylase activity	5	33	1
MF	GO:0003712	transcription cofactor activity	10	64	1
MF	GO:0004830	tryptophan-tRNA ligase activity	2	14	1
MF	GO:0016866	intramolecular transferase activity	7	46	1
MF	GO:0003909	DNA ligase activity	1	7	1
MF	GO:0004347	glucose-6-phosphate isomerase activity	1	7	1
MF	GO:0004363	glutathione synthase activity	1	7	1
MF	GO:0004379	glycylpeptide N-tetradecanoyltransferase activity	1	7	1
MF	GO:0004452	isopentenyl-diphosphate delta-isomerase activity	1	7	1
MF	GO:0004455	ketol-acid reductoisomerase activity	1	7	1
MF	GO:0004818	glutamate-tRNA ligase activity	1	7	1
MF	GO:0004825	methionine-tRNA ligase activity	1	7	1
MF	GO:0008409	5'-3' exonuclease activity	1	7	1
MF	GO:0008964	phosphoenolpyruvate carboxylase activity	3	21	1
MF	GO:0016790	thiolester hydrolase activity	3	21	1
MF	GO:0046923	ER retention sequence binding	4	28	1
MF	GO:0004143	diacylglycerol kinase activity	6	41	1
MF	GO:0003729	mRNA binding	2	15	1
MF	GO:0017057	6-phosphogluconolactonase activity	2	15	1
MF	GO:0017089	glycolipid transporter activity	4	29	1
MF	GO:0051861	glycolipid binding	4	29	1
MF	GO:0004402	histone acetyltransferase activity	6	42	1
MF	GO:0003879	ATP phosphoribosyltransferase activity	1	8	1
MF	GO:0004489	methylenetetrahydrofolate reductase (NAD(P)H) activity	1	8	1
MF	GO:0004534	5'-3' exoribonuclease activity	1	8	1
MF	GO:0004605	phosphatidate cytidylyltransferase activity	1	8	1
MF	GO:0004615	phosphomannomutase activity	1	8	1
MF	GO:0004930	G-protein coupled receptor activity	1	8	1
MF	GO:0008898	homocysteine S-methyltransferase activity	1	8	1
MF	GO:0008963	phospho-N-acetylmuramoyl-pentapeptide-transferase activity	1	8	1
MF	GO:0015930	glutamate synthase activity	1	8	1
MF	GO:0016743	carboxyl- or carbamoyltransferase activity	1	8	1
MF	GO:0016829	lyase activity	19	123	1
MF	GO:0004525	ribonuclease III activity	3	23	1
MF	GO:0005337	nucleoside transmembrane transporter activity	3	23	1
MF	GO:0005375	copper ion transmembrane transporter activity	3	23	1
MF	GO:0003984	acetolactate synthase activity	2	16	1
MF	GO:0004652	polynucleotide adenylyltransferase activity	2	16	1
MF	GO:0005089	Rho guanyl-nucleotide exchange factor activity	7	50	1
MF	GO:0016307	phosphatidylinositol phosphate kinase activity	7	50	1
MF	GO:0003942	N-acetyl-gamma-glutamyl-phosphate reductase activity	1	9	1
MF	GO:0004392	heme oxygenase (decyclizing) activity	1	9	1
MF	GO:0004623	phospholipase A2 activity	1	9	1
MF	GO:0004637	phosphoribosylamine-glycine ligase activity	1	9	1
MF	GO:0004649	poly(ADP-ribose) glycohydrolase activity	1	9	1
MF	GO:0008792	arginine decarboxylase activity	1	9	1
MF	GO:0030976	thiamine pyrophosphate binding	3	24	1
MF	GO:0019887	protein kinase regulator activity	2	17	1
MF	GO:0051087	chaperone binding	5	38	1
MF	GO:0003918	DNA topoisomerase type II (ATP-hydrolyzing) activity	4	32	1
MF	GO:0015238	drug transmembrane transporter activity	37	237	1
MF	GO:0015297	antiporter activity	37	237	1
MF	GO:0008641	small protein activating enzyme activity	2	18	1
MF	GO:0047800	cysteamine dioxygenase activity	2	18	1
MF	GO:0004075	biotin carboxylase activity	1	10	1
MF	GO:0004564	beta-fructofuranosidase activity	1	10	1
MF	GO:0004575	sucrose alpha-glucosidase activity	1	10	1
MF	GO:0004609	phosphatidylserine decarboxylase activity	1	10	1
MF	GO:0004749	ribose phosphate diphosphokinase activity	1	10	1
MF	GO:0004814	arginine-tRNA ligase activity	1	10	1
MF	GO:0004820	glycine-tRNA ligase activity	1	10	1
MF	GO:0008444	CDP-diacylglycerol-glycerol-3-phosphate 3-phosphatidyltransferase activity	1	10	1
MF	GO:0008649	rRNA methyltransferase activity	1	10	1
MF	GO:0019904	protein domain specific binding	7	53	1
MF	GO:0000049	tRNA binding	2	19	1
MF	GO:0046873	metal ion transmembrane transporter activity	14	100	1
MF	GO:0045735	nutrient reservoir activity	17	119	1
MF	GO:0004106	chorismate mutase activity	1	11	1
MF	GO:0003917	DNA topoisomerase type I activity	2	20	1
MF	GO:0004781	sulfate adenylyltransferase (ATP) activity	1	12	1
MF	GO:0047334	diphosphate-fructose-6-phosphate 1-phosphotransferase activity	1	12	1
MF	GO:0008131	primary amine oxidase activity	2	21	1
MF	GO:0004523	RNA-DNA hybrid ribonuclease activity	5	44	1
MF	GO:0008375	acetylglucosaminyltransferase activity	18	131	1
MF	GO:0019789	SUMO ligase activity	1	13	1
MF	GO:0003968	RNA-directed RNA polymerase activity	2	22	1
MF	GO:0004416	hydroxyacylglutathione hydrolase activity	1	14	1
MF	GO:0004867	serine-type endopeptidase inhibitor activity	6	54	1
MF	GO:0008601	protein phosphatase type 2A regulator activity	6	54	1
MF	GO:0008060	ARF GTPase activator activity	7	62	1
MF	GO:0004221	ubiquitin thiolesterase activity	17	130	1
MF	GO:0005545	1-phosphatidylinositol binding	5	48	1
MF	GO:0030276	clathrin binding	5	48	1
MF	GO:0004842	ubiquitin-protein ligase activity	42	289	1
MF	GO:0016308	1-phosphatidylinositol-4-phosphate 5-kinase activity	1	16	1
MF	GO:0015095	magnesium ion transmembrane transporter activity	6	57	1
MF	GO:0003747	translation release factor activity	1	17	1
MF	GO:0030410	nicotianamine synthase activity	1	17	1
MF	GO:0004579	dolichyl-diphosphooligosaccharide-protein glycotransferase activity	2	27	1
MF	GO:0008107	galactoside 2-alpha-L-fucosyltransferase activity	3	36	1
MF	GO:0004827	proline-tRNA ligase activity	1	18	1
MF	GO:0016168	chlorophyll binding	1	18	1
MF	GO:0004970	ionotropic glutamate receptor activity	7	70	1
MF	GO:0005234	extracellular-glutamate-gated ion channel activity	7	70	1
MF	GO:0046914	transition metal ion binding	3	40	1
MF	GO:0004650	polygalacturonase activity	28	218	1
MF	GO:0030151	molybdenum ion binding	1	22	1
MF	GO:0004721	phosphoprotein phosphatase activity	2	35	1
MF	GO:0005543	phospholipid binding	17	152	1
MF	GO:0008242	omega peptidase activity	1	25	1
MF	GO:0015299	solute:hydrogen antiporter activity	11	128	1
MF	GO:0004420	hydroxymethylglutaryl-CoA reductase (NADPH) activity	2	56	1
MF	GO:0047134	protein-disulfide reductase activity	10	139	1
MF	GO:0016298	lipase activity	2	66	1
MF	GO:0008234	cysteine-type peptidase activity	55	483	1
MF	GO:0000247	C-8 sterol isomerase activity	0	3	1
MF	GO:0000339	RNA cap binding	0	6	1
MF	GO:0003689	DNA clamp loader activity	0	2	1
MF	GO:0003690	double-stranded DNA binding	0	2	1
MF	GO:0003714	transcription corepressor activity	0	5	1
MF	GO:0003756	protein disulfide isomerase activity	0	6	1
MF	GO:0003841	1-acylglycerol-3-phosphate O-acyltransferase activity	0	2	1
MF	GO:0003852	2-isopropylmalate synthase activity	0	5	1
MF	GO:0003854	3-beta-hydroxy-delta5-steroid dehydrogenase activity	0	12	1
MF	GO:0003905	alkylbase DNA N-glycosylase activity	0	2	1
MF	GO:0003919	FMN adenylyltransferase activity	0	2	1
MF	GO:0003922	GMP synthase (glutamine-hydrolyzing) activity	0	3	1
MF	GO:0003949	1-(5-phosphoribosyl)-5-[(5-phosphoribosylamino)methylideneamino]imidazole-4-carboxamide isomerase activity	0	4	1
MF	GO:0003954	NADH dehydrogenase activity	0	5	1
MF	GO:0003972	RNA ligase (ATP) activity	0	4	1
MF	GO:0003980	UDP-glucose:glycoprotein glucosyltransferase activity	0	3	1
MF	GO:0003987	acetate-CoA ligase activity	0	2	1
MF	GO:0004000	adenosine deaminase activity	0	2	1
MF	GO:0004046	aminoacylase activity	0	8	1
MF	GO:0004049	anthranilate synthase activity	0	6	1
MF	GO:0004057	arginyltransferase activity	0	4	1
MF	GO:0004073	aspartate-semialdehyde dehydrogenase activity	0	4	1
MF	GO:0004077	biotin-[acetyl-CoA-carboxylase] ligase activity	0	3	1
MF	GO:0004121	cystathionine beta-lyase activity	0	7	1
MF	GO:0004149	dihydrolipoyllysine-residue succinyltransferase activity	0	8	1
MF	GO:0004163	diphosphomevalonate decarboxylase activity	0	4	1
MF	GO:0004181	metallocarboxypeptidase activity	0	6	1
MF	GO:0004314	[acyl-carrier-protein] S-malonyltransferase activity	0	4	1
MF	GO:0004315	3-oxoacyl-[acyl-carrier-protein] synthase activity	0	4	1
MF	GO:0004324	ferredoxin-NADP+ reductase activity	0	11	1
MF	GO:0004333	fumarate hydratase activity	0	3	1
MF	GO:0004334	fumarylacetoacetase activity	0	4	1
MF	GO:0004335	galactokinase activity	0	5	1
MF	GO:0004360	glutamine-fructose-6-phosphate transaminase (isomerizing) activity	0	4	1
MF	GO:0004362	glutathione-disulfide reductase activity	0	8	1
MF	GO:0004366	glycerol-3-phosphate O-acyltransferase activity	0	6	1
MF	GO:0004396	hexokinase activity	0	4	1
MF	GO:0004399	histidinol dehydrogenase activity	0	8	1
MF	GO:0004400	histidinol-phosphate transaminase activity	0	4	1
MF	GO:0004401	histidinol-phosphatase activity	0	2	1
MF	GO:0004412	homoserine dehydrogenase activity	0	2	1
MF	GO:0004417	hydroxyethylthiazole kinase activity	0	2	1
MF	GO:0004422	hypoxanthine phosphoribosyltransferase activity	0	2	1
MF	GO:0004430	1-phosphatidylinositol 4-kinase activity	0	4	1
MF	GO:0004451	isocitrate lyase activity	0	4	1
MF	GO:0004482	mRNA (guanine-N7-)-methyltransferase activity	0	4	1
MF	GO:0004491	methylmalonate-semialdehyde dehydrogenase (acylating) activity	0	2	1
MF	GO:0004514	nicotinate-nucleotide diphosphorylase (carboxylating) activity	0	7	1
MF	GO:0004516	nicotinate phosphoribosyltransferase activity	0	4	1
MF	GO:0004563	beta-N-acetylhexosaminidase activity	0	7	1
MF	GO:0004565	beta-galactosidase activity	0	2	1
MF	GO:0004573	mannosyl-oligosaccharide glucosidase activity	0	6	1
MF	GO:0004585	ornithine carbamoyltransferase activity	0	2	1
MF	GO:0004588	orotate phosphoribosyltransferase activity	0	4	1
MF	GO:0004590	orotidine-5'-phosphate decarboxylase activity	0	8	1
MF	GO:0004592	pantoate-beta-alanine ligase activity	0	2	1
MF	GO:0004619	phosphoglycerate mutase activity	0	10	1
MF	GO:0004634	phosphopyruvate hydratase activity	0	14	1
MF	GO:0004638	phosphoribosylaminoimidazole carboxylase activity	0	4	1
MF	GO:0004642	phosphoribosylformylglycinamidine synthase activity	0	3	1
MF	GO:0004655	porphobilinogen synthase activity	0	5	1
MF	GO:0004663	Rab geranylgeranyltransferase activity	0	4	1
MF	GO:0004719	protein-L-isoaspartate (D-aspartate) O-methyltransferase activity	0	4	1
MF	GO:0004751	ribose-5-phosphate isomerase activity	0	12	1
MF	GO:0004789	thiamine-phosphate diphosphorylase activity	0	4	1
MF	GO:0004792	thiosulfate sulfurtransferase activity	0	7	1
MF	GO:0004798	thymidylate kinase activity	0	3	1
MF	GO:0004802	transketolase activity	0	6	1
MF	GO:0004816	asparagine-tRNA ligase activity	0	17	1
MF	GO:0004819	glutamine-tRNA ligase activity	0	2	1
MF	GO:0004821	histidine-tRNA ligase activity	0	5	1
MF	GO:0004831	tyrosine-tRNA ligase activity	0	4	1
MF	GO:0004845	uracil phosphoribosyltransferase activity	0	3	1
MF	GO:0004846	urate oxidase activity	0	2	1
MF	GO:0004852	uroporphyrinogen-III synthase activity	0	2	1
MF	GO:0004864	protein phosphatase inhibitor activity	0	6	1
MF	GO:0004888	transmembrane signaling receptor activity	0	2	1
MF	GO:0005047	signal recognition particle binding	0	4	1
MF	GO:0005086	ARF guanyl-nucleotide exchange factor activity	0	15	1
MF	GO:0005093	Rab GDP-dissociation inhibitor activity	0	16	1
MF	GO:0005094	Rho GDP-dissociation inhibitor activity	0	14	1
MF	GO:0005542	folic acid binding	0	3	1
MF	GO:0008108	UDP-glucose:hexose-1-phosphate uridylyltransferase activity	0	2	1
MF	GO:0008124	4-alpha-hydroxytetrahydrobiopterin dehydratase activity	0	7	1
MF	GO:0008144	drug binding	0	4	1
MF	GO:0008170	N-methyltransferase activity	0	2	1
MF	GO:0008193	tRNA guanylyltransferase activity	0	6	1
MF	GO:0008198	ferrous iron binding	0	11	1
MF	GO:0008373	sialyltransferase activity	0	9	1
MF	GO:0008381	mechanically-gated ion channel activity	0	3	1
MF	GO:0008417	fucosyltransferase activity	0	8	1
MF	GO:0008418	protein-N-terminal asparagine amidohydrolase activity	0	2	1
MF	GO:0008422	beta-glucosidase activity	0	3	1
MF	GO:0008478	pyridoxal kinase activity	0	2	1
MF	GO:0008603	cAMP-dependent protein kinase regulator activity	0	2	1
MF	GO:0008703	5-amino-6-(5-phosphoribosylamino)uracil reductase activity	0	3	1
MF	GO:0008716	D-alanine-D-alanine ligase activity	0	4	1
MF	GO:0008734	L-aspartate oxidase activity	0	2	1
MF	GO:0008840	4-hydroxy-tetrahydrodipicolinate synthase	0	7	1
MF	GO:0008864	formyltetrahydrofolate deformylase activity	0	6	1
MF	GO:0008897	holo-[acyl-carrier-protein] synthase activity	0	4	1
MF	GO:0008899	homoserine O-succinyltransferase activity	0	2	1
MF	GO:0008972	phosphomethylpyrimidine kinase activity	0	2	1
MF	GO:0008974	phosphoribulokinase activity	0	5	1
MF	GO:0009039	urease activity	0	2	1
MF	GO:0009045	xylose isomerase activity	0	5	1
MF	GO:0009976	tocopherol cyclase activity	0	2	1
MF	GO:0015002	heme-copper terminal oxidase activity	0	2	1
MF	GO:0015093	ferrous iron transmembrane transporter activity	0	3	1
MF	GO:0015232	heme transporter activity	0	7	1
MF	GO:0016040	glutamate synthase (NADH) activity	0	1	1
MF	GO:0016151	nickel cation binding	0	7	1
MF	GO:0016208	AMP binding	0	2	1
MF	GO:0016303	1-phosphatidylinositol-3-kinase activity	0	2	1
MF	GO:0016428	tRNA (cytosine-5-)-methyltransferase activity	0	6	1
MF	GO:0016429	tRNA (adenine-N1-)-methyltransferase activity	0	3	1
MF	GO:0016462	pyrophosphatase activity	0	2	1
MF	GO:0016530	metallochaperone activity	0	1	1
MF	GO:0016633	galactonolactone dehydrogenase activity	0	2	1
MF	GO:0016984	ribulose-bisphosphate carboxylase activity	0	6	1
MF	GO:0017056	structural constituent of nuclear pore	0	8	1
MF	GO:0017108	5'-flap endonuclease activity	0	3	1
MF	GO:0017176	phosphatidylinositol N-acetylglucosaminyltransferase activity	0	9	1
MF	GO:0018738	S-formylglutathione hydrolase activity	0	4	1
MF	GO:0019104	DNA N-glycosylase activity	0	1	1
MF	GO:0019209	kinase activator activity	0	6	1
MF	GO:0019211	phosphatase activator activity	0	4	1
MF	GO:0019808	polyamine binding	0	2	1
MF	GO:0019905	syntaxin binding	0	6	1
MF	GO:0030272	5-formyltetrahydrofolate cyclo-ligase activity	0	6	1
MF	GO:0030570	pectate lyase activity	0	21	1
MF	GO:0030604	1-deoxy-D-xylulose-5-phosphate reductoisomerase activity	0	4	1
MF	GO:0030785	[ribulose-bisphosphate carboxylase]-lysine N-methyltransferase activity	0	3	1
MF	GO:0031071	cysteine desulfurase activity	0	2	1
MF	GO:0032542	sulfiredoxin activity	0	2	1
MF	GO:0033971	hydroxyisourate hydrolase activity	0	2	1
MF	GO:0034023	5-(carboxyamino)imidazole ribonucleotide mutase activity	0	5	1
MF	GO:0036355	2-iminoacetate synthase activity	0	1	1
MF	GO:0042162	telomeric DNA binding	0	4	1
MF	GO:0042301	phosphate ion binding	0	2	1
MF	GO:0043115	precorrin-2 dehydrogenase activity	0	2	1
MF	GO:0043142	single-stranded DNA-dependent ATPase activity	0	3	1
MF	GO:0043546	molybdopterin cofactor binding	0	4	1
MF	GO:0043682	copper-transporting ATPase activity	0	14	1
MF	GO:0044183	protein binding involved in protein folding	0	3	1
MF	GO:0045300	acyl-[acyl-carrier-protein] desaturase activity	0	13	1
MF	GO:0046422	violaxanthin de-epoxidase activity	0	2	1
MF	GO:0046429	4-hydroxy-3-methylbut-2-en-1-yl diphosphate synthase activity	0	3	1
MF	GO:0046522	S-methyl-5-thioribose kinase activity	0	2	1
MF	GO:0048529	magnesium-protoporphyrin IX monomethyl ester (oxidative) cyclase activity	0	4	1
MF	GO:0051060	pullulanase activity	0	2	1
MF	GO:0070008	serine-type exopeptidase activity	0	9	1
MF	GO:0070204	2-succinyl-5-enolpyruvyl-6-hydroxy-3-cyclohexene-1-carboxylic-acid synthase activity	0	2	1

## Sheet: HFA25 vs LFA25
Overview of all GO terms of HFA25-vs-LFA25
Class	GO_ID	Term	DEGs_In_Term	All_Gene_In_Term	Correct_P-Value
CC	GO:0016020	membrane	835	3619	1.84859e-21
CC	GO:0016021	integral component of membrane	535	2631	4.66807e-05
CC	GO:0000786	nucleosome	61	198	4.66807e-05
CC	GO:0005634	nucleus	455	2286	0.00146898
CC	GO:0005875	microtubule associated complex	53	198	0.00944308
CC	GO:0048046	apoplast	54	205	0.0106635
CC	GO:0012511	monolayer-surrounded lipid storage body	18	54	0.0604176
CC	GO:0005622	intracellular	486	2596	0.082293
CC	GO:0005840	ribosome	255	1311	0.101402
CC	GO:0005779	integral component of peroxisomal membrane	12	33	0.101402
CC	GO:0015934	large ribosomal subunit	27	100	0.113405
CC	GO:0005886	plasma membrane	9	23	0.141244
CC	GO:0005618	cell wall	71	330	0.203909
CC	GO:0005788	endoplasmic reticulum lumen	3	4	0.225442
CC	GO:0031012	extracellular matrix	6	14	0.249166
CC	GO:0005737	cytoplasm	188	984	0.311306
CC	GO:0005740	mitochondrial envelope	7	20	0.410906
CC	GO:0000228	nuclear chromosome	6	16	0.410906
CC	GO:0016602	CCAAT-binding factor complex	12	43	0.461921
CC	GO:0042555	MCM complex	7	21	0.469424
CC	GO:0009316	3-isopropylmalate dehydratase complex	3	6	0.553209
CC	GO:0009317	acetyl-CoA carboxylase complex	6	18	0.553209
CC	GO:0005834	heterotrimeric G-protein complex	5	14	0.553209
CC	GO:0009507	chloroplast	20	86	0.553209
CC	GO:0005838	proteasome regulatory particle	2	3	0.553209
CC	GO:0032389	MutLalpha complex	2	3	0.553209
CC	GO:0005839	proteasome core complex	21	93	0.628491
CC	GO:0000145	exocyst	22	99	0.650877
CC	GO:0016459	myosin complex	15	64	0.696703
CC	GO:0043231	intracellular membrane-bounded organelle	5	16	0.734521
CC	GO:0016592	mediator complex	9	35	0.734521
CC	GO:0000785	chromatin	3	8	0.794585
CC	GO:0030904	retromer complex	3	8	0.794585
CC	GO:0031461	cullin-RING ubiquitin ligase complex	8	32	0.867032
CC	GO:0015935	small ribosomal subunit	23	111	0.867032
CC	GO:0005694	chromosome	15	69	0.867032
CC	GO:0005801	cis-Golgi network	6	23	0.867032
CC	GO:0031227	intrinsic component of endoplasmic reticulum membrane	8	33	0.867032
CC	GO:0005783	endoplasmic reticulum	41	212	0.867032
CC	GO:0000139	Golgi membrane	9	39	0.935135
CC	GO:0030130	clathrin coat of trans-Golgi network vesicle	6	25	0.970075
CC	GO:0000796	condensin complex	2	6	0.970075
CC	GO:0005850	eukaryotic translation initiation factor 2 complex	2	6	0.970075
CC	GO:0016442	RISC complex	2	6	0.970075
CC	GO:0005669	transcription factor TFIID complex	5	21	0.970075
CC	GO:0009360	DNA polymerase III complex	4	16	0.970075
CC	GO:0030288	outer membrane-bounded periplasmic space	14	70	0.970075
CC	GO:0019898	extrinsic component of membrane	12	59	0.970075
CC	GO:0030126	COPI vesicle coat	9	43	0.970075
CC	GO:0000172	ribonuclease MRP complex	1	2	0.970075
CC	GO:0000445	THO complex part of transcription export complex	1	2	0.970075
CC	GO:0005639	integral component of nuclear inner membrane	1	2	0.970075
CC	GO:0005655	nucleolar ribonuclease P complex	1	2	0.970075
CC	GO:0005663	DNA replication factor C complex	1	2	0.970075
CC	GO:0005764	lysosome	1	2	0.970075
CC	GO:0019008	molybdopterin synthase complex	1	2	0.970075
CC	GO:0030677	ribonuclease P complex	1	2	0.970075
CC	GO:0032301	MutSalpha complex	1	2	0.970075
CC	GO:0032302	MutSbeta complex	1	2	0.970075
CC	GO:0032783	ELL-EAF complex	1	2	0.970075
CC	GO:0016471	vacuolar proton-transporting V-type ATPase complex	4	17	0.970075
CC	GO:0005576	extracellular region	40	221	0.970075
CC	GO:0005819	spindle	3	12	0.970075
CC	GO:0031011	Ino80 complex	3	12	0.970075
CC	GO:0005778	peroxisomal membrane	2	7	0.970075
CC	GO:0042765	GPI-anchor transamidase complex	2	7	0.970075
CC	GO:0005759	mitochondrial matrix	7	34	0.973592
CC	GO:0009331	glycerol-3-phosphate dehydrogenase complex	4	18	1
CC	GO:0009654	photosystem II oxygen evolving complex	13	69	1
CC	GO:0005739	mitochondrion	7	35	1
CC	GO:0005664	nuclear origin of replication recognition complex	2	8	1
CC	GO:0009707	chloroplast outer membrane	2	8	1
CC	GO:0031429	box H/ACA snoRNP complex	2	8	1
CC	GO:0005681	spliceosomal complex	8	42	1
CC	GO:0030529	ribonucleoprotein complex	8	42	1
CC	GO:0005746	mitochondrial respiratory chain	5	25	1
CC	GO:0009538	photosystem I reaction center	5	25	1
CC	GO:0031515	tRNA (m1A) methyltransferase complex	1	3	1
CC	GO:0031966	mitochondrial membrane	3	14	1
CC	GO:0030131	clathrin adaptor complex	9	49	1
CC	GO:0005787	signal peptidase complex	5	26	1
CC	GO:0030132	clathrin coat of coated pit	6	32	1
CC	GO:0015629	actin cytoskeleton	7	38	1
CC	GO:0005742	mitochondrial outer membrane translocase complex	4	21	1
CC	GO:0032040	small-subunit processome	4	22	1
CC	GO:0035267	NuA4 histone acetyltransferase complex	3	16	1
CC	GO:0032777	Piccolo NuA4 histone acetyltransferase complex	2	10	1
CC	GO:0005673	transcription factor TFIIE complex	1	4	1
CC	GO:0005758	mitochondrial intermembrane space	1	4	1
CC	GO:0005761	mitochondrial ribosome	1	4	1
CC	GO:0005829	cytosol	1	4	1
CC	GO:0005965	protein farnesyltransferase complex	1	4	1
CC	GO:0009349	riboflavin synthase complex	1	4	1
CC	GO:0030176	integral component of endoplasmic reticulum membrane	1	4	1
CC	GO:0030880	RNA polymerase complex	1	4	1
CC	GO:0030896	checkpoint clamp complex	1	4	1
CC	GO:0043564	Ku70:Ku80 complex	1	4	1
CC	GO:0005643	nuclear pore	17	101	1
CC	GO:0005956	protein kinase CK2 complex	3	17	1
CC	GO:0000922	spindle pole	4	24	1
CC	GO:0005815	microtubule organizing center	4	24	1
CC	GO:0005887	integral component of plasma membrane	4	24	1
CC	GO:0005741	mitochondrial outer membrane	7	43	1
CC	GO:0031519	PcG protein complex	1	5	1
CC	GO:0070985	TFIIK complex	1	5	1
CC	GO:0000439	core TFIIH complex	3	18	1
CC	GO:0000808	origin recognition complex	2	12	1
CC	GO:0005852	eukaryotic translation initiation factor 3 complex	2	12	1
CC	GO:0005960	glycine cleavage complex	3	19	1
CC	GO:0005667	transcription factor complex	5	32	1
CC	GO:0005853	eukaryotic translation elongation factor 1 complex	4	26	1
CC	GO:0008352	katanin complex	2	13	1
CC	GO:0008290	F-actin capping protein complex	1	6	1
CC	GO:0030123	AP-3 adaptor complex	1	6	1
CC	GO:0030532	small nuclear ribonucleoprotein complex	1	6	1
CC	GO:0045254	pyruvate dehydrogenase complex	1	6	1
CC	GO:0070461	SAGA-type complex	3	20	1
CC	GO:0000015	phosphopyruvate hydratase complex	2	14	1
CC	GO:0008250	oligosaccharyltransferase complex	2	14	1
CC	GO:0030173	integral component of Golgi membrane	2	14	1
CC	GO:0000151	ubiquitin ligase complex	31	200	1
CC	GO:0005789	endoplasmic reticulum membrane	7	48	1
CC	GO:0009523	photosystem II	15	101	1
CC	GO:0005795	Golgi stack	3	22	1
CC	GO:0005856	cytoskeleton	8	56	1
CC	GO:0031361	integral component of thylakoid membrane	1	8	1
CC	GO:0005777	peroxisome	9	65	1
CC	GO:0042651	thylakoid membrane	4	31	1
CC	GO:0005672	transcription factor TFIIA complex	2	17	1
CC	GO:0000159	protein phosphatase type 2A complex	7	54	1
CC	GO:0030118	clathrin coat	6	48	1
CC	GO:0005750	mitochondrial respiratory chain complex III	1	11	1
CC	GO:0005945	6-phosphofructokinase complex	4	36	1
CC	GO:0030127	COPII vesicle coat	3	29	1
CC	GO:0005680	anaphase-promoting complex	2	21	1
CC	GO:0005674	transcription factor TFIIF complex	1	12	1
CC	GO:0005885	Arp2/3 protein complex	1	12	1
CC	GO:0030117	membrane coat	10	81	1
CC	GO:0005730	nucleolus	3	30	1
CC	GO:0005744	mitochondrial inner membrane presequence translocase complex	4	38	1
CC	GO:0016272	prefoldin complex	3	32	1
CC	GO:0048500	signal recognition particle	3	32	1
CC	GO:0043234	protein complex	11	95	1
CC	GO:0009522	photosystem I	7	66	1
CC	GO:0030915	Smc5-Smc6 complex	1	16	1
CC	GO:0005874	microtubule	10	90	1
CC	GO:0019867	outer membrane	1	17	1
CC	GO:0005743	mitochondrial inner membrane	4	45	1
CC	GO:0005971	ribonucleoside-diphosphate reductase complex	1	18	1
CC	GO:0000502	proteasome complex	1	26	1
CC	GO:0000124	SAGA complex	0	4	1
CC	GO:0000178	exosome (RNase complex)	0	5	1
CC	GO:0000799	nuclear condensin complex	0	1	1
CC	GO:0005615	extracellular space	0	16	1
CC	GO:0005666	DNA-directed RNA polymerase III complex	0	4	1
CC	GO:0005751	mitochondrial respiratory chain complex IV	0	4	1
CC	GO:0005785	signal recognition particle receptor complex	0	4	1
CC	GO:0005794	Golgi apparatus	0	11	1
CC	GO:0005798	Golgi-associated vesicle	0	7	1
CC	GO:0005846	nuclear cap binding complex	0	6	1
CC	GO:0005847	mRNA cleavage and polyadenylation specificity factor complex	0	2	1
CC	GO:0005849	mRNA cleavage factor complex	0	15	1
CC	GO:0005938	cell cortex	0	10	1
CC	GO:0005952	cAMP-dependent protein kinase complex	0	2	1
CC	GO:0009341	beta-galactosidase complex	0	2	1
CC	GO:0009512	cytochrome b6f complex	0	6	1
CC	GO:0009521	photosystem	0	9	1
CC	GO:0009536	plastid	0	1	1
CC	GO:0009539	photosystem II reaction center	0	3	1
CC	GO:0009579	thylakoid	0	16	1
CC	GO:0017119	Golgi transport complex	0	16	1
CC	GO:0019028	viral capsid	0	1	1
CC	GO:0030076	light-harvesting complex	0	5	1
CC	GO:0030096	plasma membrane-derived thylakoid photosystem II	0	2	1
CC	GO:0030122	AP-2 adaptor complex	0	5	1
CC	GO:0030870	Mre11 complex	0	2	1
CC	GO:0031305	integral component of mitochondrial inner membrane	0	4	1
CC	GO:0032039	integrator complex	0	2	1
CC	GO:0033588	Elongator holoenzyme complex	0	3	1
CC	GO:0042597	periplasmic space	0	2	1
CC	GO:0042720	mitochondrial inner membrane peptidase complex	0	8	1
CC	GO:0043189	H4/H2A histone acetyltransferase complex	0	9	1
CC	GO:0043240	Fanconi anaemia nuclear complex	0	2	1
CC	GO:0043626	PCNA complex	0	6	1
CC	GO:0044431	Golgi apparatus part	0	4	1
CC	GO:0045239	tricarboxylic acid cycle enzyme complex	0	3	1
CC	GO:0045252	oxoglutarate dehydrogenase complex	0	8	1
CC	GO:0046540	U4/U6 x U5 tri-snRNP complex	0	15	1
CC	GO:0070531	BRCA1-A complex	0	2	1
CC	GO:0070552	BRISC complex	0	2	1
CC	GO:0070652	HAUS complex	0	4	1
CC	GO:0071203	WASH complex	0	2	1
CC	GO:0072546	ER membrane protein complex	0	8	1
BP	GO:0008152	metabolic process	529	2196	2.07191e-16
BP	GO:0006468	protein phosphorylation	762	3490	3.40042e-13
BP	GO:0055085	transmembrane transport	387	1660	5.09102e-10
BP	GO:0055114	oxidation-reduction process	792	3869	4.89443e-08
BP	GO:0006629	lipid metabolic process	172	705	1.53802e-05
BP	GO:0019419	sulfate reduction	8	8	6.63156e-05
BP	GO:0000103	sulfate assimilation	15	26	0.0002398
BP	GO:0006334	nucleosome assembly	64	219	0.0002398
BP	GO:0009058	biosynthetic process	117	475	0.000499126
BP	GO:0006952	defense response	132	558	0.00105001
BP	GO:0006810	transport	255	1201	0.00150156
BP	GO:0005975	carbohydrate metabolic process	311	1504	0.00171143
BP	GO:0006457	protein folding	110	457	0.0018087
BP	GO:0046274	lignin catabolic process	20	48	0.00182416
BP	GO:0006855	drug transmembrane transport	64	237	0.00197377
BP	GO:0009073	aromatic amino acid family biosynthetic process	14	29	0.00336132
BP	GO:0006633	fatty acid biosynthetic process	65	248	0.00400331
BP	GO:0007018	microtubule-based movement	49	176	0.00540741
BP	GO:0006869	lipid transport	26	77	0.0070804
BP	GO:0008272	sulfate transport	19	52	0.0152008
BP	GO:0016559	peroxisome fission	9	17	0.0210541
BP	GO:0030244	cellulose biosynthetic process	30	100	0.0210541
BP	GO:0006032	chitin catabolic process	21	65	0.0435229
BP	GO:0006857	oligopeptide transport	20	62	0.0544928
BP	GO:0006108	malate metabolic process	18	54	0.0571494
BP	GO:0015696	ammonium transport	9	20	0.070156
BP	GO:0072488	ammonium transmembrane transport	9	20	0.070156
BP	GO:0006811	ion transport	22	73	0.0741209
BP	GO:0016998	cell wall macromolecule catabolic process	26	91	0.0741209
BP	GO:0000160	phosphorelay signal transduction system	45	183	0.0907942
BP	GO:0046417	chorismate metabolic process	6	11	0.0985339
BP	GO:0006568	tryptophan metabolic process	11	29	0.104747
BP	GO:0006950	response to stress	56	242	0.122433
BP	GO:0006656	phosphatidylcholine biosynthetic process	4	6	0.160644
BP	GO:0018160	peptidyl-pyrromethane cofactor linkage	4	6	0.160644
BP	GO:0005985	sucrose metabolic process	10	27	0.160644
BP	GO:0009081	branched-chain amino acid metabolic process	11	31	0.160644
BP	GO:0006542	glutamine biosynthetic process	9	24	0.205896
BP	GO:0070588	calcium ion transmembrane transport	12	37	0.216881
BP	GO:0006412	translation	255	1344	0.216881
BP	GO:0016043	cellular component organization	16	55	0.216881
BP	GO:0051252	regulation of RNA metabolic process	5	10	0.216881
BP	GO:0009098	leucine biosynthetic process	8	21	0.216881
BP	GO:0006561	proline biosynthetic process	9	25	0.216881
BP	GO:0006865	amino acid transport	3	4	0.216881
BP	GO:0019509	L-methionine salvage from methylthioadenosine	3	4	0.216881
BP	GO:0051188	cofactor biosynthetic process	3	4	0.216881
BP	GO:0071267	L-methionine salvage	3	4	0.216881
BP	GO:0042545	cell wall modification	50	223	0.216881
BP	GO:0015914	phospholipid transport	13	42	0.216881
BP	GO:0030001	metal ion transport	69	323	0.22049
BP	GO:0050832	defense response to fungus	4	7	0.22049
BP	GO:0051726	regulation of cell cycle	21	79	0.22049
BP	GO:0006535	cysteine biosynthetic process from serine	14	47	0.22112
BP	GO:0048544	recognition of pollen	29	118	0.22112
BP	GO:0006508	proteolysis	295	1579	0.233491
BP	GO:0007186	G-protein coupled receptor signaling pathway	15	52	0.233491
BP	GO:0043086	negative regulation of catalytic activity	32	134	0.235998
BP	GO:0008610	lipid biosynthetic process	24	95	0.244425
BP	GO:0044237	cellular metabolic process	53	243	0.252979
BP	GO:0003333	amino acid transmembrane transport	13	44	0.261071
BP	GO:0015780	nucleotide-sugar transport	5	11	0.261071
BP	GO:0007131	reciprocal meiotic recombination	2	2	0.284824
BP	GO:0009439	cyanate metabolic process	2	2	0.284824
BP	GO:0009972	cytidine deamination	4	8	0.310876
BP	GO:0035556	intracellular signal transduction	24	99	0.343755
BP	GO:0006749	glutathione metabolic process	11	37	0.343755
BP	GO:0006807	nitrogen compound metabolic process	18	70	0.353422
BP	GO:0009298	GDP-mannose biosynthetic process	4	9	0.444169
BP	GO:0042742	defense response to bacterium	4	9	0.444169
BP	GO:0044267	cellular protein metabolic process	29	128	0.444169
BP	GO:0006006	glucose metabolic process	11	39	0.444169
BP	GO:0005978	glycogen biosynthetic process	6	17	0.444169
BP	GO:0009097	isoleucine biosynthetic process	6	17	0.444169
BP	GO:0007585	respiratory gaseous exchange	5	13	0.444169
BP	GO:0009269	response to desiccation	5	13	0.444169
BP	GO:0009664	plant-type cell wall organization	25	108	0.445373
BP	GO:0046854	phosphatidylinositol phosphorylation	23	98	0.446313
BP	GO:0006270	DNA replication initiation	8	26	0.465281
BP	GO:0006506	GPI anchor biosynthetic process	11	40	0.484818
BP	GO:0009396	folic acid-containing compound biosynthetic process	12	45	0.487497
BP	GO:0006164	purine nucleotide biosynthetic process	9	31	0.487497
BP	GO:0006637	acyl-CoA metabolic process	3	6	0.487497
BP	GO:0007030	Golgi organization	3	6	0.487497
BP	GO:0006221	pyrimidine nucleotide biosynthetic process	8	27	0.505512
BP	GO:0006308	DNA catabolic process	5	14	0.505512
BP	GO:0006556	S-adenosylmethionine biosynthetic process	5	14	0.505512
BP	GO:0006790	sulfur compound metabolic process	5	14	0.505512
BP	GO:0009072	aromatic amino acid family metabolic process	5	14	0.505512
BP	GO:0010038	response to metal ion	5	14	0.505512
BP	GO:0006808	regulation of nitrogen utilization	2	3	0.533963
BP	GO:0006200	ATP catabolic process	11	42	0.564395
BP	GO:0006465	signal peptide processing	11	42	0.564395
BP	GO:0046939	nucleotide phosphorylation	8	28	0.573037
BP	GO:0008652	cellular amino acid biosynthetic process	17	72	0.573037
BP	GO:0006012	galactose metabolic process	9	33	0.590992
BP	GO:0051603	proteolysis involved in cellular protein catabolic process	21	93	0.590992
BP	GO:0006066	alcohol metabolic process	7	24	0.605204
BP	GO:0032259	methylation	11	43	0.605204
BP	GO:0030036	actin cytoskeleton organization	21	94	0.605204
BP	GO:0006163	purine nucleotide metabolic process	3	7	0.605204
BP	GO:0006562	proline catabolic process	3	7	0.605204
BP	GO:0009446	putrescine biosynthetic process	3	7	0.605204
BP	GO:0015996	chlorophyll catabolic process	3	7	0.605204
BP	GO:0006730	one-carbon metabolic process	9	34	0.627692
BP	GO:0006801	superoxide metabolic process	9	34	0.627692
BP	GO:0006816	calcium ion transport	6	20	0.628186
BP	GO:0015743	malate transport	10	39	0.629991
BP	GO:0045454	cell redox homeostasis	80	419	0.652568
BP	GO:0006071	glycerol metabolic process	14	60	0.681399
BP	GO:0006754	ATP biosynthetic process	10	40	0.681399
BP	GO:0009987	cellular process	12	50	0.681399
BP	GO:0019310	inositol catabolic process	4	12	0.681399
BP	GO:0031120	snRNA pseudouridine synthesis	4	12	0.681399
BP	GO:0046938	phytochelatin biosynthetic process	4	12	0.681399
BP	GO:0006526	arginine biosynthetic process	7	26	0.681399
BP	GO:0006571	tyrosine biosynthetic process	2	4	0.681399
BP	GO:0006884	cell volume homeostasis	2	4	0.681399
BP	GO:0009234	menaquinone biosynthetic process	2	4	0.681399
BP	GO:0019370	leukotriene biosynthetic process	2	4	0.681399
BP	GO:0045039	protein import into mitochondrial inner membrane	2	4	0.681399
BP	GO:0071586	CAAX-box protein processing	2	4	0.681399
BP	GO:0006298	mismatch repair	8	31	0.681399
BP	GO:0006820	anion transport	9	36	0.681399
BP	GO:0042546	cell wall biogenesis	9	36	0.681399
BP	GO:0006428	isoleucyl-tRNA aminoacylation	3	8	0.681399
BP	GO:0006471	protein ADP-ribosylation	3	8	0.681399
BP	GO:0007034	vacuolar transport	3	8	0.681399
BP	GO:0042823	pyridoxal phosphate biosynthetic process	3	8	0.681399
BP	GO:0051260	protein homooligomerization	3	8	0.681399
BP	GO:0015992	proton transport	15	67	0.696877
BP	GO:0006081	cellular aldehyde metabolic process	5	17	0.696877
BP	GO:0009094	L-phenylalanine biosynthetic process	6	22	0.728849
BP	GO:0006098	pentose-phosphate shunt	10	42	0.742166
BP	GO:0007076	mitotic chromosome condensation	4	13	0.764491
BP	GO:0071722	detoxification of arsenic-containing substance	4	13	0.764491
BP	GO:0071805	potassium ion transmembrane transport	13	58	0.767435
BP	GO:0006979	response to oxidative stress	64	340	0.767758
BP	GO:0009190	cyclic nucleotide biosynthetic process	1	1	0.767758
BP	GO:0035023	regulation of Rho protein signal transduction	1	1	0.767758
BP	GO:0046660	female sex differentiation	1	1	0.767758
BP	GO:0051056	regulation of small GTPase mediated signal transduction	1	1	0.767758
BP	GO:0030150	protein import into mitochondrial matrix	5	18	0.774723
BP	GO:0008283	cell proliferation	6	23	0.780356
BP	GO:0009086	methionine biosynthetic process	6	23	0.780356
BP	GO:0000910	cytokinesis	7	28	0.780356
BP	GO:0000245	spliceosomal complex assembly	3	9	0.780356
BP	GO:0006435	threonyl-tRNA aminoacylation	3	9	0.780356
BP	GO:0010508	positive regulation of autophagy	3	9	0.780356
BP	GO:0016558	protein import into peroxisome matrix	3	9	0.780356
BP	GO:0008654	phospholipid biosynthetic process	11	49	0.801671
BP	GO:0009725	response to hormone	14	65	0.807321
BP	GO:0006168	adenine salvage	4	14	0.808104
BP	GO:0006436	tryptophanyl-tRNA aminoacylation	4	14	0.808104
BP	GO:0006525	arginine metabolic process	2	5	0.808104
BP	GO:0019439	aromatic compound catabolic process	2	5	0.808104
BP	GO:0043044	ATP-dependent chromatin remodeling	2	5	0.808104
BP	GO:0046373	L-arabinose metabolic process	2	5	0.808104
BP	GO:0046835	carbohydrate phosphorylation	2	5	0.808104
BP	GO:0032313	regulation of Rab GTPase activity	15	71	0.808104
BP	GO:0006189	'de novo' IMP biosynthetic process	5	19	0.808104
BP	GO:0051276	chromosome organization	5	19	0.808104
BP	GO:0019752	carboxylic acid metabolic process	14	66	0.815226
BP	GO:0006418	tRNA aminoacylation for protein translation	37	193	0.815226
BP	GO:0009607	response to biotic stimulus	16	77	0.820756
BP	GO:0006662	glycerol ether metabolic process	26	133	0.863486
BP	GO:0030163	protein catabolic process	14	67	0.863486
BP	GO:0006432	phenylalanyl-tRNA aminoacylation	3	10	0.878209
BP	GO:0032312	regulation of ARF GTPase activity	13	62	0.881131
BP	GO:0009408	response to heat	6	25	0.883486
BP	GO:0005986	sucrose biosynthetic process	4	15	0.884606
BP	GO:0006438	valyl-tRNA aminoacylation	4	15	0.884606
BP	GO:0000226	microtubule cytoskeleton organization	11	52	0.897475
BP	GO:0016226	iron-sulfur cluster assembly	10	47	0.897475
BP	GO:0033014	tetrapyrrole biosynthetic process	7	31	0.897475
BP	GO:0006096	glycolysis	32	170	0.897475
BP	GO:0006563	L-serine metabolic process	6	26	0.897475
BP	GO:0006545	glycine biosynthetic process	2	6	0.897475
BP	GO:0015940	pantothenate biosynthetic process	2	6	0.897475
BP	GO:0031047	gene silencing by RNA	2	6	0.897475
BP	GO:0050790	regulation of catalytic activity	2	6	0.897475
BP	GO:0006909	phagocytosis	5	21	0.897475
BP	GO:0006094	gluconeogenesis	4	16	0.897475
BP	GO:0006537	glutamate biosynthetic process	4	16	0.897475
BP	GO:0006222	UMP biosynthetic process	3	11	0.897475
BP	GO:0006434	seryl-tRNA aminoacylation	3	11	0.897475
BP	GO:0006461	protein complex assembly	3	11	0.897475
BP	GO:0009790	embryo development	3	11	0.897475
BP	GO:0015969	guanosine tetraphosphate metabolic process	3	11	0.897475
BP	GO:0009082	branched-chain amino acid biosynthetic process	6	27	0.897475
BP	GO:0015976	carbon utilization	6	27	0.897475
BP	GO:0044262	cellular carbohydrate metabolic process	12	60	0.897475
BP	GO:0006281	DNA repair	38	208	0.897475
BP	GO:0006306	DNA methylation	5	22	0.897475
BP	GO:0009415	response to water	5	22	0.897475
BP	GO:0046470	phosphatidylcholine metabolic process	5	22	0.897475
BP	GO:0006886	intracellular protein transport	131	750	0.897475
BP	GO:0000075	cell cycle checkpoint	1	2	0.897475
BP	GO:0000086	G2/M transition of mitotic cell cycle	1	2	0.897475
BP	GO:0000918	barrier septum site selection	1	2	0.897475
BP	GO:0002098	tRNA wobble uridine modification	1	2	0.897475
BP	GO:0006208	pyrimidine nucleobase catabolic process	1	2	0.897475
BP	GO:0006261	DNA-dependent DNA replication	1	2	0.897475
BP	GO:0006282	regulation of DNA repair	1	2	0.897475
BP	GO:0009063	cellular amino acid catabolic process	1	2	0.897475
BP	GO:0009312	oligosaccharide biosynthetic process	1	2	0.897475
BP	GO:0009934	regulation of meristem structural organization	1	2	0.897475
BP	GO:0017003	protein-heme linkage	1	2	0.897475
BP	GO:0019277	UDP-N-acetylgalactosamine biosynthetic process	1	2	0.897475
BP	GO:0019295	coenzyme M biosynthetic process	1	2	0.897475
BP	GO:0019556	histidine catabolic process to glutamate and formamide	1	2	0.897475
BP	GO:0019627	urea metabolic process	1	2	0.897475
BP	GO:0030328	prenylcysteine catabolic process	1	2	0.897475
BP	GO:0032508	DNA duplex unwinding	1	2	0.897475
BP	GO:0043419	urea catabolic process	1	2	0.897475
BP	GO:0046080	dUTP metabolic process	1	2	0.897475
BP	GO:0046653	tetrahydrofolate metabolic process	1	2	0.897475
BP	GO:0048280	vesicle fusion with Golgi apparatus	1	2	0.897475
BP	GO:0000272	polysaccharide catabolic process	7	33	0.897475
BP	GO:0007067	mitosis	7	33	0.897475
BP	GO:0006260	DNA replication	30	163	0.897475
BP	GO:0007165	signal transduction	172	992	0.897475
BP	GO:0006400	tRNA modification	4	17	0.897475
BP	GO:0006541	glutamine metabolic process	4	17	0.897475
BP	GO:0006073	cellular glucan metabolic process	18	95	0.897475
BP	GO:0006913	nucleocytoplasmic transport	37	204	0.897475
BP	GO:0006072	glycerol-3-phosphate metabolic process	6	28	0.897475
BP	GO:0006544	glycine metabolic process	6	28	0.897475
BP	GO:0006750	glutathione biosynthetic process	6	28	0.897475
BP	GO:0007010	cytoskeleton organization	6	28	0.897475
BP	GO:0006665	sphingolipid metabolic process	3	12	0.897475
BP	GO:0007031	peroxisome organization	3	12	0.897475
BP	GO:0046474	glycerophospholipid biosynthetic process	3	12	0.897475
BP	GO:0006364	rRNA processing	17	90	0.897475
BP	GO:0006431	methionyl-tRNA aminoacylation	2	7	0.897475
BP	GO:0006897	endocytosis	2	7	0.897475
BP	GO:0009245	lipid A biosynthetic process	2	7	0.897475
BP	GO:0015074	DNA integration	2	7	0.897475
BP	GO:0016973	poly(A)+ mRNA export from nucleus	2	7	0.897475
BP	GO:0042256	mature ribosome assembly	2	7	0.897475
BP	GO:0051103	DNA ligation involved in DNA repair	2	7	0.897475
BP	GO:0009690	cytokinin metabolic process	5	23	0.906347
BP	GO:0046034	ATP metabolic process	7	34	0.906347
BP	GO:0006470	protein dephosphorylation	35	194	0.906347
BP	GO:0006904	vesicle docking involved in exocytosis	8	40	0.924659
BP	GO:0043039	tRNA aminoacylation	8	40	0.924659
BP	GO:0006357	regulation of transcription from RNA polymerase II promoter	11	57	0.924659
BP	GO:0009966	regulation of signal transduction	6	29	0.924659
BP	GO:0016114	terpenoid biosynthetic process	4	18	0.924659
BP	GO:0046907	intracellular transport	4	18	0.924659
BP	GO:0006396	RNA processing	33	185	0.955809
BP	GO:0006515	misfolded or incompletely synthesized protein catabolic process	5	24	0.955809
BP	GO:0008643	carbohydrate transport	5	24	0.955809
BP	GO:0016117	carotenoid biosynthetic process	5	24	0.955809
BP	GO:0018342	protein prenylation	3	13	0.955809
BP	GO:0005992	trehalose biosynthetic process	11	58	0.955809
BP	GO:0006887	exocytosis	17	93	0.963749
BP	GO:0006813	potassium ion transport	9	47	0.963749
BP	GO:0006413	translational initiation	24	134	0.963749
BP	GO:0006284	base-excision repair	10	53	0.963749
BP	GO:0006725	cellular aromatic compound metabolic process	4	19	0.963749
BP	GO:0016042	lipid catabolic process	4	19	0.963749
BP	GO:0045226	extracellular polysaccharide biosynthetic process	4	19	0.963749
BP	GO:0006231	dTMP biosynthetic process	2	8	0.963749
BP	GO:0006555	methionine metabolic process	2	8	0.963749
BP	GO:0007155	cell adhesion	2	8	0.963749
BP	GO:0019307	mannose biosynthetic process	2	8	0.963749
BP	GO:0000162	tryptophan biosynthetic process	5	25	0.963749
BP	GO:0006265	DNA topological change	9	48	0.963749
BP	GO:0019953	sexual reproduction	6	31	0.963749
BP	GO:0000256	allantoin catabolic process	1	3	0.963749
BP	GO:0006696	ergosterol biosynthetic process	1	3	0.963749
BP	GO:0009102	biotin biosynthetic process	1	3	0.963749
BP	GO:0030488	tRNA methylation	1	3	0.963749
BP	GO:0042128	nitrate assimilation	1	3	0.963749
BP	GO:0045005	maintenance of fidelity involved in DNA-dependent DNA replication	1	3	0.963749
BP	GO:0046949	fatty-acyl-CoA biosynthetic process	1	3	0.963749
BP	GO:0048034	heme O biosynthetic process	1	3	0.963749
BP	GO:0051186	cofactor metabolic process	1	3	0.963749
BP	GO:0071951	conversion of methionyl-tRNA to N-formyl-methionyl-tRNA	1	3	0.963749
BP	GO:0006338	chromatin remodeling	3	14	0.963749
BP	GO:0006559	L-phenylalanine catabolic process	3	14	0.963749
BP	GO:0006885	regulation of pH	3	14	0.963749
BP	GO:0016485	protein processing	3	14	0.963749
BP	GO:0017004	cytochrome complex assembly	3	14	0.963749
BP	GO:0044070	regulation of anion transport	3	14	0.963749
BP	GO:0006812	cation transport	68	396	0.966793
BP	GO:0006184	GTP catabolic process	60	350	0.978022
BP	GO:0006536	glutamate metabolic process	5	26	0.978022
BP	GO:0007050	cell cycle arrest	5	26	0.978022
BP	GO:0006075	(1->3)-beta-D-glucan biosynthetic process	6	32	0.978022
BP	GO:0000723	telomere maintenance	2	9	0.978022
BP	GO:0006166	purine ribonucleoside salvage	2	9	0.978022
BP	GO:0006788	heme oxidation	2	9	0.978022
BP	GO:0006839	mitochondrial transport	2	9	0.978022
BP	GO:0000902	cell morphogenesis	3	15	0.978022
BP	GO:0032957	inositol trisphosphate metabolic process	3	15	0.978022
BP	GO:0006564	L-serine biosynthetic process	4	21	0.978022
BP	GO:0007154	cell communication	4	21	0.978022
BP	GO:0009107	lipoate biosynthetic process	4	21	0.978022
BP	GO:0043161	proteasome-mediated ubiquitin-dependent protein catabolic process	4	21	0.978022
BP	GO:0016192	vesicle-mediated transport	64	378	0.978022
BP	GO:0071577	zinc ion transmembrane transport	7	39	0.978022
BP	GO:0006814	sodium ion transport	8	45	0.978022
BP	GO:0006479	protein methylation	9	51	0.978022
BP	GO:0006397	mRNA processing	12	70	0.978022
BP	GO:0006520	cellular amino acid metabolic process	23	136	0.978022
BP	GO:0001522	pseudouridine synthesis	8	46	0.978022
BP	GO:0006631	fatty acid metabolic process	7	40	0.978022
BP	GO:0006415	translational termination	5	28	0.978022
BP	GO:0006013	mannose metabolic process	2	10	0.978022
BP	GO:0006021	inositol biosynthetic process	2	10	0.978022
BP	GO:0006090	pyruvate metabolic process	2	10	0.978022
BP	GO:0006402	mRNA catabolic process	2	10	0.978022
BP	GO:0006419	alanyl-tRNA aminoacylation	2	10	0.978022
BP	GO:0006420	arginyl-tRNA aminoacylation	2	10	0.978022
BP	GO:0006422	aspartyl-tRNA aminoacylation	2	10	0.978022
BP	GO:0006680	glucosylceramide catabolic process	2	10	0.978022
BP	GO:0006891	intra-Golgi vesicle-mediated transport	2	10	0.978022
BP	GO:0009088	threonine biosynthetic process	2	10	0.978022
BP	GO:0009250	glucan biosynthetic process	2	10	0.978022
BP	GO:0019430	removal of superoxide radicals	2	10	0.978022
BP	GO:0006007	glucose catabolic process	1	4	0.978022
BP	GO:0006097	glyoxylate cycle	1	4	0.978022
BP	GO:0006303	double-strand break repair via nonhomologous end joining	1	4	0.978022
BP	GO:0006348	chromatin silencing at telomere	1	4	0.978022
BP	GO:0006379	mRNA cleavage	1	4	0.978022
BP	GO:0006429	leucyl-tRNA aminoacylation	1	4	0.978022
BP	GO:0006760	folic acid-containing compound metabolic process	1	4	0.978022
BP	GO:0006772	thiamine metabolic process	1	4	0.978022
BP	GO:0007020	microtubule nucleation	1	4	0.978022
BP	GO:0007094	mitotic spindle assembly checkpoint	1	4	0.978022
BP	GO:0009229	thiamine diphosphate biosynthetic process	1	4	0.978022
BP	GO:0009688	abscisic acid biosynthetic process	1	4	0.978022
BP	GO:0015711	organic anion transport	1	4	0.978022
BP	GO:0016051	carbohydrate biosynthetic process	1	4	0.978022
BP	GO:0016573	histone acetylation	1	4	0.978022
BP	GO:0018343	protein farnesylation	1	4	0.978022
BP	GO:0019856	pyrimidine nucleobase biosynthetic process	1	4	0.978022
BP	GO:0030261	chromosome condensation	1	4	0.978022
BP	GO:0030301	cholesterol transport	1	4	0.978022
BP	GO:0031145	anaphase-promoting complex-dependent proteasomal ubiquitin-dependent protein catabolic process	1	4	0.978022
BP	GO:0032955	regulation of barrier septum assembly	1	4	0.978022
BP	GO:0042127	regulation of cell proliferation	1	4	0.978022
BP	GO:0043066	negative regulation of apoptotic process	1	4	0.978022
BP	GO:0045116	protein neddylation	1	4	0.978022
BP	GO:0006888	ER to Golgi vesicle-mediated transport	10	59	1
BP	GO:0006289	nucleotide-excision repair	9	53	1
BP	GO:0007205	protein kinase C-activating G-protein coupled receptor signaling pathway	7	41	1
BP	GO:0030042	actin filament depolymerization	6	35	1
BP	GO:0008299	isoprenoid biosynthetic process	12	72	1
BP	GO:0009116	nucleoside metabolic process	10	60	1
BP	GO:0006139	nucleobase-containing compound metabolic process	20	121	1
BP	GO:0022900	electron transport chain	7	42	1
BP	GO:0009611	response to wounding	2	11	1
BP	GO:0042549	photosystem II stabilization	2	11	1
BP	GO:0042026	protein refolding	6	36	1
BP	GO:0000079	regulation of cyclin-dependent protein serine/threonine kinase activity	20	122	1
BP	GO:0006014	D-ribose metabolic process	5	30	1
BP	GO:0006546	glycine catabolic process	5	30	1
BP	GO:0006414	translational elongation	15	92	1
BP	GO:0006606	protein import into nucleus	4	24	1
BP	GO:0009231	riboflavin biosynthetic process	4	24	1
BP	GO:0015770	sucrose transport	4	24	1
BP	GO:0006259	DNA metabolic process	8	49	1
BP	GO:0000045	autophagic vacuole assembly	1	5	1
BP	GO:0000077	DNA damage checkpoint	1	5	1
BP	GO:0006427	histidyl-tRNA aminoacylation	1	5	1
BP	GO:0006915	apoptotic process	1	5	1
BP	GO:0009873	ethylene-activated signaling pathway	1	5	1
BP	GO:0016255	attachment of GPI anchor to protein	1	5	1
BP	GO:0017001	antibiotic catabolic process	1	5	1
BP	GO:0019632	shikimate metabolic process	1	5	1
BP	GO:0034220	ion transmembrane transport	1	5	1
BP	GO:0045132	meiotic chromosome segregation	1	5	1
BP	GO:0006165	nucleoside diphosphate phosphorylation	3	18	1
BP	GO:0006183	GTP biosynthetic process	3	18	1
BP	GO:0006228	UTP biosynthetic process	3	18	1
BP	GO:0006241	CTP biosynthetic process	3	18	1
BP	GO:0006605	protein targeting	3	18	1
BP	GO:0015991	ATP hydrolysis coupled proton transport	20	124	1
BP	GO:0009451	RNA modification	8	50	1
BP	GO:0046488	phosphatidylinositol metabolic process	8	50	1
BP	GO:0000724	double-strand break repair via homologous recombination	2	12	1
BP	GO:0019464	glycine decarboxylation via glycine cleavage system	2	12	1
BP	GO:0007049	cell cycle	4	25	1
BP	GO:0015693	magnesium ion transport	9	57	1
BP	GO:0006777	Mo-molybdopterin cofactor biosynthetic process	3	19	1
BP	GO:0007264	small GTPase mediated signal transduction	63	390	1
BP	GO:0006452	translational frameshifting	2	13	1
BP	GO:0006529	asparagine biosynthetic process	2	13	1
BP	GO:0006741	NADP biosynthetic process	2	13	1
BP	GO:0008380	RNA splicing	2	13	1
BP	GO:0015937	coenzyme A biosynthetic process	2	13	1
BP	GO:0019318	hexose metabolic process	2	13	1
BP	GO:0019674	NAD metabolic process	2	13	1
BP	GO:0045040	protein import into mitochondrial outer membrane	2	13	1
BP	GO:0045901	positive regulation of translational elongation	2	13	1
BP	GO:0045905	positive regulation of translational termination	2	13	1
BP	GO:0051013	microtubule severing	2	13	1
BP	GO:0006000	fructose metabolic process	1	6	1
BP	GO:0006086	acetyl-CoA biosynthetic process from pyruvate	1	6	1
BP	GO:0006566	threonine metabolic process	1	6	1
BP	GO:0006650	glycerophospholipid metabolic process	1	6	1
BP	GO:0006672	ceramide metabolic process	1	6	1
BP	GO:0009252	peptidoglycan biosynthetic process	1	6	1
BP	GO:0009311	oligosaccharide metabolic process	1	6	1
BP	GO:0016568	chromatin modification	1	6	1
BP	GO:0019673	GDP-mannose metabolic process	1	6	1
BP	GO:0032968	positive regulation of transcription elongation from RNA polymerase II promoter	1	6	1
BP	GO:0038032	termination of G-protein coupled receptor signaling pathway	1	6	1
BP	GO:0043967	histone H4 acetylation	1	6	1
BP	GO:0043968	histone H2A acetylation	1	6	1
BP	GO:0090116	C-5 methylation of cytosine	1	6	1
BP	GO:0016311	dephosphorylation	12	78	1
BP	GO:0006486	protein glycosylation	18	116	1
BP	GO:0006744	ubiquinone biosynthetic process	3	20	1
BP	GO:0006817	phosphate ion transport	3	20	1
BP	GO:0006310	DNA recombination	6	40	1
BP	GO:0016571	histone methylation	4	27	1
BP	GO:0042254	ribosome biogenesis	12	80	1
BP	GO:0009813	flavonoid biosynthetic process	2	14	1
BP	GO:0006621	protein retention in ER lumen	4	28	1
BP	GO:0016310	phosphorylation	7	48	1
BP	GO:0000154	rRNA modification	1	7	1
BP	GO:0006424	glutamyl-tRNA aminoacylation	1	7	1
BP	GO:0006499	N-terminal protein myristoylation	1	7	1
BP	GO:0006505	GPI anchor metabolic process	1	7	1
BP	GO:0009059	macromolecule biosynthetic process	1	7	1
BP	GO:0009405	pathogenesis	1	7	1
BP	GO:0015886	heme transport	1	7	1
BP	GO:0071266	'de novo' L-methionine biosynthetic process	1	7	1
BP	GO:0006367	transcription initiation from RNA polymerase II promoter	7	49	1
BP	GO:0001510	RNA methylation	4	29	1
BP	GO:0006796	phosphate-containing compound metabolic process	4	29	1
BP	GO:0046836	glycolipid transport	4	29	1
BP	GO:0045017	glycerolipid biosynthetic process	5	36	1
BP	GO:0009432	SOS response	2	15	1
BP	GO:0008219	cell death	8	57	1
BP	GO:0006099	tricarboxylic acid cycle	13	90	1
BP	GO:0048193	Golgi vesicle transport	3	23	1
BP	GO:0015031	protein transport	87	556	1
BP	GO:0000917	barrier septum assembly	1	8	1
BP	GO:0006302	double-strand break repair	1	8	1
BP	GO:0006423	cysteinyl-tRNA aminoacylation	1	8	1
BP	GO:0008535	respiratory chain complex IV assembly	1	8	1
BP	GO:0009152	purine ribonucleotide biosynthetic process	1	8	1
BP	GO:0051301	cell division	1	8	1
BP	GO:0006914	autophagy	2	16	1
BP	GO:0008612	peptidyl-lysine modification to hypusine	2	16	1
BP	GO:0009165	nucleotide biosynthetic process	2	16	1
BP	GO:0015979	photosynthesis	31	207	1
BP	GO:0015995	chlorophyll biosynthetic process	3	24	1
BP	GO:0016567	protein ubiquitination	37	248	1
BP	GO:0006421	asparaginyl-tRNA aminoacylation	2	17	1
BP	GO:0030259	lipid glycosylation	2	17	1
BP	GO:0006527	arginine catabolic process	1	9	1
BP	GO:0030071	regulation of mitotic metaphase/anaphase transition	1	9	1
BP	GO:0034755	iron ion transmembrane transport	1	9	1
BP	GO:0006464	cellular protein modification process	12	87	1
BP	GO:0034968	histone lysine methylation	5	40	1
BP	GO:0009435	NAD biosynthetic process	2	18	1
BP	GO:0051205	protein insertion into membrane	2	18	1
BP	GO:0006597	spermine biosynthetic process	3	26	1
BP	GO:0006821	chloride transport	3	26	1
BP	GO:0019538	protein metabolic process	7	55	1
BP	GO:0048268	clathrin coat assembly	6	48	1
BP	GO:0006446	regulation of translational initiation	1	10	1
BP	GO:0009452	7-methylguanosine RNA capping	1	10	1
BP	GO:0016075	rRNA catabolic process	1	10	1
BP	GO:0019725	cellular homeostasis	1	10	1
BP	GO:0022904	respiratory electron transport chain	1	10	1
BP	GO:0044249	cellular biosynthetic process	1	10	1
BP	GO:0006002	fructose 6-phosphate metabolic process	3	27	1
BP	GO:0015977	carbon fixation	3	27	1
BP	GO:0008295	spermidine biosynthetic process	4	35	1
BP	GO:0015986	ATP synthesis coupled proton transport	13	99	1
BP	GO:0006188	IMP biosynthetic process	1	11	1
BP	GO:0006430	lysyl-tRNA aminoacylation	1	11	1
BP	GO:0006826	iron ion transport	1	11	1
BP	GO:0006879	cellular iron ion homeostasis	1	11	1
BP	GO:0009584	detection of visible light	1	11	1
BP	GO:0018298	protein-chromophore linkage	1	11	1
BP	GO:0016570	histone modification	2	20	1
BP	GO:0009089	lysine biosynthetic process via diaminopimelate	4	37	1
BP	GO:0006102	isocitrate metabolic process	1	12	1
BP	GO:0009186	deoxyribonucleoside diphosphate metabolic process	1	12	1
BP	GO:0009306	protein secretion	1	12	1
BP	GO:0034314	Arp2/3 complex-mediated actin nucleation	1	12	1
BP	GO:0046168	glycerol-3-phosphate catabolic process	1	12	1
BP	GO:0006779	porphyrin-containing compound biosynthetic process	3	30	1
BP	GO:0009767	photosynthetic electron transport chain	1	13	1
BP	GO:0016575	histone deacetylation	1	13	1
BP	GO:0006511	ubiquitin-dependent protein catabolic process	47	332	1
BP	GO:0009308	amine metabolic process	4	39	1
BP	GO:0007275	multicellular organismal development	6	57	1
BP	GO:0008033	tRNA processing	10	87	1
BP	GO:0006207	'de novo' pyrimidine nucleobase biosynthetic process	1	15	1
BP	GO:0009113	purine nucleobase biosynthetic process	1	15	1
BP	GO:0032012	regulation of ARF protein signal transduction	1	15	1
BP	GO:0051258	protein polymerization	11	95	1
BP	GO:0007017	microtubule-based process	11	98	1
BP	GO:0006694	steroid biosynthetic process	1	17	1
BP	GO:0048015	phosphatidylinositol-mediated signaling	1	18	1
BP	GO:0006614	SRP-dependent cotranslational protein targeting to membrane	4	48	1
BP	GO:0006825	copper ion transport	1	22	1
BP	GO:0035434	copper ion transmembrane transport	1	23	1
BP	GO:0030833	regulation of actin filament polymerization	1	25	1
BP	GO:0042176	regulation of protein catabolic process	1	26	1
BP	GO:0000105	histidine biosynthetic process	1	38	1
BP	GO:0016070	RNA metabolic process	3	75	1
BP	GO:0000042	protein targeting to Golgi	0	3	1
BP	GO:0000055	ribosomal large subunit export from nucleus	0	2	1
BP	GO:0000244	spliceosomal tri-snRNP complex assembly	0	7	1
BP	GO:0001682	tRNA 5'-leader removal	0	2	1
BP	GO:0001932	regulation of protein phosphorylation	0	2	1
BP	GO:0005991	trehalose metabolic process	0	5	1
BP	GO:0006069	ethanol oxidation	0	4	1
BP	GO:0006106	fumarate metabolic process	0	3	1
BP	GO:0006144	purine nucleobase metabolic process	0	4	1
BP	GO:0006177	GMP biosynthetic process	0	3	1
BP	GO:0006223	uracil salvage	0	3	1
BP	GO:0006233	dTDP biosynthetic process	0	3	1
BP	GO:0006275	regulation of DNA replication	0	6	1
BP	GO:0006333	chromatin assembly or disassembly	0	4	1
BP	GO:0006366	transcription from RNA polymerase II promoter	0	7	1
BP	GO:0006370	7-methylguanosine mRNA capping	0	10	1
BP	GO:0006378	mRNA polyadenylation	0	17	1
BP	GO:0006383	transcription from RNA polymerase III promoter	0	4	1
BP	GO:0006425	glutaminyl-tRNA aminoacylation	0	2	1
BP	GO:0006426	glycyl-tRNA aminoacylation	0	10	1
BP	GO:0006433	prolyl-tRNA aminoacylation	0	18	1
BP	GO:0006437	tyrosyl-tRNA aminoacylation	0	3	1
BP	GO:0006450	regulation of translational fidelity	0	4	1
BP	GO:0006481	C-terminal protein methylation	0	2	1
BP	GO:0006487	protein N-linked glycosylation	0	19	1
BP	GO:0006491	N-glycan processing	0	4	1
BP	GO:0006534	cysteine metabolic process	0	2	1
BP	GO:0006543	glutamine catabolic process	0	4	1
BP	GO:0006570	tyrosine metabolic process	0	4	1
BP	GO:0006573	valine metabolic process	0	4	1
BP	GO:0006591	ornithine metabolic process	0	2	1
BP	GO:0006596	polyamine biosynthetic process	0	2	1
BP	GO:0006625	protein targeting to peroxisome	0	8	1
BP	GO:0006627	protein processing involved in protein targeting to mitochondrion	0	8	1
BP	GO:0006635	fatty acid beta-oxidation	0	12	1
BP	GO:0006644	phospholipid metabolic process	0	11	1
BP	GO:0006659	phosphatidylserine biosynthetic process	0	7	1
BP	GO:0006661	phosphatidylinositol biosynthetic process	0	4	1
BP	GO:0006729	tetrahydrobiopterin biosynthetic process	0	7	1
BP	GO:0006783	heme biosynthetic process	0	7	1
BP	GO:0006784	heme a biosynthetic process	0	4	1
BP	GO:0006824	cobalt ion transport	0	6	1
BP	GO:0006878	cellular copper ion homeostasis	0	4	1
BP	GO:0006974	cellular response to DNA damage stimulus	0	9	1
BP	GO:0007021	tubulin complex assembly	0	2	1
BP	GO:0007059	chromosome segregation	0	2	1
BP	GO:0007166	cell surface receptor signaling pathway	0	2	1
BP	GO:0008202	steroid metabolic process	0	2	1
BP	GO:0008360	regulation of cell shape	0	2	1
BP	GO:0008615	pyridoxine biosynthetic process	0	4	1
BP	GO:0009060	aerobic respiration	0	5	1
BP	GO:0009067	aspartate family amino acid biosynthetic process	0	2	1
BP	GO:0009103	lipopolysaccharide biosynthetic process	0	5	1
BP	GO:0009156	ribonucleoside monophosphate biosynthetic process	0	8	1
BP	GO:0009168	purine ribonucleoside monophosphate biosynthetic process	0	6	1
BP	GO:0009225	nucleotide-sugar metabolic process	0	3	1
BP	GO:0009228	thiamine biosynthetic process	0	9	1
BP	GO:0009236	cobalamin biosynthetic process	0	2	1
BP	GO:0009239	enterobactin biosynthetic process	0	1	1
BP	GO:0009244	lipopolysaccharide core region biosynthetic process	0	4	1
BP	GO:0009247	glycolipid biosynthetic process	0	7	1
BP	GO:0009273	peptidoglycan-based cell wall biogenesis	0	2	1
BP	GO:0009443	pyridoxal 5'-phosphate salvage	0	2	1
BP	GO:0009616	virus induced gene silencing	0	2	1
BP	GO:0009772	photosynthetic electron transport in photosystem II	0	6	1
BP	GO:0009878	nodule morphogenesis	0	1	1
BP	GO:0010024	phytochromobilin biosynthetic process	0	4	1
BP	GO:0010027	thylakoid membrane organization	0	2	1
BP	GO:0010212	response to ionizing radiation	0	1	1
BP	GO:0010380	regulation of chlorophyll biosynthetic process	0	4	1
BP	GO:0015671	oxygen transport	0	8	1
BP	GO:0015675	nickel cation transport	0	6	1
BP	GO:0015684	ferrous iron transport	0	3	1
BP	GO:0015846	polyamine transport	0	2	1
BP	GO:0015851	nucleobase transport	0	2	1
BP	GO:0015936	coenzyme A metabolic process	0	57	1
BP	GO:0016125	sterol metabolic process	0	4	1
BP	GO:0016180	snRNA processing	0	2	1
BP	GO:0016480	negative regulation of transcription from RNA polymerase III promoter	0	2	1
BP	GO:0016572	histone phosphorylation	0	1	1
BP	GO:0016598	protein arginylation	0	4	1
BP	GO:0017006	protein-tetrapyrrole linkage	0	9	1
BP	GO:0017009	protein-phycocyanobilin linkage	0	4	1
BP	GO:0017038	protein import	0	5	1
BP	GO:0017183	peptidyl-diphthamide biosynthetic process from peptidyl-histidine	0	7	1
BP	GO:0018279	protein N-linked glycosylation via asparagine	0	10	1
BP	GO:0018344	protein geranylgeranylation	0	4	1
BP	GO:0019281	L-methionine biosynthetic process from homoserine via O-succinyl-L-homoserine and cystathionine	0	2	1
BP	GO:0019358	nicotinate nucleotide salvage	0	4	1
BP	GO:0019363	pyridine nucleotide biosynthetic process	0	2	1
BP	GO:0019427	acetyl-CoA biosynthetic process from acetate	0	2	1
BP	GO:0019478	D-amino acid catabolic process	0	2	1
BP	GO:0019646	aerobic electron transport chain	0	2	1
BP	GO:0030041	actin filament polymerization	0	2	1
BP	GO:0030154	cell differentiation	0	3	1
BP	GO:0030245	cellulose catabolic process	0	3	1
BP	GO:0030418	nicotianamine biosynthetic process	0	17	1
BP	GO:0030494	bacteriochlorophyll biosynthetic process	0	4	1
BP	GO:0031123	RNA 3'-end processing	0	12	1
BP	GO:0031167	rRNA methylation	0	2	1
BP	GO:0032065	cortical protein anchoring	0	10	1
BP	GO:0032324	molybdopterin cofactor biosynthetic process	0	2	1
BP	GO:0033615	mitochondrial proton-transporting ATP synthase complex assembly	0	4	1
BP	GO:0034184	positive regulation of maintenance of mitotic sister chromatid cohesion	0	2	1
BP	GO:0034227	tRNA thio-modification	0	3	1
BP	GO:0042255	ribosome assembly	0	6	1
BP	GO:0042273	ribosomal large subunit biogenesis	0	2	1
BP	GO:0042327	positive regulation of phosphorylation	0	6	1
BP	GO:0042450	arginine biosynthetic process via ornithine	0	5	1
BP	GO:0042558	pteridine-containing compound metabolic process	0	2	1
BP	GO:0042773	ATP synthesis coupled electron transport	0	18	1
BP	GO:0042779	tRNA 3'-trailer cleavage	0	4	1
BP	GO:0043043	peptide biosynthetic process	0	6	1
BP	GO:0043085	positive regulation of catalytic activity	0	3	1
BP	GO:0043087	regulation of GTPase activity	0	1	1
BP	GO:0043412	macromolecule modification	0	4	1
BP	GO:0043461	proton-transporting ATP synthase complex assembly	0	4	1
BP	GO:0043631	RNA polyadenylation	0	16	1
BP	GO:0043666	regulation of phosphoprotein phosphatase activity	0	6	1
BP	GO:0044205	'de novo' UMP biosynthetic process	0	4	1
BP	GO:0044238	primary metabolic process	0	3	1
BP	GO:0045739	positive regulation of DNA repair	0	2	1
BP	GO:0045842	positive regulation of mitotic metaphase/anaphase transition	0	2	1
BP	GO:0045900	negative regulation of translational elongation	0	4	1
BP	GO:0045980	negative regulation of nucleotide metabolic process	0	2	1
BP	GO:0046294	formaldehyde catabolic process	0	4	1
BP	GO:0046654	tetrahydrofolate biosynthetic process	0	6	1
BP	GO:0048208	COPII vesicle coating	0	6	1
BP	GO:0048278	vesicle docking	0	4	1
BP	GO:0048478	replication fork protection	0	2	1
BP	GO:0050821	protein stabilization	0	2	1
BP	GO:0050954	sensory perception of mechanical stimulus	0	3	1
BP	GO:0051028	mRNA transport	0	4	1
BP	GO:0051090	regulation of sequence-specific DNA binding transcription factor activity	0	4	1
BP	GO:0051225	spindle assembly	0	4	1
BP	GO:0051259	protein oligomerization	0	4	1
BP	GO:0051297	centrosome organization	0	2	1
BP	GO:0051302	regulation of cell division	0	3	1
BP	GO:0070409	carbamoyl phosphate biosynthetic process	0	4	1
BP	GO:0070526	threonylcarbamoyladenosine biosynthetic process	0	2	1
BP	GO:0090399	replicative senescence	0	1	1
MF	GO:0005524	ATP binding	1395	6375	1.34985e-25
MF	GO:0004713	protein tyrosine kinase activity	714	3087	3.99949e-18
MF	GO:0003824	catalytic activity	805	3586	3.48281e-17
MF	GO:0004672	protein kinase activity	762	3484	1.41598e-13
MF	GO:0004674	protein serine/threonine kinase activity	587	2597	5.10612e-13
MF	GO:0000166	nucleotide binding	705	3328	7.94119e-10
MF	GO:0005506	iron ion binding	281	1186	4.63279e-08
MF	GO:0016491	oxidoreductase activity	426	1974	8.73626e-07
MF	GO:0046872	metal ion binding	188	759	8.73626e-07
MF	GO:0005215	transporter activity	183	771	2.85613e-05
MF	GO:0017111	nucleoside-triphosphatase activity	190	810	3.68875e-05
MF	GO:0008171	O-methyltransferase activity	40	110	3.7958e-05
MF	GO:0020037	heme binding	264	1204	9.55565e-05
MF	GO:0009055	electron carrier activity	304	1436	0.000340255
MF	GO:0003677	DNA binding	894	4706	0.000721126
MF	GO:0005515	protein binding	1950	10755	0.00101891
MF	GO:0033743	peptide-methionine (R)-S-oxide reductase activity	10	15	0.00101891
MF	GO:0043565	sequence-specific DNA binding	258	1215	0.00101891
MF	GO:0016887	ATPase activity	98	395	0.00113531
MF	GO:0052716	hydroquinone:oxygen oxidoreductase activity	20	48	0.00158635
MF	GO:0015238	drug transmembrane transporter activity	64	237	0.00167187
MF	GO:0015297	antiporter activity	64	237	0.00167187
MF	GO:0004020	adenylylsulfate kinase activity	10	16	0.00172126
MF	GO:0016157	sucrose synthase activity	10	16	0.00172126
MF	GO:0005509	calcium ion binding	183	835	0.00176668
MF	GO:0046982	protein heterodimerization activity	66	248	0.00176668
MF	GO:0022891	substrate-specific transmembrane transporter activity	50	176	0.00222379
MF	GO:0045735	nutrient reservoir activity	37	119	0.00234532
MF	GO:0003700	sequence-specific DNA binding transcription factor activity	392	1976	0.00376684
MF	GO:0003777	microtubule motor activity	49	176	0.00403067
MF	GO:0008430	selenium binding	12	24	0.00456924
MF	GO:0051082	unfolded protein binding	67	268	0.009078
MF	GO:0008967	phosphoglycolate phosphatase activity	9	16	0.00921356
MF	GO:0015116	sulfate transmembrane transporter activity	19	52	0.0111085
MF	GO:0004326	tetrahydrofolylpolyglutamate synthase activity	8	14	0.016253
MF	GO:0008061	chitin binding	16	42	0.0170258
MF	GO:0008168	methyltransferase activity	128	588	0.0189185
MF	GO:0004222	metalloendopeptidase activity	36	129	0.021162
MF	GO:0016165	linoleate 13S-lipoxygenase activity	12	28	0.021162
MF	GO:0043531	ADP binding	108	488	0.0234809
MF	GO:0022857	transmembrane transporter activity	70	295	0.0247318
MF	GO:0008271	secondary active sulfate transmembrane transporter activity	16	44	0.0261508
MF	GO:0004806	triglyceride lipase activity	32	113	0.026672
MF	GO:0004568	chitinase activity	21	65	0.0282638
MF	GO:0004418	hydroxymethylbilane synthase activity	5	7	0.0366119
MF	GO:0003849	3-deoxy-7-phosphoheptulonate synthase activity	6	10	0.0433578
MF	GO:0008270	zinc ion binding	751	4092	0.0433578
MF	GO:0000156	phosphorelay response regulator activity	40	155	0.0456607
MF	GO:0008519	ammonium transmembrane transporter activity	9	20	0.0470512
MF	GO:0008289	lipid binding	23	77	0.0470512
MF	GO:0016760	cellulose synthase (UDP-forming) activity	23	77	0.0470512
MF	GO:0016301	kinase activity	27	95	0.0470512
MF	GO:0004470	malic enzyme activity	8	17	0.0540941
MF	GO:0004349	glutamate 5-kinase activity	7	14	0.0627716
MF	GO:0008081	phosphoric diester hydrolase activity	35	135	0.0650382
MF	GO:0030785	[ribulose-bisphosphate carboxylase]-lysine N-methyltransferase activity	3	3	0.0665748
MF	GO:0004106	chorismate mutase activity	6	11	0.0665748
MF	GO:0004197	cysteine-type endopeptidase activity	19	62	0.0678989
MF	GO:0004857	enzyme inhibitor activity	75	337	0.0698771
MF	GO:0003735	structural constituent of ribosome	262	1355	0.0793936
MF	GO:0004356	glutamate-ammonia ligase activity	10	26	0.0881234
MF	GO:0016740	transferase activity	32	124	0.0881234
MF	GO:0004345	glucose-6-phosphate dehydrogenase activity	8	19	0.101909
MF	GO:0004781	sulfate adenylyltransferase (ATP) activity	6	12	0.101909
MF	GO:0030599	pectinesterase activity	92	434	0.106453
MF	GO:0003989	acetyl-CoA carboxylase activity	9	23	0.106453
MF	GO:0000234	phosphoethanolamine N-methyltransferase activity	4	6	0.106453
MF	GO:0004765	shikimate kinase activity	5	9	0.107017
MF	GO:0004084	branched-chain-amino-acid transaminase activity	11	31	0.107017
MF	GO:0008080	N-acetyltransferase activity	25	94	0.120603
MF	GO:0016787	hydrolase activity	201	1033	0.125553
MF	GO:0016874	ligase activity	15	49	0.130452
MF	GO:0008146	sulfotransferase activity	30	119	0.130452
MF	GO:0008762	UDP-N-acetylmuramate dehydrogenase activity	30	119	0.130452
MF	GO:0003682	chromatin binding	198	1020	0.135273
MF	GO:0000774	adenyl-nucleotide exchange factor activity	6	13	0.135273
MF	GO:0004794	L-threonine ammonia-lyase activity	6	13	0.135273
MF	GO:0004190	aspartic-type endopeptidase activity	66	305	0.148833
MF	GO:0016866	intramolecular transferase activity	14	46	0.148833
MF	GO:0004075	biotin carboxylase activity	5	10	0.148833
MF	GO:0004350	glutamate-5-semialdehyde dehydrogenase activity	5	10	0.148833
MF	GO:0008428	ribonuclease inhibitor activity	5	10	0.148833
MF	GO:0008444	CDP-diacylglycerol-glycerol-3-phosphate 3-phosphatidyltransferase activity	5	10	0.148833
MF	GO:0008569	minus-end-directed microtubule motor activity	5	10	0.148833
MF	GO:0004872	receptor activity	3	4	0.148833
MF	GO:0005319	lipid transporter activity	3	4	0.148833
MF	GO:0043167	ion binding	3	4	0.148833
MF	GO:0043874	acireductone synthase activity	3	4	0.148833
MF	GO:0045550	geranylgeranyl reductase activity	3	4	0.148833
MF	GO:0004012	phospholipid-translocating ATPase activity	13	42	0.149688
MF	GO:0004252	serine-type endopeptidase activity	68	318	0.157794
MF	GO:0008878	glucose-1-phosphate adenylyltransferase activity	6	14	0.170498
MF	GO:0010181	FMN binding	29	119	0.178999
MF	GO:0003883	CTP synthase activity	7	18	0.178999
MF	GO:0042802	identical protein binding	32	134	0.178999
MF	GO:0005216	ion channel activity	23	90	0.18305
MF	GO:0030170	pyridoxal phosphate binding	79	381	0.193481
MF	GO:0015171	amino acid transmembrane transporter activity	13	44	0.202415
MF	GO:0005338	nucleotide-sugar transmembrane transporter activity	5	11	0.20312
MF	GO:0005388	calcium-transporting ATPase activity	12	40	0.215677
MF	GO:0004640	phosphoribosylanthranilate isomerase activity	2	2	0.215677
MF	GO:0004644	phosphoribosylglycinamide formyltransferase activity	2	2	0.215677
MF	GO:0008418	protein-N-terminal asparagine amidohydrolase activity	2	2	0.215677
MF	GO:0008824	cyanate hydratase activity	2	2	0.215677
MF	GO:0018580	nitronate monooxygenase activity	2	2	0.215677
MF	GO:0003779	actin binding	40	179	0.226159
MF	GO:0004126	cytidine deaminase activity	4	8	0.226159
MF	GO:0004605	phosphatidate cytidylyltransferase activity	4	8	0.226159
MF	GO:0004801	sedoheptulose-7-phosphate:D-glyceraldehyde-3-phosphate glyceronetransferase activity	4	8	0.226159
MF	GO:0008184	glycogen phosphorylase activity	4	8	0.226159
MF	GO:0008898	homocysteine S-methyltransferase activity	4	8	0.226159
MF	GO:0002161	aminoacyl-tRNA editing activity	10	32	0.227831
MF	GO:0000976	transcription regulatory region sequence-specific DNA binding	18	69	0.231318
MF	GO:0005516	calmodulin binding	15	55	0.236287
MF	GO:0008233	peptidase activity	20	79	0.237842
MF	GO:0008026	ATP-dependent helicase activity	61	292	0.252405
MF	GO:0008097	5S rRNA binding	5	12	0.254048
MF	GO:0005507	copper ion binding	80	395	0.254048
MF	GO:0016846	carbon-sulfur lyase activity	6	16	0.260724
MF	GO:0003678	DNA helicase activity	10	33	0.260724
MF	GO:0003676	nucleic acid binding	453	2512	0.270236
MF	GO:0003840	gamma-glutamyltransferase activity	9	29	0.277223
MF	GO:0019829	cation-transporting ATPase activity	44	204	0.277223
MF	GO:0051087	chaperone binding	11	38	0.277223
MF	GO:0004124	cysteine synthase activity	8	25	0.294671
MF	GO:0004476	mannose-6-phosphate isomerase activity	4	9	0.311952
MF	GO:0015369	calcium:hydrogen antiporter activity	6	17	0.317706
MF	GO:0016615	malate dehydrogenase activity	9	30	0.317706
MF	GO:0003871	5-methyltetrahydropteroyltriglutamate-homocysteine S-methyltransferase activity	5	13	0.317706
MF	GO:0009916	alternative oxidase activity	5	13	0.317706
MF	GO:0016836	hydro-lyase activity	5	13	0.317706
MF	GO:0045300	acyl-[acyl-carrier-protein] desaturase activity	5	13	0.317706
MF	GO:0004386	helicase activity	81	411	0.365994
MF	GO:0003861	3-isopropylmalate dehydratase activity	3	6	0.365994
MF	GO:0004368	glycerol-3-phosphate dehydrogenase activity	3	6	0.365994
MF	GO:0004645	phosphorylase activity	3	6	0.365994
MF	GO:0008839	4-hydroxy-tetrahydrodipicolinate reductase	3	6	0.365994
MF	GO:0046554	malate dehydrogenase (NADP+) activity	3	6	0.365994
MF	GO:0047617	acyl-CoA hydrolase activity	3	6	0.365994
MF	GO:0004518	nuclease activity	13	50	0.370205
MF	GO:0019001	guanyl nucleotide binding	6	18	0.375999
MF	GO:0031683	G-protein beta/gamma-subunit complex binding	6	18	0.375999
MF	GO:0004435	phosphatidylinositol phospholipase C activity	10	36	0.375999
MF	GO:0004478	methionine adenosyltransferase activity	5	14	0.385457
MF	GO:0003862	3-isopropylmalate dehydrogenase activity	4	10	0.385457
MF	GO:0005471	ATP:ADP antiporter activity	4	10	0.385457
MF	GO:0046577	long-chain-alcohol oxidase activity	4	10	0.385457
MF	GO:0070402	NADPH binding	4	10	0.385457
MF	GO:0004519	endonuclease activity	13	51	0.394547
MF	GO:0016844	strictosidine synthase activity	13	51	0.394547
MF	GO:0048037	cofactor binding	14	56	0.394547
MF	GO:0005085	guanyl-nucleotide exchange factor activity	2	3	0.394547
MF	GO:0008484	sulfuric ester hydrolase activity	2	3	0.394547
MF	GO:0008374	O-acyltransferase activity	7	23	0.397069
MF	GO:0043169	cation binding	7	23	0.397069
MF	GO:0046983	protein dimerization activity	229	1255	0.410264
MF	GO:0019201	nucleotide kinase activity	8	28	0.427029
MF	GO:0005199	structural constituent of cell wall	6	19	0.427961
MF	GO:0030247	polysaccharide binding	19	83	0.460954
MF	GO:0008812	choline dehydrogenase activity	7	24	0.467904
MF	GO:0008237	metallopeptidase activity	12	48	0.468227
MF	GO:0004385	guanylate kinase activity	3	7	0.468227
MF	GO:0004657	proline dehydrogenase activity	3	7	0.468227
MF	GO:0004668	protein-arginine deiminase activity	3	7	0.468227
MF	GO:0008176	tRNA (guanine-N7-)-methyltransferase activity	3	7	0.468227
MF	GO:0031177	phosphopantetheine binding	3	7	0.468227
MF	GO:0047746	chlorophyllase activity	3	7	0.468227
MF	GO:0050660	flavin adenine dinucleotide binding	78	406	0.489812
MF	GO:0008725	DNA-3-methyladenine glycosylase activity	6	20	0.494109
MF	GO:0003774	motor activity	15	64	0.498798
MF	GO:0008889	glycerophosphodiester phosphodiesterase activity	13	54	0.502232
MF	GO:0033926	glycopeptide alpha-N-acetylgalactosaminidase activity	7	25	0.521246
MF	GO:0003984	acetolactate synthase activity	5	16	0.533542
MF	GO:0009001	serine O-acetyltransferase activity	5	16	0.533542
MF	GO:0001104	RNA polymerase II transcription cofactor activity	9	35	0.542108
MF	GO:0004298	threonine-type endopeptidase activity	21	97	0.542108
MF	GO:0004722	protein serine/threonine phosphatase activity	27	129	0.542108
MF	GO:0004601	peroxidase activity	63	327	0.542108
MF	GO:0005452	inorganic anion exchanger activity	6	21	0.542108
MF	GO:0004013	adenosylhomocysteinase activity	4	12	0.542108
MF	GO:0016756	glutathione gamma-glutamylcysteinyltransferase activity	4	12	0.542108
MF	GO:0030515	snoRNA binding	4	12	0.542108
MF	GO:0050113	inositol oxygenase activity	4	12	0.542108
MF	GO:0003978	UDP-glucose 4-epimerase activity	7	26	0.542108
MF	GO:0004497	monooxygenase activity	13	56	0.542108
MF	GO:0003864	3-methyl-2-oxobutanoate hydroxymethyltransferase activity	2	4	0.542108
MF	GO:0003866	3-phosphoshikimate 1-carboxyvinyltransferase activity	2	4	0.542108
MF	GO:0003991	acetylglutamate kinase activity	2	4	0.542108
MF	GO:0004107	chorismate synthase activity	2	4	0.542108
MF	GO:0004610	phosphoacetylglucosamine mutase activity	2	4	0.542108
MF	GO:0004639	phosphoribosylaminoimidazolesuccinocarboxamide synthase activity	2	4	0.542108
MF	GO:0004641	phosphoribosylformylglycinamidine cyclo-ligase activity	2	4	0.542108
MF	GO:0004665	prephenate dehydrogenase (NADP+) activity	2	4	0.542108
MF	GO:0008977	prephenate dehydrogenase activity	2	4	0.542108
MF	GO:0009496	plastoquinol--plastocyanin reductase activity	2	4	0.542108
MF	GO:0016783	sulfurtransferase activity	2	4	0.542108
MF	GO:0043546	molybdopterin cofactor binding	2	4	0.542108
MF	GO:0047632	agmatine deiminase activity	2	4	0.542108
MF	GO:0030983	mismatched DNA binding	8	31	0.542108
MF	GO:0008107	galactoside 2-alpha-L-fucosyltransferase activity	9	36	0.542108
MF	GO:0004425	indole-3-glycerol-phosphate synthase activity	3	8	0.542108
MF	GO:0004822	isoleucine-tRNA ligase activity	3	8	0.542108
MF	GO:0008963	phospho-N-acetylmuramoyl-pentapeptide-transferase activity	3	8	0.542108
MF	GO:0004030	aldehyde dehydrogenase [NAD(P)+] activity	5	17	0.560193
MF	GO:0004664	prephenate dehydratase activity	6	22	0.587452
MF	GO:0042803	protein homodimerization activity	7	27	0.599066
MF	GO:0031625	ubiquitin protein ligase binding	8	32	0.601465
MF	GO:0050662	coenzyme binding	53	277	0.609274
MF	GO:0004449	isocitrate dehydrogenase (NAD+) activity	4	13	0.609274
MF	GO:0004576	oligosaccharyl transferase activity	4	13	0.609274
MF	GO:0004618	phosphoglycerate kinase activity	4	13	0.609274
MF	GO:0004965	G-protein coupled GABA receptor activity	4	13	0.609274
MF	GO:0003755	peptidyl-prolyl cis-trans isomerase activity	19	90	0.623078
MF	GO:0008017	microtubule binding	12	53	0.623078
MF	GO:0016849	phosphorus-oxygen lyase activity	1	1	0.628483
MF	GO:0008235	metalloexopeptidase activity	11	48	0.628483
MF	GO:0008324	cation transmembrane transporter activity	15	69	0.628483
MF	GO:0005097	Rab GTPase activator activity	17	80	0.641862
MF	GO:0008083	growth factor activity	6	23	0.641862
MF	GO:0008757	S-adenosylmethionine-dependent methyltransferase activity	6	23	0.641862
MF	GO:0004310	farnesyl-diphosphate farnesyltransferase activity	3	9	0.652103
MF	GO:0004829	threonine-tRNA ligase activity	3	9	0.652103
MF	GO:0017069	snRNA binding	3	9	0.652103
MF	GO:0031072	heat shock protein binding	12	54	0.653505
MF	GO:0030246	carbohydrate binding	78	422	0.653505
MF	GO:0000287	magnesium ion binding	70	377	0.662499
MF	GO:0004707	MAP kinase activity	11	49	0.662499
MF	GO:0003916	DNA topoisomerase activity	4	14	0.673113
MF	GO:0003937	IMP cyclohydrolase activity	4	14	0.673113
MF	GO:0003999	adenine phosphoribosyltransferase activity	4	14	0.673113
MF	GO:0004643	phosphoribosylaminoimidazolecarboxamide formyltransferase activity	4	14	0.673113
MF	GO:0004830	tryptophan-tRNA ligase activity	4	14	0.673113
MF	GO:0001671	ATPase activator activity	2	5	0.673113
MF	GO:0003714	transcription corepressor activity	2	5	0.673113
MF	GO:0004335	galactokinase activity	2	5	0.673113
MF	GO:0031491	nucleosome binding	2	5	0.673113
MF	GO:0046556	alpha-L-arabinofuranosidase activity	2	5	0.673113
MF	GO:0030145	manganese ion binding	22	109	0.673113
MF	GO:0003913	DNA photolyase activity	5	19	0.68049
MF	GO:0000062	fatty-acyl-CoA binding	6	24	0.680519
MF	GO:0004812	aminoacyl-tRNA ligase activity	37	194	0.721359
MF	GO:0046873	metal ion transmembrane transporter activity	20	100	0.748132
MF	GO:0004564	beta-fructofuranosidase activity	3	10	0.748132
MF	GO:0004575	sucrose alpha-glucosidase activity	3	10	0.748132
MF	GO:0004619	phosphoglycerate mutase activity	3	10	0.748132
MF	GO:0008060	ARF GTPase activator activity	13	62	0.75202
MF	GO:0015079	potassium ion transmembrane transporter activity	10	46	0.756094
MF	GO:0004832	valine-tRNA ligase activity	4	15	0.756094
MF	GO:0016841	ammonia-lyase activity	4	15	0.756094
MF	GO:0050307	sucrose-phosphate phosphatase activity	4	15	0.756094
MF	GO:0051536	iron-sulfur cluster binding	33	174	0.776737
MF	GO:0003743	translation initiation factor activity	27	141	0.801147
MF	GO:0004834	tryptophan synthase activity	7	31	0.801147
MF	GO:0003887	DNA-directed DNA polymerase activity	12	58	0.801147
MF	GO:0004177	aminopeptidase activity	12	58	0.801147
MF	GO:0015035	protein disulfide oxidoreductase activity	56	307	0.801147
MF	GO:0004372	glycine hydroxymethyltransferase activity	6	26	0.801147
MF	GO:0004784	superoxide dismutase activity	6	26	0.801147
MF	GO:0004402	histone acetyltransferase activity	9	42	0.801147
MF	GO:0016831	carboxy-lyase activity	9	42	0.801147
MF	GO:0004019	adenylosuccinate synthase activity	2	6	0.801147
MF	GO:0004108	citrate (Si)-synthase activity	2	6	0.801147
MF	GO:0004146	dihydrofolate reductase activity	2	6	0.801147
MF	GO:0004556	alpha-amylase activity	2	6	0.801147
MF	GO:0004795	threonine synthase activity	2	6	0.801147
MF	GO:0005083	small GTPase regulator activity	2	6	0.801147
MF	GO:0050311	sulfite reductase (ferredoxin) activity	2	6	0.801147
MF	GO:0003712	transcription cofactor activity	13	64	0.801147
MF	GO:0019205	nucleobase-containing compound kinase activity	8	37	0.801147
MF	GO:0009678	hydrogen-translocating pyrophosphatase activity	4	16	0.801147
MF	GO:0004970	ionotropic glutamate receptor activity	14	70	0.801147
MF	GO:0005234	extracellular-glutamate-gated ion channel activity	14	70	0.801147
MF	GO:0003878	ATP citrate synthase activity	3	11	0.801147
MF	GO:0004152	dihydroorotate dehydrogenase activity	3	11	0.801147
MF	GO:0004617	phosphoglycerate dehydrogenase activity	3	11	0.801147
MF	GO:0004775	succinate-CoA ligase (ADP-forming) activity	3	11	0.801147
MF	GO:0004828	serine-tRNA ligase activity	3	11	0.801147
MF	GO:0043141	ATP-dependent 5'-3' DNA helicase activity	3	11	0.801147
MF	GO:0004129	cytochrome-c oxidase activity	11	54	0.811228
MF	GO:0004743	pyruvate kinase activity	11	54	0.811228
MF	GO:0030955	potassium ion binding	11	54	0.811228
MF	GO:0016881	acid-amino acid ligase activity	41	224	0.811228
MF	GO:0008121	ubiquinol-cytochrome-c reductase activity	6	27	0.811228
MF	GO:0008483	transaminase activity	19	99	0.811228
MF	GO:0004630	phospholipase D activity	5	22	0.811228
MF	GO:0008200	ion channel inhibitor activity	5	22	0.811228
MF	GO:0030151	molybdenum ion binding	5	22	0.811228
MF	GO:0001735	prenylcysteine oxidase activity	1	2	0.811228
MF	GO:0003689	DNA clamp loader activity	1	2	0.811228
MF	GO:0003998	acylphosphatase activity	1	2	0.811228
MF	GO:0004038	allantoinase activity	1	2	0.811228
MF	GO:0004170	dUTP diphosphatase activity	1	2	0.811228
MF	GO:0004401	histidinol-phosphatase activity	1	2	0.811228
MF	GO:0008115	sarcosine oxidase activity	1	2	0.811228
MF	GO:0008253	5'-nucleotidase activity	1	2	0.811228
MF	GO:0008531	riboflavin kinase activity	1	2	0.811228
MF	GO:0008759	UDP-3-O-[3-hydroxymyristoyl] N-acetylglucosamine deacetylase activity	1	2	0.811228
MF	GO:0008937	ferredoxin-NAD(P) reductase activity	1	2	0.811228
MF	GO:0008987	quinolinate synthetase A activity	1	2	0.811228
MF	GO:0009029	tetraacyldisaccharide 4'-kinase activity	1	2	0.811228
MF	GO:0009039	urease activity	1	2	0.811228
MF	GO:0016303	1-phosphatidylinositol-3-kinase activity	1	2	0.811228
MF	GO:0032542	sulfiredoxin activity	1	2	0.811228
MF	GO:0050511	undecaprenyldiphospho-muramoylpentapeptide beta-N-acetylglucosaminyltransferase activity	1	2	0.811228
MF	GO:0050515	4-(cytidine 5'-diphospho)-2-C-methyl-D-erythritol kinase activity	1	2	0.811228
MF	GO:0070204	2-succinyl-5-enolpyruvyl-6-hydroxy-3-cyclohexene-1-carboxylic-acid synthase activity	1	2	0.811228
MF	GO:0016779	nucleotidyltransferase activity	22	117	0.81195
MF	GO:0016161	beta-amylase activity	7	33	0.81195
MF	GO:0004089	carbonate dehydratase activity	9	44	0.81195
MF	GO:0003747	translation release factor activity	4	17	0.813941
MF	GO:0004739	pyruvate dehydrogenase (acetyl-transferring) activity	4	17	0.813941
MF	GO:0008508	bile acid:sodium symporter activity	4	17	0.813941
MF	GO:0004185	serine-type carboxypeptidase activity	28	152	0.819225
MF	GO:0016762	xyloglucan:xyloglucosyl transferase activity	18	95	0.819225
MF	GO:0043022	ribosome binding	6	28	0.819225
MF	GO:0003713	transcription coactivator activity	3	12	0.819225
MF	GO:0004072	aspartate kinase activity	3	12	0.819225
MF	GO:0004751	ribose-5-phosphate isomerase activity	3	12	0.819225
MF	GO:0005267	potassium channel activity	3	12	0.819225
MF	GO:0051287	NAD binding	30	164	0.819225
MF	GO:0003909	DNA ligase activity	2	7	0.819225
MF	GO:0004001	adenosine kinase activity	2	7	0.819225
MF	GO:0004109	coproporphyrinogen oxidase activity	2	7	0.819225
MF	GO:0004158	dihydroorotate oxidase activity	2	7	0.819225
MF	GO:0004347	glucose-6-phosphate isomerase activity	2	7	0.819225
MF	GO:0004357	glutamate-cysteine ligase activity	2	7	0.819225
MF	GO:0004358	glutamate N-acetyltransferase activity	2	7	0.819225
MF	GO:0004825	methionine-tRNA ligase activity	2	7	0.819225
MF	GO:0004849	uridine kinase activity	5	23	0.825257
MF	GO:0008113	peptide-methionine (S)-S-oxide reductase activity	5	23	0.825257
MF	GO:0019139	cytokinin dehydrogenase activity	5	23	0.825257
MF	GO:0004175	endopeptidase activity	15	79	0.825257
MF	GO:0003684	damaged DNA binding	10	51	0.837595
MF	GO:0008375	acetylglucosaminyltransferase activity	24	131	0.839357
MF	GO:0004176	ATP-dependent peptidase activity	8	40	0.844009
MF	GO:0005249	voltage-gated potassium channel activity	8	40	0.844009
MF	GO:0015018	galactosylgalactosylxylosylprotein 3-beta-glucuronosyltransferase activity	4	18	0.852175
MF	GO:0004003	ATP-dependent DNA helicase activity	5	24	0.885832
MF	GO:0005351	sugar:hydrogen symporter activity	5	24	0.885832
MF	GO:0004017	adenylate kinase activity	3	13	0.885832
MF	GO:0004559	alpha-mannosidase activity	3	13	0.885832
MF	GO:0008318	protein prenyltransferase activity	3	13	0.885832
MF	GO:0003723	RNA binding	159	928	0.895798
MF	GO:0030060	L-malate dehydrogenase activity	6	30	0.895798
MF	GO:0005198	structural molecule activity	30	169	0.895798
MF	GO:0004869	cysteine-type endopeptidase inhibitor activity	10	53	0.895798
MF	GO:0000049	tRNA binding	4	19	0.895798
MF	GO:0004616	phosphogluconate dehydrogenase (decarboxylating) activity	4	19	0.895798
MF	GO:0008831	dTDP-4-dehydrorhamnose reductase activity	4	19	0.895798
MF	GO:0003924	GTPase activity	95	552	0.895798
MF	GO:0000175	3'-5'-exoribonuclease activity	2	8	0.895798
MF	GO:0003935	GTP cyclohydrolase II activity	2	8	0.895798
MF	GO:0004055	argininosuccinate synthase activity	2	8	0.895798
MF	GO:0004148	dihydrolipoyl dehydrogenase activity	2	8	0.895798
MF	GO:0004362	glutathione-disulfide reductase activity	2	8	0.895798
MF	GO:0004489	methylenetetrahydrofolate reductase (NAD(P)H) activity	2	8	0.895798
MF	GO:0004615	phosphomannomutase activity	2	8	0.895798
MF	GO:0004799	thymidylate synthase activity	2	8	0.895798
MF	GO:0008417	fucosyltransferase activity	2	8	0.895798
MF	GO:0019843	rRNA binding	12	65	0.901631
MF	GO:0004866	endopeptidase inhibitor activity	13	71	0.901631
MF	GO:0008276	protein methyltransferase activity	5	25	0.901631
MF	GO:0009982	pseudouridine synthase activity	10	54	0.901631
MF	GO:0032549	ribonucleoside binding	6	31	0.901631
MF	GO:0000247	C-8 sterol isomerase activity	1	3	0.901631
MF	GO:0004076	biotin synthase activity	1	3	0.901631
MF	GO:0004322	ferroxidase activity	1	3	0.901631
MF	GO:0004479	methionyl-tRNA formyltransferase activity	1	3	0.901631
MF	GO:0004642	phosphoribosylformylglycinamidine synthase activity	1	3	0.901631
MF	GO:0005542	folic acid binding	1	3	0.901631
MF	GO:0008495	protoheme IX farnesyltransferase activity	1	3	0.901631
MF	GO:0016429	tRNA (adenine-N1-)-methyltransferase activity	1	3	0.901631
MF	GO:0032266	phosphatidylinositol-3-phosphate binding	1	3	0.901631
MF	GO:0043130	ubiquitin binding	1	3	0.901631
MF	GO:0043754	dihydrolipoyllysine-residue (2-methylpropanoyl)transferase activity	1	3	0.901631
MF	GO:0004416	hydroxyacylglutathione hydrolase activity	3	14	0.901631
MF	GO:0004826	phenylalanine-tRNA ligase activity	3	14	0.901631
MF	GO:0008308	voltage-gated anion channel activity	3	14	0.901631
MF	GO:0015385	sodium:hydrogen antiporter activity	3	14	0.901631
MF	GO:0016791	phosphatase activity	25	142	0.901631
MF	GO:0003917	DNA topoisomerase type I activity	4	20	0.92714
MF	GO:0016853	isomerase activity	19	108	0.932149
MF	GO:0042578	phosphoric ester hydrolase activity	11	61	0.932149
MF	GO:0004351	glutamate decarboxylase activity	5	26	0.932149
MF	GO:0004861	cyclin-dependent protein serine/threonine kinase inhibitor activity	5	26	0.932149
MF	GO:0005544	calcium-dependent phospholipid binding	5	26	0.932149
MF	GO:0003910	DNA ligase (ATP) activity	2	9	0.932149
MF	GO:0004047	aminomethyltransferase activity	2	9	0.932149
MF	GO:0004392	heme oxygenase (decyclizing) activity	2	9	0.932149
MF	GO:0004611	phosphoenolpyruvate carboxykinase activity	2	9	0.932149
MF	GO:0004612	phosphoenolpyruvate carboxykinase (ATP) activity	2	9	0.932149
MF	GO:0016415	octanoyltransferase activity	2	9	0.932149
MF	GO:0017076	purine nucleotide binding	2	9	0.932149
MF	GO:0017176	phosphatidylinositol N-acetylglucosaminyltransferase activity	2	9	0.932149
MF	GO:0051920	peroxiredoxin activity	2	9	0.932149
MF	GO:0033897	ribonuclease T2 activity	3	15	0.932149
MF	GO:0047325	inositol tetrakisphosphate 1-kinase activity	3	15	0.932149
MF	GO:0004506	squalene monooxygenase activity	4	21	0.932149
MF	GO:0035091	phosphatidylinositol binding	4	21	0.932149
MF	GO:0005385	zinc ion transmembrane transporter activity	7	39	0.932149
MF	GO:0004427	inorganic diphosphatase activity	8	45	0.932149
MF	GO:0004527	exonuclease activity	9	51	0.932149
MF	GO:0003697	single-stranded DNA binding	7	40	0.932149
MF	GO:0046914	transition metal ion binding	7	40	0.932149
MF	GO:0003968	RNA-directed RNA polymerase activity	4	22	0.932149
MF	GO:0004096	catalase activity	3	16	0.932149
MF	GO:0016308	1-phosphatidylinositol-4-phosphate 5-kinase activity	3	16	0.932149
MF	GO:0004348	glucosylceramidase activity	2	10	0.932149
MF	GO:0004370	glycerol kinase activity	2	10	0.932149
MF	GO:0004462	lactoylglutathione lyase activity	2	10	0.932149
MF	GO:0004512	inositol-3-phosphate synthase activity	2	10	0.932149
MF	GO:0004654	polyribonucleotide nucleotidyltransferase activity	2	10	0.932149
MF	GO:0004791	thioredoxin-disulfide reductase activity	2	10	0.932149
MF	GO:0004813	alanine-tRNA ligase activity	2	10	0.932149
MF	GO:0004814	arginine-tRNA ligase activity	2	10	0.932149
MF	GO:0004815	aspartate-tRNA ligase activity	2	10	0.932149
MF	GO:0009011	starch synthase activity	2	10	0.932149
MF	GO:0015923	mannosidase activity	2	10	0.932149
MF	GO:0001882	nucleoside binding	1	4	0.932149
MF	GO:0003868	4-hydroxyphenylpyruvate dioxygenase activity	1	4	0.932149
MF	GO:0003938	IMP dehydrogenase activity	1	4	0.932149
MF	GO:0003972	RNA ligase (ATP) activity	1	4	0.932149
MF	GO:0004042	acetyl-CoA:L-glutamate N-acetyltransferase activity	1	4	0.932149
MF	GO:0004070	aspartate carbamoyltransferase activity	1	4	0.932149
MF	GO:0004140	dephospho-CoA kinase activity	1	4	0.932149
MF	GO:0004150	dihydroneopterin aldolase activity	1	4	0.932149
MF	GO:0004151	dihydroorotase activity	1	4	0.932149
MF	GO:0004163	diphosphomevalonate decarboxylase activity	1	4	0.932149
MF	GO:0004314	[acyl-carrier-protein] S-malonyltransferase activity	1	4	0.932149
MF	GO:0004315	3-oxoacyl-[acyl-carrier-protein] synthase activity	1	4	0.932149
MF	GO:0004360	glutamine-fructose-6-phosphate transaminase (isomerizing) activity	1	4	0.932149
MF	GO:0004396	hexokinase activity	1	4	0.932149
MF	GO:0004400	histidinol-phosphate transaminase activity	1	4	0.932149
MF	GO:0004419	hydroxymethylglutaryl-CoA lyase activity	1	4	0.932149
MF	GO:0004474	malate synthase activity	1	4	0.932149
MF	GO:0004496	mevalonate kinase activity	1	4	0.932149
MF	GO:0004560	alpha-L-fucosidase activity	1	4	0.932149
MF	GO:0004647	phosphoserine phosphatase activity	1	4	0.932149
MF	GO:0004788	thiamine diphosphokinase activity	1	4	0.932149
MF	GO:0004823	leucine-tRNA ligase activity	1	4	0.932149
MF	GO:0008158	hedgehog receptor activity	1	4	0.932149
MF	GO:0008676	3-deoxy-8-phosphooctulonate synthase activity	1	4	0.932149
MF	GO:0008716	D-alanine-D-alanine ligase activity	1	4	0.932149
MF	GO:0009540	zeaxanthin epoxidase [overall] activity	1	4	0.932149
MF	GO:0016531	copper chaperone activity	1	4	0.932149
MF	GO:0019211	phosphatase activator activity	1	4	0.932149
MF	GO:0030604	1-deoxy-D-xylulose-5-phosphate reductoisomerase activity	1	4	0.932149
MF	GO:0032934	sterol binding	1	4	0.932149
MF	GO:0033862	UMP kinase activity	1	4	0.932149
MF	GO:0042162	telomeric DNA binding	1	4	0.932149
MF	GO:0097157	pre-mRNA intronic binding	1	4	0.932149
MF	GO:0004871	signal transducer activity	21	125	0.94578
MF	GO:0004143	diacylglycerol kinase activity	7	41	0.966614
MF	GO:0004602	glutathione peroxidase activity	5	29	0.973416
MF	GO:0008408	3'-5' exonuclease activity	5	29	0.973416
MF	GO:0004525	ribonuclease III activity	4	23	0.979905
MF	GO:0019887	protein kinase regulator activity	3	17	0.990599
MF	GO:0004867	serine-type endopeptidase inhibitor activity	9	54	0.991773
MF	GO:0003896	DNA primase activity	2	11	1
MF	GO:0004735	pyrroline-5-carboxylate reductase activity	2	11	1
MF	GO:0004807	triose-phosphate isomerase activity	2	11	1
MF	GO:0019901	protein kinase binding	20	122	1
MF	GO:0004747	ribokinase activity	5	30	1
MF	GO:0008515	sucrose transmembrane transporter activity	4	24	1
MF	GO:0030976	thiamine pyrophosphate binding	4	24	1
MF	GO:0005488	binding	161	976	1
MF	GO:0003852	2-isopropylmalate synthase activity	1	5	1
MF	GO:0003855	3-dehydroquinate dehydratase activity	1	5	1
MF	GO:0004134	4-alpha-glucanotransferase activity	1	5	1
MF	GO:0004329	formate-tetrahydrofolate ligase activity	1	5	1
MF	GO:0004655	porphobilinogen synthase activity	1	5	1
MF	GO:0004673	protein histidine kinase activity	1	5	1
MF	GO:0004764	shikimate 3-dehydrogenase (NADP+) activity	1	5	1
MF	GO:0004821	histidine-tRNA ligase activity	1	5	1
MF	GO:0008800	beta-lactamase activity	1	5	1
MF	GO:0009041	uridylate kinase activity	1	5	1
MF	GO:0009045	xylose isomerase activity	1	5	1
MF	GO:0034450	ubiquitin-ubiquitin ligase activity	1	5	1
MF	GO:0004550	nucleoside diphosphate kinase activity	3	18	1
MF	GO:0005089	Rho guanyl-nucleotide exchange factor activity	8	50	1
MF	GO:0016307	phosphatidylinositol phosphate kinase activity	8	50	1
MF	GO:0042393	histone binding	8	50	1
MF	GO:0016833	oxo-acid-lyase activity	2	12	1
MF	GO:0016992	lipoate synthase activity	2	12	1
MF	GO:0008094	DNA-dependent ATPase activity	4	25	1
MF	GO:0015095	magnesium ion transmembrane transporter activity	9	57	1
MF	GO:0015078	hydrogen ion transmembrane transporter activity	15	95	1
MF	GO:0003918	DNA topoisomerase type II (ATP-hydrolyzing) activity	5	32	1
MF	GO:0005484	SNAP receptor activity	10	64	1
MF	GO:0050661	NADP binding	28	176	1
MF	GO:0016597	amino acid binding	13	83	1
MF	GO:0004066	asparagine synthase (glutamine-hydrolyzing) activity	2	13	1
MF	GO:0008909	isochorismate synthase activity	2	13	1
MF	GO:0003873	6-phosphofructo-2-kinase activity	1	6	1
MF	GO:0003886	DNA (cytosine-5-)-methyltransferase activity	1	6	1
MF	GO:0004049	anthranilate synthase activity	1	6	1
MF	GO:0004181	metallocarboxypeptidase activity	1	6	1
MF	GO:0004366	glycerol-3-phosphate O-acyltransferase activity	1	6	1
MF	GO:0004371	glycerone kinase activity	1	6	1
MF	GO:0004413	homoserine kinase activity	1	6	1
MF	GO:0004573	mannosyl-oligosaccharide glucosidase activity	1	6	1
MF	GO:0004742	dihydrolipoyllysine-residue acetyltransferase activity	1	6	1
MF	GO:0008193	tRNA guanylyltransferase activity	1	6	1
MF	GO:0008864	formyltetrahydrofolate deformylase activity	1	6	1
MF	GO:0016433	rRNA (adenine) methyltransferase activity	1	6	1
MF	GO:0016830	carbon-carbon lyase activity	1	6	1
MF	GO:0019905	syntaxin binding	1	6	1
MF	GO:0042586	peptide deformylase activity	1	6	1
MF	GO:0050897	cobalt ion binding	1	6	1
MF	GO:0080019	fatty-acyl-CoA reductase (alcohol-forming) activity	5	33	1
MF	GO:0015450	P-P-bond-hydrolysis-driven protein transmembrane transporter activity	7	46	1
MF	GO:0005315	inorganic phosphate transmembrane transporter activity	3	20	1
MF	GO:0016987	sigma factor activity	3	20	1
MF	GO:0008236	serine-type peptidase activity	14	91	1
MF	GO:0003857	3-hydroxyacyl-CoA dehydrogenase activity	2	14	1
MF	GO:0003951	NAD+ kinase activity	2	14	1
MF	GO:0004488	methylenetetrahydrofolate dehydrogenase (NADP+) activity	2	14	1
MF	GO:0004634	phosphopyruvate hydratase activity	2	14	1
MF	GO:0008199	ferric iron binding	2	14	1
MF	GO:0008474	palmitoyl-(protein) hydrolase activity	2	14	1
MF	GO:0045430	chalcone isomerase activity	2	14	1
MF	GO:0004332	fructose-bisphosphate aldolase activity	3	21	1
MF	GO:0008964	phosphoenolpyruvate carboxylase activity	3	21	1
MF	GO:2001070	starch binding	3	21	1
MF	GO:0008378	galactosyltransferase activity	14	93	1
MF	GO:0017025	TBP-class protein binding	4	28	1
MF	GO:0046923	ER retention sequence binding	4	28	1
MF	GO:0003993	acid phosphatase activity	18	119	1
MF	GO:0004121	cystathionine beta-lyase activity	1	7	1
MF	GO:0004363	glutathione synthase activity	1	7	1
MF	GO:0004379	glycylpeptide N-tetradecanoyltransferase activity	1	7	1
MF	GO:0004452	isopentenyl-diphosphate delta-isomerase activity	1	7	1
MF	GO:0004455	ketol-acid reductoisomerase activity	1	7	1
MF	GO:0004563	beta-N-acetylhexosaminidase activity	1	7	1
MF	GO:0004809	tRNA (guanine-N2-)-methyltransferase activity	1	7	1
MF	GO:0004818	glutamate-tRNA ligase activity	1	7	1
MF	GO:0008409	5'-3' exonuclease activity	1	7	1
MF	GO:0008837	diaminopimelate epimerase activity	1	7	1
MF	GO:0015232	heme transporter activity	1	7	1
MF	GO:0016151	nickel cation binding	1	7	1
MF	GO:0003899	DNA-directed RNA polymerase activity	29	189	1
MF	GO:0004842	ubiquitin-protein ligase activity	45	289	1
MF	GO:0005543	phospholipid binding	23	152	1
MF	GO:0003950	NAD+ ADP-ribosyltransferase activity	4	29	1
MF	GO:0017089	glycolipid transporter activity	4	29	1
MF	GO:0051861	glycolipid binding	4	29	1
MF	GO:0017057	6-phosphogluconolactonase activity	2	15	1
MF	GO:0004650	polygalacturonase activity	33	218	1
MF	GO:0004540	ribonuclease activity	3	23	1
MF	GO:0004659	prenyltransferase activity	3	23	1
MF	GO:0010333	terpene synthase activity	14	97	1
MF	GO:0004817	cysteine-tRNA ligase activity	1	8	1
MF	GO:0008661	1-deoxy-D-xylulose-5-phosphate synthase activity	1	8	1
MF	GO:0010309	acireductone dioxygenase [iron(II)-requiring] activity	1	8	1
MF	GO:0015930	glutamate synthase activity	1	8	1
MF	GO:0016743	carboxyl- or carbamoyltransferase activity	1	8	1
MF	GO:0005093	Rab GDP-dissociation inhibitor activity	2	16	1
MF	GO:0005525	GTP binding	131	831	1
MF	GO:0008173	RNA methyltransferase activity	4	31	1
MF	GO:0008138	protein tyrosine/serine/threonine phosphatase activity	7	52	1
MF	GO:0004816	asparagine-tRNA ligase activity	2	17	1
MF	GO:0004594	pantothenate kinase activity	1	9	1
MF	GO:0004637	phosphoribosylamine-glycine ligase activity	1	9	1
MF	GO:0004649	poly(ADP-ribose) glycohydrolase activity	1	9	1
MF	GO:0005381	iron ion transmembrane transporter activity	1	9	1
MF	GO:0008792	arginine decarboxylase activity	1	9	1
MF	GO:0016538	cyclin-dependent protein serine/threonine kinase regulator activity	1	9	1
MF	GO:0016972	thiol oxidase activity	1	9	1
MF	GO:0008601	protein phosphatase type 2A regulator activity	7	54	1
MF	GO:0004725	protein tyrosine phosphatase activity	9	68	1
MF	GO:0008641	small protein activating enzyme activity	2	18	1
MF	GO:0016168	chlorophyll binding	2	18	1
MF	GO:0047800	cysteamine dioxygenase activity	2	18	1
MF	GO:0004014	adenosylmethionine decarboxylase activity	3	26	1
MF	GO:0005545	1-phosphatidylinositol binding	6	48	1
MF	GO:0030276	clathrin binding	6	48	1
MF	GO:0016829	lyase activity	17	123	1
MF	GO:0008649	rRNA methyltransferase activity	1	10	1
MF	GO:0010277	chlorophyllide a oxygenase [overall] activity	1	10	1
MF	GO:0043140	ATP-dependent 3'-5' DNA helicase activity	1	10	1
MF	GO:0048038	quinone binding	8	63	1
MF	GO:0016872	intramolecular lyase activity	2	19	1
MF	GO:0000155	phosphorelay sensor kinase activity	6	50	1
MF	GO:0004824	lysine-tRNA ligase activity	1	11	1
MF	GO:0008198	ferrous iron binding	1	11	1
MF	GO:0008883	glutamyl-tRNA reductase activity	1	11	1
MF	GO:0004144	diacylglycerol O-acyltransferase activity	5	43	1
MF	GO:0003872	6-phosphofructokinase activity	4	36	1
MF	GO:0004523	RNA-DNA hybrid ribonuclease activity	5	44	1
MF	GO:0030234	enzyme regulator activity	3	29	1
MF	GO:0008131	primary amine oxidase activity	2	21	1
MF	GO:0016790	thiolester hydrolase activity	2	21	1
MF	GO:0003854	3-beta-hydroxy-delta5-steroid dehydrogenase activity	1	12	1
MF	GO:0004367	glycerol-3-phosphate dehydrogenase [NAD+] activity	1	12	1
MF	GO:0004450	isocitrate dehydrogenase (NADP+) activity	1	12	1
MF	GO:0005200	structural constituent of cytoskeleton	7	60	1
MF	GO:0003746	translation elongation factor activity	8	68	1
MF	GO:0004407	histone deacetylase activity	1	13	1
MF	GO:0004853	uroporphyrinogen decarboxylase activity	1	13	1
MF	GO:0017150	tRNA dihydrouridine synthase activity	1	13	1
MF	GO:0019789	SUMO ligase activity	1	13	1
MF	GO:0008565	protein transporter activity	18	139	1
MF	GO:0008312	7S RNA binding	3	31	1
MF	GO:0005337	nucleoside transmembrane transporter activity	2	23	1
MF	GO:0003725	double-stranded RNA binding	6	56	1
MF	GO:0005086	ARF guanyl-nucleotide exchange factor activity	1	15	1
MF	GO:0008242	omega peptidase activity	2	25	1
MF	GO:0016298	lipase activity	7	66	1
MF	GO:0004579	dolichyl-diphosphooligosaccharide-protein glycotransferase activity	2	27	1
MF	GO:0004045	aminoacyl-tRNA hydrolase activity	1	18	1
MF	GO:0031418	L-ascorbic acid binding	5	55	1
MF	GO:0018024	histone-lysine N-methyltransferase activity	5	59	1
MF	GO:0003995	acyl-CoA dehydrogenase activity	1	22	1
MF	GO:0005247	voltage-gated chloride channel activity	1	22	1
MF	GO:0005375	copper ion transmembrane transporter activity	1	23	1
MF	GO:0004721	phosphoprotein phosphatase activity	2	35	1
MF	GO:0008137	NADH dehydrogenase (ubiquinone) activity	4	56	1
MF	GO:0047134	protein-disulfide reductase activity	14	139	1
MF	GO:0004221	ubiquitin thiolesterase activity	12	130	1
MF	GO:0019904	protein domain specific binding	3	53	1
MF	GO:0015299	solute:hydrogen antiporter activity	10	128	1
MF	GO:0008234	cysteine-type peptidase activity	49	483	1
MF	GO:0000107	imidazoleglycerol-phosphate synthase activity	0	4	1
MF	GO:0000213	tRNA-intron endonuclease activity	0	5	1
MF	GO:0000339	RNA cap binding	0	6	1
MF	GO:0003690	double-stranded DNA binding	0	2	1
MF	GO:0003729	mRNA binding	0	15	1
MF	GO:0003756	protein disulfide isomerase activity	0	6	1
MF	GO:0003838	sterol 24-C-methyltransferase activity	0	1	1
MF	GO:0003841	1-acylglycerol-3-phosphate O-acyltransferase activity	0	2	1
MF	GO:0003848	2-amino-4-hydroxy-6-hydroxymethyldihydropteridine diphosphokinase activity	0	2	1
MF	GO:0003856	3-dehydroquinate synthase activity	0	4	1
MF	GO:0003865	3-oxo-5-alpha-steroid 4-dehydrogenase activity	0	2	1
MF	GO:0003876	AMP deaminase activity	0	4	1
MF	GO:0003879	ATP phosphoribosyltransferase activity	0	8	1
MF	GO:0003904	deoxyribodipyrimidine photo-lyase activity	0	2	1
MF	GO:0003905	alkylbase DNA N-glycosylase activity	0	2	1
MF	GO:0003906	DNA-(apurinic or apyrimidinic site) lyase activity	0	2	1
MF	GO:0003919	FMN adenylyltransferase activity	0	2	1
MF	GO:0003922	GMP synthase (glutamine-hydrolyzing) activity	0	3	1
MF	GO:0003934	GTP cyclohydrolase I activity	0	6	1
MF	GO:0003942	N-acetyl-gamma-glutamyl-phosphate reductase activity	0	9	1
MF	GO:0003949	1-(5-phosphoribosyl)-5-[(5-phosphoribosylamino)methylideneamino]imidazole-4-carboxamide isomerase activity	0	4	1
MF	GO:0003952	NAD+ synthase (glutamine-hydrolyzing) activity	0	3	1
MF	GO:0003954	NADH dehydrogenase activity	0	5	1
MF	GO:0003980	UDP-glucose:glycoprotein glucosyltransferase activity	0	3	1
MF	GO:0003987	acetate-CoA ligase activity	0	2	1
MF	GO:0003997	acyl-CoA oxidase activity	0	13	1
MF	GO:0004000	adenosine deaminase activity	0	2	1
MF	GO:0004044	amidophosphoribosyltransferase activity	0	6	1
MF	GO:0004046	aminoacylase activity	0	8	1
MF	GO:0004048	anthranilate phosphoribosyltransferase activity	0	4	1
MF	GO:0004056	argininosuccinate lyase activity	0	5	1
MF	GO:0004057	arginyltransferase activity	0	4	1
MF	GO:0004073	aspartate-semialdehyde dehydrogenase activity	0	4	1
MF	GO:0004077	biotin-[acetyl-CoA-carboxylase] ligase activity	0	3	1
MF	GO:0004112	cyclic-nucleotide phosphodiesterase activity	0	4	1
MF	GO:0004149	dihydrolipoyllysine-residue succinyltransferase activity	0	8	1
MF	GO:0004156	dihydropteroate synthase activity	0	2	1
MF	GO:0004160	dihydroxy-acid dehydratase activity	0	4	1
MF	GO:0004164	diphthine synthase activity	0	2	1
MF	GO:0004174	electron-transferring-flavoprotein dehydrogenase activity	0	2	1
MF	GO:0004198	calcium-dependent cysteine-type endopeptidase activity	0	2	1
MF	GO:0004316	3-oxoacyl-[acyl-carrier-protein] reductase (NADPH) activity	0	5	1
MF	GO:0004324	ferredoxin-NADP+ reductase activity	0	11	1
MF	GO:0004325	ferrochelatase activity	0	5	1
MF	GO:0004333	fumarate hydratase activity	0	3	1
MF	GO:0004334	fumarylacetoacetase activity	0	4	1
MF	GO:0004375	glycine dehydrogenase (decarboxylating) activity	0	2	1
MF	GO:0004399	histidinol dehydrogenase activity	0	8	1
MF	GO:0004412	homoserine dehydrogenase activity	0	2	1
MF	GO:0004417	hydroxyethylthiazole kinase activity	0	2	1
MF	GO:0004420	hydroxymethylglutaryl-CoA reductase (NADPH) activity	0	56	1
MF	GO:0004421	hydroxymethylglutaryl-CoA synthase activity	0	5	1
MF	GO:0004422	hypoxanthine phosphoribosyltransferase activity	0	2	1
MF	GO:0004424	imidazoleglycerol-phosphate dehydratase activity	0	4	1
MF	GO:0004430	1-phosphatidylinositol 4-kinase activity	0	4	1
MF	GO:0004451	isocitrate lyase activity	0	4	1
MF	GO:0004459	L-lactate dehydrogenase activity	0	4	1
MF	GO:0004482	mRNA (guanine-N7-)-methyltransferase activity	0	4	1
MF	GO:0004484	mRNA guanylyltransferase activity	0	6	1
MF	GO:0004491	methylmalonate-semialdehyde dehydrogenase (acylating) activity	0	2	1
MF	GO:0004514	nicotinate-nucleotide diphosphorylase (carboxylating) activity	0	7	1
MF	GO:0004516	nicotinate phosphoribosyltransferase activity	0	4	1
MF	GO:0004526	ribonuclease P activity	0	2	1
MF	GO:0004534	5'-3' exoribonuclease activity	0	8	1
MF	GO:0004565	beta-galactosidase activity	0	2	1
MF	GO:0004585	ornithine carbamoyltransferase activity	0	2	1
MF	GO:0004588	orotate phosphoribosyltransferase activity	0	4	1
MF	GO:0004590	orotidine-5'-phosphate decarboxylase activity	0	8	1
MF	GO:0004591	oxoglutarate dehydrogenase (succinyl-transferring) activity	0	6	1
MF	GO:0004592	pantoate-beta-alanine ligase activity	0	2	1
MF	GO:0004609	phosphatidylserine decarboxylase activity	0	10	1
MF	GO:0004623	phospholipase A2 activity	0	9	1
MF	GO:0004635	phosphoribosyl-AMP cyclohydrolase activity	0	6	1
MF	GO:0004636	phosphoribosyl-ATP diphosphatase activity	0	4	1
MF	GO:0004638	phosphoribosylaminoimidazole carboxylase activity	0	4	1
MF	GO:0004648	O-phospho-L-serine:2-oxoglutarate aminotransferase activity	0	4	1
MF	GO:0004651	polynucleotide 5'-phosphatase activity	0	6	1
MF	GO:0004652	polynucleotide adenylyltransferase activity	0	16	1
MF	GO:0004663	Rab geranylgeranyltransferase activity	0	4	1
MF	GO:0004671	protein C-terminal S-isoprenylcysteine carboxyl O-methyltransferase activity	0	2	1
MF	GO:0004719	protein-L-isoaspartate (D-aspartate) O-methyltransferase activity	0	4	1
MF	GO:0004729	oxygen-dependent protoporphyrinogen oxidase activity	0	4	1
MF	GO:0004733	pyridoxamine-phosphate oxidase activity	0	4	1
MF	GO:0004746	riboflavin synthase activity	0	2	1
MF	GO:0004749	ribose phosphate diphosphokinase activity	0	10	1
MF	GO:0004789	thiamine-phosphate diphosphorylase activity	0	4	1
MF	GO:0004792	thiosulfate sulfurtransferase activity	0	7	1
MF	GO:0004797	thymidine kinase activity	0	11	1
MF	GO:0004798	thymidylate kinase activity	0	3	1
MF	GO:0004802	transketolase activity	0	6	1
MF	GO:0004819	glutamine-tRNA ligase activity	0	2	1
MF	GO:0004820	glycine-tRNA ligase activity	0	10	1
MF	GO:0004827	proline-tRNA ligase activity	0	18	1
MF	GO:0004831	tyrosine-tRNA ligase activity	0	4	1
MF	GO:0004835	tubulin-tyrosine ligase activity	0	2	1
MF	GO:0004844	uracil DNA N-glycosylase activity	0	4	1
MF	GO:0004845	uracil phosphoribosyltransferase activity	0	3	1
MF	GO:0004846	urate oxidase activity	0	2	1
MF	GO:0004848	ureidoglycolate hydrolase activity	0	2	1
MF	GO:0004852	uroporphyrinogen-III synthase activity	0	2	1
MF	GO:0004864	protein phosphatase inhibitor activity	0	6	1
MF	GO:0004888	transmembrane signaling receptor activity	0	2	1
MF	GO:0004930	G-protein coupled receptor activity	0	8	1
MF	GO:0005047	signal recognition particle binding	0	4	1
MF	GO:0005094	Rho GDP-dissociation inhibitor activity	0	14	1
MF	GO:0008022	protein C-terminus binding	0	6	1
MF	GO:0008108	UDP-glucose:hexose-1-phosphate uridylyltransferase activity	0	2	1
MF	GO:0008124	4-alpha-hydroxytetrahydrobiopterin dehydratase activity	0	7	1
MF	GO:0008144	drug binding	0	4	1
MF	GO:0008170	N-methyltransferase activity	0	2	1
MF	GO:0008373	sialyltransferase activity	0	9	1
MF	GO:0008381	mechanically-gated ion channel activity	0	3	1
MF	GO:0008422	beta-glucosidase activity	0	3	1
MF	GO:0008442	3-hydroxyisobutyrate dehydrogenase activity	0	4	1
MF	GO:0008478	pyridoxal kinase activity	0	2	1
MF	GO:0008534	oxidized purine nucleobase lesion DNA N-glycosylase activity	0	4	1
MF	GO:0008603	cAMP-dependent protein kinase regulator activity	0	2	1
MF	GO:0008690	3-deoxy-manno-octulosonate cytidylyltransferase activity	0	5	1
MF	GO:0008703	5-amino-6-(5-phosphoribosylamino)uracil reductase activity	0	3	1
MF	GO:0008734	L-aspartate oxidase activity	0	2	1
MF	GO:0008835	diaminohydroxyphosphoribosylaminopyrimidine deaminase activity	0	6	1
MF	GO:0008836	diaminopimelate decarboxylase activity	0	5	1
MF	GO:0008840	4-hydroxy-tetrahydrodipicolinate synthase	0	7	1
MF	GO:0008897	holo-[acyl-carrier-protein] synthase activity	0	4	1
MF	GO:0008899	homoserine O-succinyltransferase activity	0	2	1
MF	GO:0008915	lipid-A-disaccharide synthase activity	0	2	1
MF	GO:0008972	phosphomethylpyrimidine kinase activity	0	2	1
MF	GO:0008974	phosphoribulokinase activity	0	5	1
MF	GO:0009881	photoreceptor activity	0	9	1
MF	GO:0009976	tocopherol cyclase activity	0	2	1
MF	GO:0015002	heme-copper terminal oxidase activity	0	2	1
MF	GO:0015087	cobalt ion transmembrane transporter activity	0	6	1
MF	GO:0015093	ferrous iron transmembrane transporter activity	0	3	1
MF	GO:0015099	nickel cation transmembrane transporter activity	0	6	1
MF	GO:0015205	nucleobase transmembrane transporter activity	0	2	1
MF	GO:0015377	cation:chloride symporter activity	0	3	1
MF	GO:0016040	glutamate synthase (NADH) activity	0	1	1
MF	GO:0016208	AMP binding	0	2	1
MF	GO:0016209	antioxidant activity	0	12	1
MF	GO:0016428	tRNA (cytosine-5-)-methyltransferase activity	0	6	1
MF	GO:0016462	pyrophosphatase activity	0	2	1
MF	GO:0016530	metallochaperone activity	0	1	1
MF	GO:0016630	protochlorophyllide reductase activity	0	11	1
MF	GO:0016633	galactonolactone dehydrogenase activity	0	2	1
MF	GO:0016832	aldehyde-lyase activity	0	2	1
MF	GO:0016851	magnesium chelatase activity	0	8	1
MF	GO:0016984	ribulose-bisphosphate carboxylase activity	0	6	1
MF	GO:0017017	MAP kinase tyrosine/serine/threonine phosphatase activity	0	1	1
MF	GO:0017056	structural constituent of nuclear pore	0	8	1
MF	GO:0017108	5'-flap endonuclease activity	0	3	1
MF	GO:0018738	S-formylglutathione hydrolase activity	0	4	1
MF	GO:0019104	DNA N-glycosylase activity	0	1	1
MF	GO:0019209	kinase activator activity	0	6	1
MF	GO:0019239	deaminase activity	0	6	1
MF	GO:0019808	polyamine binding	0	2	1
MF	GO:0019825	oxygen binding	0	8	1
MF	GO:0030272	5-formyltetrahydrofolate cyclo-ligase activity	0	6	1
MF	GO:0030337	DNA polymerase processivity factor activity	0	6	1
MF	GO:0030410	nicotianamine synthase activity	0	17	1
MF	GO:0030570	pectate lyase activity	0	21	1
MF	GO:0030942	endoplasmic reticulum signal peptide binding	0	7	1
MF	GO:0031071	cysteine desulfurase activity	0	2	1
MF	GO:0033164	glycolipid 6-alpha-mannosyltransferase activity	0	4	1
MF	GO:0033925	mannosyl-glycoprotein endo-beta-N-acetylglucosaminidase activity	0	3	1
MF	GO:0033971	hydroxyisourate hydrolase activity	0	2	1
MF	GO:0034023	5-(carboxyamino)imidazole ribonucleotide mutase activity	0	5	1
MF	GO:0035299	inositol pentakisphosphate 2-kinase activity	0	5	1
MF	GO:0036355	2-iminoacetate synthase activity	0	1	1
MF	GO:0042301	phosphate ion binding	0	2	1
MF	GO:0043115	precorrin-2 dehydrogenase activity	0	2	1
MF	GO:0043142	single-stranded DNA-dependent ATPase activity	0	3	1
MF	GO:0043682	copper-transporting ATPase activity	0	14	1
MF	GO:0044183	protein binding involved in protein folding	0	3	1
MF	GO:0046406	magnesium protoporphyrin IX methyltransferase activity	0	4	1
MF	GO:0046408	chlorophyll synthetase activity	0	4	1
MF	GO:0046422	violaxanthin de-epoxidase activity	0	2	1
MF	GO:0046429	4-hydroxy-3-methylbut-2-en-1-yl diphosphate synthase activity	0	3	1
MF	GO:0046522	S-methyl-5-thioribose kinase activity	0	2	1
MF	GO:0046524	sucrose-phosphate synthase activity	0	10	1
MF	GO:0047334	diphosphate-fructose-6-phosphate 1-phosphotransferase activity	0	12	1
MF	GO:0047750	cholestenol delta-isomerase activity	0	4	1
MF	GO:0048529	magnesium-protoporphyrin IX monomethyl ester (oxidative) cyclase activity	0	4	1
MF	GO:0050080	malonyl-CoA decarboxylase activity	0	4	1
MF	GO:0050126	N-carbamoylputrescine amidase activity	0	2	1
MF	GO:0051060	pullulanase activity	0	2	1
MF	GO:0051903	S-(hydroxymethyl)glutathione dehydrogenase activity	0	4	1
MF	GO:0070008	serine-type exopeptidase activity	0	9	1
MF	GO:0070403	NAD+ binding	0	4	1

## Sheet: LFA15 vs LFA25
Overview of all GO terms of LFA15-vs-LFA25
Class	GO_ID	Term	DEGs_In_Term	All_Gene_In_Term	Correct_P-Value
CC	GO:0016020	membrane	831	3619	6.74447e-26
CC	GO:0009523	photosystem II	54	101	6.0962e-16
CC	GO:0009654	photosystem II oxygen evolving complex	40	69	1.84644e-13
CC	GO:0009522	photosystem I	37	66	5.25921e-12
CC	GO:0009538	photosystem I reaction center	21	25	5.25921e-12
CC	GO:0048046	apoplast	75	205	2.73899e-11
CC	GO:0019898	extrinsic component of membrane	33	59	8.26172e-11
CC	GO:0005618	cell wall	96	330	4.89076e-08
CC	GO:0005576	extracellular region	68	221	8.38288e-07
CC	GO:0032040	small-subunit processome	11	22	0.00439686
CC	GO:0005634	nucleus	429	2286	0.00477958
CC	GO:0005875	microtubule associated complex	51	198	0.00520725
CC	GO:0005730	nucleolus	13	30	0.00554678
CC	GO:0016021	integral component of membrane	477	2631	0.0301225
CC	GO:0031012	extracellular matrix	7	14	0.0426594
CC	GO:0009507	chloroplast	24	86	0.0461877
CC	GO:0005886	plasma membrane	9	23	0.07228
CC	GO:0042651	thylakoid membrane	11	31	0.07228
CC	GO:0012511	monolayer-surrounded lipid storage body	16	54	0.0916332
CC	GO:0016602	CCAAT-binding factor complex	13	43	0.143207
CC	GO:0005887	integral component of plasma membrane	8	24	0.264148
CC	GO:0005779	integral component of peroxisomal membrane	10	33	0.264148
CC	GO:0005852	eukaryotic translation initiation factor 3 complex	5	12	0.264148
CC	GO:0000151	ubiquitin ligase complex	39	200	0.867596
CC	GO:0005751	mitochondrial respiratory chain complex IV	2	4	0.867596
CC	GO:0030896	checkpoint clamp complex	2	4	0.867596
CC	GO:0031429	box H/ACA snoRNP complex	3	8	0.867596
CC	GO:0030529	ribonucleoprotein complex	10	42	0.867596
CC	GO:0008352	katanin complex	4	13	0.952094
CC	GO:0000799	nuclear condensin complex	1	1	1
CC	GO:0009536	plastid	1	1	1
CC	GO:0005960	glycine cleavage complex	5	19	1
CC	GO:0000178	exosome (RNase complex)	2	5	1
CC	GO:0005746	mitochondrial respiratory chain	6	25	1
CC	GO:0005945	6-phosphofructokinase complex	8	36	1
CC	GO:0005669	transcription factor TFIID complex	5	21	1
CC	GO:0005742	mitochondrial outer membrane translocase complex	5	21	1
CC	GO:0043231	intracellular membrane-bounded organelle	4	16	1
CC	GO:0000796	condensin complex	2	6	1
CC	GO:0015629	actin cytoskeleton	8	38	1
CC	GO:0016471	vacuolar proton-transporting V-type ATPase complex	4	17	1
CC	GO:0005764	lysosome	1	2	1
CC	GO:0032301	MutSalpha complex	1	2	1
CC	GO:0032302	MutSbeta complex	1	2	1
CC	GO:0009317	acetyl-CoA carboxylase complex	4	18	1
CC	GO:0005777	peroxisome	12	65	1
CC	GO:0005789	endoplasmic reticulum membrane	9	48	1
CC	GO:0005737	cytoplasm	162	984	1
CC	GO:0005741	mitochondrial outer membrane	8	43	1
CC	GO:0000015	phosphopyruvate hydratase complex	3	14	1
CC	GO:0005834	heterotrimeric G-protein complex	3	14	1
CC	GO:0008250	oligosaccharyltransferase complex	3	14	1
CC	GO:0005787	signal peptidase complex	5	26	1
CC	GO:0031515	tRNA (m1A) methyltransferase complex	1	3	1
CC	GO:0033588	Elongator holoenzyme complex	1	3	1
CC	GO:0005667	transcription factor complex	6	32	1
CC	GO:0000145	exocyst	17	99	1
CC	GO:0005743	mitochondrial inner membrane	8	45	1
CC	GO:0005680	anaphase-promoting complex	4	21	1
CC	GO:0005758	mitochondrial intermembrane space	1	4	1
CC	GO:0005761	mitochondrial ribosome	1	4	1
CC	GO:0005785	signal recognition particle receptor complex	1	4	1
CC	GO:0005788	endoplasmic reticulum lumen	1	4	1
CC	GO:0005965	protein farnesyltransferase complex	1	4	1
CC	GO:0000786	nucleosome	32	198	1
CC	GO:0005681	spliceosomal complex	7	42	1
CC	GO:0005672	transcription factor TFIIA complex	3	17	1
CC	GO:0005956	protein kinase CK2 complex	3	17	1
CC	GO:0005971	ribonucleoside-diphosphate reductase complex	3	18	1
CC	GO:0005744	mitochondrial inner membrane presequence translocase complex	6	38	1
CC	GO:0030130	clathrin coat of trans-Golgi network vesicle	4	25	1
CC	GO:0016459	myosin complex	10	64	1
CC	GO:0005740	mitochondrial envelope	3	20	1
CC	GO:0005850	eukaryotic translation initiation factor 2 complex	1	6	1
CC	GO:0008290	F-actin capping protein complex	1	6	1
CC	GO:0043626	PCNA complex	1	6	1
CC	GO:0005759	mitochondrial matrix	5	34	1
CC	GO:0005778	peroxisomal membrane	1	7	1
CC	GO:0005798	Golgi-associated vesicle	1	7	1
CC	GO:0005849	mRNA cleavage factor complex	2	15	1
CC	GO:0009360	DNA polymerase III complex	2	16	1
CC	GO:0000785	chromatin	1	8	1
CC	GO:0005664	nuclear origin of replication recognition complex	1	8	1
CC	GO:0030117	membrane coat	11	81	1
CC	GO:0000139	Golgi membrane	5	39	1
CC	GO:0030132	clathrin coat of coated pit	4	32	1
CC	GO:0000439	core TFIIH complex	2	18	1
CC	GO:0000502	proteasome complex	3	26	1
CC	GO:0032777	Piccolo NuA4 histone acetyltransferase complex	1	10	1
CC	GO:0015934	large ribosomal subunit	13	100	1
CC	GO:0005750	mitochondrial respiratory chain complex III	1	11	1
CC	GO:0070461	SAGA-type complex	2	20	1
CC	GO:0000808	origin recognition complex	1	12	1
CC	GO:0005819	spindle	1	12	1
CC	GO:0031011	Ino80 complex	1	12	1
CC	GO:0005795	Golgi stack	2	22	1
CC	GO:0030288	outer membrane-bounded periplasmic space	8	70	1
CC	GO:0030173	integral component of Golgi membrane	1	14	1
CC	GO:0000922	spindle pole	2	24	1
CC	GO:0005815	microtubule organizing center	2	24	1
CC	GO:0031227	intrinsic component of endoplasmic reticulum membrane	3	33	1
CC	GO:0005783	endoplasmic reticulum	27	212	1
CC	GO:0046540	U4/U6 x U5 tri-snRNP complex	1	15	1
CC	GO:0030126	COPI vesicle coat	4	43	1
CC	GO:0005739	mitochondrion	3	35	1
CC	GO:0016592	mediator complex	3	35	1
CC	GO:0017119	Golgi transport complex	1	16	1
CC	GO:0030915	Smc5-Smc6 complex	1	16	1
CC	GO:0035267	NuA4 histone acetyltransferase complex	1	16	1
CC	GO:0019867	outer membrane	1	17	1
CC	GO:0043234	protein complex	10	95	1
CC	GO:0009331	glycerol-3-phosphate dehydrogenase complex	1	18	1
CC	GO:0030118	clathrin coat	4	48	1
CC	GO:0005874	microtubule	9	90	1
CC	GO:0030131	clathrin adaptor complex	4	49	1
CC	GO:0005643	nuclear pore	10	101	1
CC	GO:0005839	proteasome core complex	9	93	1
CC	GO:0031461	cullin-RING ubiquitin ligase complex	2	32	1
CC	GO:0048500	signal recognition particle	2	32	1
CC	GO:0005694	chromosome	6	69	1
CC	GO:0042555	MCM complex	1	21	1
CC	GO:0000159	protein phosphatase type 2A complex	4	54	1
CC	GO:0005801	cis-Golgi network	1	23	1
CC	GO:0005856	cytoskeleton	4	56	1
CC	GO:0005622	intracellular	376	2596	1
CC	GO:0005853	eukaryotic translation elongation factor 1 complex	1	26	1
CC	GO:0016272	prefoldin complex	1	32	1
CC	GO:0015935	small ribosomal subunit	8	111	1
CC	GO:0005840	ribosome	164	1311	1
CC	GO:0000124	SAGA complex	0	4	1
CC	GO:0000172	ribonuclease MRP complex	0	2	1
CC	GO:0000228	nuclear chromosome	0	16	1
CC	GO:0000445	THO complex part of transcription export complex	0	2	1
CC	GO:0005615	extracellular space	0	16	1
CC	GO:0005639	integral component of nuclear inner membrane	0	2	1
CC	GO:0005655	nucleolar ribonuclease P complex	0	2	1
CC	GO:0005663	DNA replication factor C complex	0	2	1
CC	GO:0005666	DNA-directed RNA polymerase III complex	0	4	1
CC	GO:0005673	transcription factor TFIIE complex	0	4	1
CC	GO:0005674	transcription factor TFIIF complex	0	12	1
CC	GO:0005794	Golgi apparatus	0	11	1
CC	GO:0005829	cytosol	0	4	1
CC	GO:0005838	proteasome regulatory particle	0	3	1
CC	GO:0005846	nuclear cap binding complex	0	6	1
CC	GO:0005847	mRNA cleavage and polyadenylation specificity factor complex	0	2	1
CC	GO:0005885	Arp2/3 protein complex	0	12	1
CC	GO:0005938	cell cortex	0	10	1
CC	GO:0005952	cAMP-dependent protein kinase complex	0	2	1
CC	GO:0009316	3-isopropylmalate dehydratase complex	0	6	1
CC	GO:0009341	beta-galactosidase complex	0	2	1
CC	GO:0009349	riboflavin synthase complex	0	4	1
CC	GO:0009512	cytochrome b6f complex	0	6	1
CC	GO:0009521	photosystem	0	9	1
CC	GO:0009539	photosystem II reaction center	0	3	1
CC	GO:0009579	thylakoid	0	16	1
CC	GO:0009707	chloroplast outer membrane	0	8	1
CC	GO:0016442	RISC complex	0	6	1
CC	GO:0019008	molybdopterin synthase complex	0	2	1
CC	GO:0019028	viral capsid	0	1	1
CC	GO:0030076	light-harvesting complex	0	5	1
CC	GO:0030096	plasma membrane-derived thylakoid photosystem II	0	2	1
CC	GO:0030122	AP-2 adaptor complex	0	5	1
CC	GO:0030123	AP-3 adaptor complex	0	6	1
CC	GO:0030127	COPII vesicle coat	0	29	1
CC	GO:0030176	integral component of endoplasmic reticulum membrane	0	4	1
CC	GO:0030532	small nuclear ribonucleoprotein complex	0	6	1
CC	GO:0030677	ribonuclease P complex	0	2	1
CC	GO:0030870	Mre11 complex	0	2	1
CC	GO:0030880	RNA polymerase complex	0	4	1
CC	GO:0030904	retromer complex	0	8	1
CC	GO:0031305	integral component of mitochondrial inner membrane	0	4	1
CC	GO:0031361	integral component of thylakoid membrane	0	8	1
CC	GO:0031519	PcG protein complex	0	5	1
CC	GO:0031966	mitochondrial membrane	0	14	1
CC	GO:0032039	integrator complex	0	2	1
CC	GO:0032389	MutLalpha complex	0	3	1
CC	GO:0032783	ELL-EAF complex	0	2	1
CC	GO:0042597	periplasmic space	0	2	1
CC	GO:0042720	mitochondrial inner membrane peptidase complex	0	8	1
CC	GO:0042765	GPI-anchor transamidase complex	0	7	1
CC	GO:0043189	H4/H2A histone acetyltransferase complex	0	9	1
CC	GO:0043240	Fanconi anaemia nuclear complex	0	2	1
CC	GO:0043564	Ku70:Ku80 complex	0	4	1
CC	GO:0044431	Golgi apparatus part	0	4	1
CC	GO:0045239	tricarboxylic acid cycle enzyme complex	0	3	1
CC	GO:0045252	oxoglutarate dehydrogenase complex	0	8	1
CC	GO:0045254	pyruvate dehydrogenase complex	0	6	1
CC	GO:0070531	BRCA1-A complex	0	2	1
CC	GO:0070552	BRISC complex	0	2	1
CC	GO:0070652	HAUS complex	0	4	1
CC	GO:0070985	TFIIK complex	0	5	1
CC	GO:0071203	WASH complex	0	2	1
CC	GO:0072546	ER membrane protein complex	0	8	1
BP	GO:0015979	photosynthesis	106	207	9.9496e-29
BP	GO:0005975	carbohydrate metabolic process	402	1504	8.89903e-24
BP	GO:0055114	oxidation-reduction process	840	3869	9.92655e-19
BP	GO:0008152	metabolic process	482	2196	3.39061e-11
BP	GO:0006468	protein phosphorylation	717	3490	9.81284e-11
BP	GO:0006073	cellular glucan metabolic process	42	95	9.88566e-09
BP	GO:0055085	transmembrane transport	360	1660	8.74162e-08
BP	GO:0006810	transport	269	1201	4.55491e-07
BP	GO:0009058	biosynthetic process	123	475	2.11462e-06
BP	GO:0000160	phosphorelay signal transduction system	59	183	3.1461e-06
BP	GO:0006364	rRNA processing	35	90	9.83426e-06
BP	GO:0019419	sulfate reduction	8	8	2.4117e-05
BP	GO:0008295	spermidine biosynthetic process	18	35	7.0634e-05
BP	GO:0009073	aromatic amino acid family biosynthetic process	16	29	7.44415e-05
BP	GO:0006629	lipid metabolic process	157	705	0.000437106
BP	GO:0006032	chitin catabolic process	25	65	0.000445592
BP	GO:0030001	metal ion transport	82	323	0.000445592
BP	GO:0006633	fatty acid biosynthetic process	66	248	0.000582857
BP	GO:0006066	alcohol metabolic process	13	24	0.00064215
BP	GO:0015995	chlorophyll biosynthetic process	13	24	0.00064215
BP	GO:0009664	plant-type cell wall organization	35	108	0.00064215
BP	GO:0006508	proteolysis	314	1579	0.000866729
BP	GO:0042549	photosystem II stabilization	8	11	0.00128587
BP	GO:0043086	negative regulation of catalytic activity	40	134	0.00128587
BP	GO:0006855	drug transmembrane transport	62	237	0.00128587
BP	GO:0006597	spermine biosynthetic process	13	26	0.00153616
BP	GO:0000272	polysaccharide catabolic process	15	33	0.00160879
BP	GO:0008283	cell proliferation	12	23	0.00160879
BP	GO:0006457	protein folding	105	457	0.00169826
BP	GO:0008272	sulfate transport	20	52	0.00184288
BP	GO:0005985	sucrose metabolic process	13	27	0.00211911
BP	GO:0019310	inositol catabolic process	8	12	0.00242244
BP	GO:0006006	glucose metabolic process	16	39	0.00348656
BP	GO:0006013	mannose metabolic process	7	10	0.00404197
BP	GO:0016998	cell wall macromolecule catabolic process	28	91	0.00654607
BP	GO:0006559	L-phenylalanine catabolic process	8	14	0.00963058
BP	GO:0042255	ribosome assembly	5	6	0.0098058
BP	GO:0051188	cofactor biosynthetic process	4	4	0.0112477
BP	GO:0006520	cellular amino acid metabolic process	37	136	0.0112477
BP	GO:0046274	lignin catabolic process	17	48	0.0140692
BP	GO:0006284	base-excision repair	18	53	0.0172131
BP	GO:0009094	L-phenylalanine biosynthetic process	10	22	0.0175986
BP	GO:0000103	sulfate assimilation	11	26	0.0202466
BP	GO:0007018	microtubule-based movement	44	176	0.0225075
BP	GO:0030244	cellulose biosynthetic process	28	100	0.0259417
BP	GO:0006479	protein methylation	17	51	0.0263216
BP	GO:0009269	response to desiccation	7	13	0.0266852
BP	GO:0006816	calcium ion transport	9	20	0.0297017
BP	GO:0006542	glutamine biosynthetic process	10	24	0.0335987
BP	GO:0006556	S-adenosylmethionine biosynthetic process	7	14	0.0423596
BP	GO:0009813	flavonoid biosynthetic process	7	14	0.0423596
BP	GO:0005992	trehalose biosynthetic process	18	58	0.0423596
BP	GO:0006979	response to oxidative stress	74	340	0.0434489
BP	GO:0070588	calcium ion transmembrane transport	13	37	0.0445075
BP	GO:0006950	response to stress	54	242	0.0804944
BP	GO:0008610	lipid biosynthetic process	25	95	0.0848971
BP	GO:0006527	arginine catabolic process	5	9	0.0857097
BP	GO:0009298	GDP-mannose biosynthetic process	5	9	0.0857097
BP	GO:0006529	asparagine biosynthetic process	6	13	0.115052
BP	GO:0007076	mitotic chromosome condensation	6	13	0.115052
BP	GO:0006012	galactose metabolic process	11	33	0.12105
BP	GO:0016559	peroxisome fission	7	17	0.126836
BP	GO:0009408	response to heat	9	25	0.128863
BP	GO:0042545	cell wall modification	49	223	0.129079
BP	GO:0006446	regulation of translational initiation	5	10	0.130846
BP	GO:0009088	threonine biosynthetic process	5	10	0.130846
BP	GO:0042254	ribosome biogenesis	21	80	0.131662
BP	GO:0006573	valine metabolic process	3	4	0.132161
BP	GO:0006760	folic acid-containing compound metabolic process	3	4	0.132161
BP	GO:0009234	menaquinone biosynthetic process	3	4	0.132161
BP	GO:0009244	lipopolysaccharide core region biosynthetic process	3	4	0.132161
BP	GO:0030261	chromosome condensation	3	4	0.132161
BP	GO:0017183	peptidyl-diphthamide biosynthetic process from peptidyl-histidine	4	7	0.13693
BP	GO:0006486	protein glycosylation	28	116	0.13693
BP	GO:0006790	sulfur compound metabolic process	6	14	0.13693
BP	GO:0006857	oligopeptide transport	17	62	0.13693
BP	GO:0016310	phosphorylation	14	48	0.13693
BP	GO:0007050	cell cycle arrest	9	26	0.13693
BP	GO:0006605	protein targeting	7	18	0.140664
BP	GO:0006188	IMP biosynthetic process	5	11	0.16413
BP	GO:0009790	embryo development	5	11	0.16413
BP	GO:0046417	chorismate metabolic process	5	11	0.16413
BP	GO:0006221	pyrimidine nucleotide biosynthetic process	9	27	0.16413
BP	GO:0015976	carbon utilization	9	27	0.16413
BP	GO:0000055	ribosomal large subunit export from nucleus	2	2	0.193498
BP	GO:0019478	D-amino acid catabolic process	2	2	0.193498
BP	GO:0042273	ribosomal large subunit biogenesis	2	2	0.193498
BP	GO:0000910	cytokinesis	9	28	0.196602
BP	GO:0009152	purine ribonucleotide biosynthetic process	4	8	0.196602
BP	GO:0006749	glutathione metabolic process	11	37	0.196602
BP	GO:0015770	sucrose transport	8	24	0.20687
BP	GO:0006098	pentose-phosphate shunt	12	42	0.20687
BP	GO:0006094	gluconeogenesis	6	16	0.220511
BP	GO:0006537	glutamate biosynthetic process	6	16	0.220511
BP	GO:0019632	shikimate metabolic process	3	5	0.220511
BP	GO:0009607	response to biotic stimulus	19	77	0.228683
BP	GO:0017006	protein-tetrapyrrole linkage	4	9	0.283478
BP	GO:0030071	regulation of mitotic metaphase/anaphase transition	4	9	0.283478
BP	GO:0006281	DNA repair	43	208	0.306339
BP	GO:0006807	nitrogen compound metabolic process	17	70	0.319924
BP	GO:0006306	DNA methylation	7	22	0.329761
BP	GO:0048544	recognition of pollen	26	118	0.350117
BP	GO:0018160	peptidyl-pyrromethane cofactor linkage	3	6	0.35866
BP	GO:0006308	DNA catabolic process	5	14	0.378447
BP	GO:0006021	inositol biosynthetic process	4	10	0.382492
BP	GO:0006419	alanyl-tRNA aminoacylation	4	10	0.382492
BP	GO:0006544	glycine metabolic process	8	28	0.40994
BP	GO:0006177	GMP biosynthetic process	2	3	0.40994
BP	GO:0044238	primary metabolic process	2	3	0.40994
BP	GO:0071951	conversion of methionyl-tRNA to N-formyl-methionyl-tRNA	2	3	0.40994
BP	GO:0006730	one-carbon metabolic process	9	34	0.479645
BP	GO:0009584	detection of visible light	4	11	0.479645
BP	GO:0018298	protein-chromophore linkage	4	11	0.479645
BP	GO:0000154	rRNA modification	3	7	0.479645
BP	GO:0006163	purine nucleotide metabolic process	3	7	0.479645
BP	GO:0006562	proline catabolic process	3	7	0.479645
BP	GO:0009405	pathogenesis	3	7	0.479645
BP	GO:0015996	chlorophyll catabolic process	3	7	0.479645
BP	GO:0050832	defense response to fungus	3	7	0.479645
BP	GO:0006546	glycine catabolic process	8	30	0.523725
BP	GO:0006631	fatty acid metabolic process	10	40	0.524478
BP	GO:0006869	lipid transport	17	77	0.551374
BP	GO:0006563	L-serine metabolic process	7	26	0.578818
BP	GO:0042026	protein refolding	9	36	0.578818
BP	GO:0019953	sexual reproduction	8	31	0.578818
BP	GO:0019464	glycine decarboxylation via glycine cleavage system	4	12	0.578818
BP	GO:0046938	phytochelatin biosynthetic process	4	12	0.578818
BP	GO:0051726	regulation of cell cycle	17	79	0.598063
BP	GO:0006007	glucose catabolic process	2	4	0.598063
BP	GO:0006865	amino acid transport	2	4	0.598063
BP	GO:0000917	barrier septum assembly	3	8	0.598063
BP	GO:0006471	protein ADP-ribosylation	3	8	0.598063
BP	GO:0009972	cytidine deamination	3	8	0.598063
BP	GO:0015671	oxygen transport	3	8	0.598063
BP	GO:0042823	pyridoxal phosphate biosynthetic process	3	8	0.598063
BP	GO:0009089	lysine biosynthetic process via diaminopimelate	9	37	0.614941
BP	GO:0006002	fructose 6-phosphate metabolic process	7	27	0.620774
BP	GO:0032259	methylation	10	43	0.666254
BP	GO:0019318	hexose metabolic process	4	13	0.666254
BP	GO:0051013	microtubule severing	4	13	0.666254
BP	GO:0008654	phospholipid biosynthetic process	11	49	0.708189
BP	GO:0006071	glycerol metabolic process	13	60	0.720529
BP	GO:0003333	amino acid transmembrane transport	10	44	0.722355
BP	GO:0009878	nodule morphogenesis	1	1	0.722546
BP	GO:0046660	female sex differentiation	1	1	0.722546
BP	GO:0042742	defense response to bacterium	3	9	0.731381
BP	GO:0019752	carboxylic acid metabolic process	14	66	0.731381
BP	GO:0044267	cellular protein metabolic process	25	128	0.752949
BP	GO:0001510	RNA methylation	7	29	0.75795
BP	GO:0006168	adenine salvage	4	14	0.760546
BP	GO:0010038	response to metal ion	4	14	0.760546
BP	GO:0000077	DNA damage checkpoint	2	5	0.78238
BP	GO:0009103	lipopolysaccharide biosynthetic process	2	5	0.78238
BP	GO:0046373	L-arabinose metabolic process	2	5	0.78238
BP	GO:0006014	D-ribose metabolic process	7	30	0.826959
BP	GO:0000226	microtubule cytoskeleton organization	11	52	0.854034
BP	GO:0006370	7-methylguanosine mRNA capping	3	10	0.854034
BP	GO:0006422	aspartyl-tRNA aminoacylation	3	10	0.854034
BP	GO:0009250	glucan biosynthetic process	3	10	0.854034
BP	GO:0009432	SOS response	4	15	0.861756
BP	GO:0006535	cysteine biosynthetic process from serine	10	47	0.866849
BP	GO:0044237	cellular metabolic process	44	243	0.868403
BP	GO:0015914	phospholipid transport	9	42	0.896712
BP	GO:0006821	chloride transport	6	26	0.916584
BP	GO:0000079	regulation of cyclin-dependent protein serine/threonine kinase activity	23	122	0.921853
BP	GO:0006413	translational initiation	25	134	0.935507
BP	GO:0030036	actin cytoskeleton organization	18	94	0.940305
BP	GO:0006096	glycolysis	31	170	0.940305
BP	GO:0007030	Golgi organization	2	6	0.940305
BP	GO:0032968	positive regulation of transcription elongation from RNA polymerase II promoter	2	6	0.940305
BP	GO:0050790	regulation of catalytic activity	2	6	0.940305
BP	GO:0090116	C-5 methylation of cytosine	2	6	0.940305
BP	GO:0015977	carbon fixation	6	27	0.940305
BP	GO:0016567	protein ubiquitination	44	248	0.940305
BP	GO:0008299	isoprenoid biosynthetic process	14	72	0.940305
BP	GO:0016043	cellular component organization	11	55	0.940305
BP	GO:0019538	protein metabolic process	11	55	0.940305
BP	GO:0007067	mitosis	7	33	0.940305
BP	GO:0009451	RNA modification	10	50	0.940305
BP	GO:0009987	cellular process	10	50	0.940305
BP	GO:0006811	ion transport	14	73	0.940305
BP	GO:0006081	cellular aldehyde metabolic process	4	17	0.940305
BP	GO:0006400	tRNA modification	4	17	0.940305
BP	GO:0006541	glutamine metabolic process	4	17	0.940305
BP	GO:0009097	isoleucine biosynthetic process	4	17	0.940305
BP	GO:0006621	protein retention in ER lumen	6	28	0.940305
BP	GO:0007010	cytoskeleton organization	6	28	0.940305
BP	GO:0046939	nucleotide phosphorylation	6	28	0.940305
BP	GO:0009396	folic acid-containing compound biosynthetic process	9	45	0.940305
BP	GO:0000086	G2/M transition of mitotic cell cycle	1	2	0.940305
BP	GO:0001682	tRNA 5'-leader removal	1	2	0.940305
BP	GO:0006208	pyrimidine nucleobase catabolic process	1	2	0.940305
BP	GO:0006282	regulation of DNA repair	1	2	0.940305
BP	GO:0007021	tubulin complex assembly	1	2	0.940305
BP	GO:0007059	chromosome segregation	1	2	0.940305
BP	GO:0008202	steroid metabolic process	1	2	0.940305
BP	GO:0009063	cellular amino acid catabolic process	1	2	0.940305
BP	GO:0009934	regulation of meristem structural organization	1	2	0.940305
BP	GO:0015851	nucleobase transport	1	2	0.940305
BP	GO:0017003	protein-heme linkage	1	2	0.940305
BP	GO:0019295	coenzyme M biosynthetic process	1	2	0.940305
BP	GO:0032508	DNA duplex unwinding	1	2	0.940305
BP	GO:0042558	pteridine-containing compound metabolic process	1	2	0.940305
BP	GO:0046653	tetrahydrofolate metabolic process	1	2	0.940305
BP	GO:0006801	superoxide metabolic process	7	34	0.940305
BP	GO:0006662	glycerol ether metabolic process	24	133	0.940305
BP	GO:0006665	sphingolipid metabolic process	3	12	0.940305
BP	GO:0009306	protein secretion	3	12	0.940305
BP	GO:0031120	snRNA pseudouridine synthesis	3	12	0.940305
BP	GO:0009690	cytokinin metabolic process	5	23	0.950229
BP	GO:0006659	phosphatidylserine biosynthetic process	2	7	0.963827
BP	GO:0009247	glycolipid biosynthetic process	2	7	0.963827
BP	GO:0001522	pseudouridine synthesis	9	46	0.964942
BP	GO:0006464	cellular protein modification process	16	87	0.972298
BP	GO:0071805	potassium ion transmembrane transport	11	58	0.979119
BP	GO:0009435	NAD biosynthetic process	4	18	0.979119
BP	GO:0030150	protein import into mitochondrial matrix	4	18	0.979119
BP	GO:0030042	actin filament depolymerization	7	35	0.979958
BP	GO:0006334	nucleosome assembly	38	219	0.980017
BP	GO:0009231	riboflavin biosynthetic process	5	24	1
BP	GO:0007585	respiratory gaseous exchange	3	13	1
BP	GO:0006396	RNA processing	32	185	1
BP	GO:0006820	anion transport	7	36	1
BP	GO:0016042	lipid catabolic process	4	19	1
BP	GO:0009116	nucleoside metabolic process	11	60	1
BP	GO:0000162	tryptophan biosynthetic process	5	25	1
BP	GO:0006302	double-strand break repair	2	8	1
BP	GO:0006555	methionine metabolic process	2	8	1
BP	GO:0007155	cell adhesion	2	8	1
BP	GO:0019307	mannose biosynthetic process	2	8	1
BP	GO:0051260	protein homooligomerization	2	8	1
BP	GO:0045454	cell redox homeostasis	70	419	1
BP	GO:0006259	DNA metabolic process	9	49	1
BP	GO:0006436	tryptophanyl-tRNA aminoacylation	3	14	1
BP	GO:0006885	regulation of pH	3	14	1
BP	GO:0016570	histone modification	4	20	1
BP	GO:0006223	uracil salvage	1	3	1
BP	GO:0030488	tRNA methylation	1	3	1
BP	GO:0042128	nitrate assimilation	1	3	1
BP	GO:0006166	purine ribonucleoside salvage	2	9	1
BP	GO:0006435	threonyl-tRNA aminoacylation	2	9	1
BP	GO:0010508	positive regulation of autophagy	2	9	1
BP	GO:0071577	zinc ion transmembrane transport	7	39	1
BP	GO:0005986	sucrose biosynthetic process	3	15	1
BP	GO:0032957	inositol trisphosphate metabolic process	3	15	1
BP	GO:0007186	G-protein coupled receptor signaling pathway	9	52	1
BP	GO:0009415	response to water	4	22	1
BP	GO:0006090	pyruvate metabolic process	2	10	1
BP	GO:0006402	mRNA catabolic process	2	10	1
BP	GO:0006680	glucosylceramide catabolic process	2	10	1
BP	GO:0016075	rRNA catabolic process	2	10	1
BP	GO:0018279	protein N-linked glycosylation via asparagine	2	10	1
BP	GO:0007205	protein kinase C-activating G-protein coupled receptor signaling pathway	7	41	1
BP	GO:0006348	chromatin silencing at telomere	1	4	1
BP	GO:0006772	thiamine metabolic process	1	4	1
BP	GO:0006784	heme a biosynthetic process	1	4	1
BP	GO:0008615	pyridoxine biosynthetic process	1	4	1
BP	GO:0009229	thiamine diphosphate biosynthetic process	1	4	1
BP	GO:0016573	histone acetylation	1	4	1
BP	GO:0017009	protein-phycocyanobilin linkage	1	4	1
BP	GO:0018343	protein farnesylation	1	4	1
BP	GO:0019358	nicotinate nucleotide salvage	1	4	1
BP	GO:0019856	pyrimidine nucleobase biosynthetic process	1	4	1
BP	GO:0031145	anaphase-promoting complex-dependent proteasomal ubiquitin-dependent protein catabolic process	1	4	1
BP	GO:0033615	mitochondrial proton-transporting ATP synthase complex assembly	1	4	1
BP	GO:0042127	regulation of cell proliferation	1	4	1
BP	GO:0042779	tRNA 3'-trailer cleavage	1	4	1
BP	GO:0043066	negative regulation of apoptotic process	1	4	1
BP	GO:0043412	macromolecule modification	1	4	1
BP	GO:0071586	CAAX-box protein processing	1	4	1
BP	GO:0022900	electron transport chain	7	42	1
BP	GO:0005978	glycogen biosynthetic process	3	17	1
BP	GO:0030259	lipid glycosylation	3	17	1
BP	GO:0045017	glycerolipid biosynthetic process	6	36	1
BP	GO:0006887	exocytosis	15	93	1
BP	GO:0006779	porphyrin-containing compound biosynthetic process	5	30	1
BP	GO:0006222	UMP biosynthetic process	2	11	1
BP	GO:0006826	iron ion transport	2	11	1
BP	GO:0006879	cellular iron ion homeostasis	2	11	1
BP	GO:0009611	response to wounding	2	11	1
BP	GO:0008643	carbohydrate transport	4	24	1
BP	GO:0016070	RNA metabolic process	12	75	1
BP	GO:0006165	nucleoside diphosphate phosphorylation	3	18	1
BP	GO:0006183	GTP biosynthetic process	3	18	1
BP	GO:0006228	UTP biosynthetic process	3	18	1
BP	GO:0006241	CTP biosynthetic process	3	18	1
BP	GO:0016114	terpenoid biosynthetic process	3	18	1
BP	GO:0033014	tetrapyrrole biosynthetic process	5	31	1
BP	GO:0006397	mRNA processing	11	70	1
BP	GO:0006427	histidyl-tRNA aminoacylation	1	5	1
BP	GO:0009873	ethylene-activated signaling pathway	1	5	1
BP	GO:0017001	antibiotic catabolic process	1	5	1
BP	GO:0017038	protein import	1	5	1
BP	GO:0019439	aromatic compound catabolic process	1	5	1
BP	GO:0045132	meiotic chromosome segregation	1	5	1
BP	GO:0006561	proline biosynthetic process	4	25	1
BP	GO:0006952	defense response	88	558	1
BP	GO:0000724	double-strand break repair via homologous recombination	2	12	1
BP	GO:0006635	fatty acid beta-oxidation	2	12	1
BP	GO:0007031	peroxisome organization	2	12	1
BP	GO:0032313	regulation of Rab GTPase activity	11	71	1
BP	GO:0006189	'de novo' IMP biosynthetic process	3	19	1
BP	GO:0006725	cellular aromatic compound metabolic process	3	19	1
BP	GO:0045226	extracellular polysaccharide biosynthetic process	3	19	1
BP	GO:0006812	cation transport	62	396	1
BP	GO:0006526	arginine biosynthetic process	4	26	1
BP	GO:0006536	glutamate metabolic process	4	26	1
BP	GO:0015991	ATP hydrolysis coupled proton transport	19	124	1
BP	GO:0006754	ATP biosynthetic process	6	40	1
BP	GO:0015937	coenzyme A biosynthetic process	2	13	1
BP	GO:0018342	protein prenylation	2	13	1
BP	GO:0071722	detoxification of arsenic-containing substance	2	13	1
BP	GO:0044262	cellular carbohydrate metabolic process	9	60	1
BP	GO:0006744	ubiquinone biosynthetic process	3	20	1
BP	GO:0015696	ammonium transport	3	20	1
BP	GO:0072488	ammonium transmembrane transport	3	20	1
BP	GO:0006813	potassium ion transport	7	47	1
BP	GO:0006275	regulation of DNA replication	1	6	1
BP	GO:0006545	glycine biosynthetic process	1	6	1
BP	GO:0006656	phosphatidylcholine biosynthetic process	1	6	1
BP	GO:0006672	ceramide metabolic process	1	6	1
BP	GO:0006824	cobalt ion transport	1	6	1
BP	GO:0009168	purine ribonucleoside monophosphate biosynthetic process	1	6	1
BP	GO:0009252	peptidoglycan biosynthetic process	1	6	1
BP	GO:0015675	nickel cation transport	1	6	1
BP	GO:0016568	chromatin modification	1	6	1
BP	GO:0038032	termination of G-protein coupled receptor signaling pathway	1	6	1
BP	GO:0043043	peptide biosynthetic process	1	6	1
BP	GO:0043666	regulation of phosphoprotein phosphatase activity	1	6	1
BP	GO:0009082	branched-chain amino acid biosynthetic process	4	27	1
BP	GO:0006108	malate metabolic process	8	54	1
BP	GO:0008033	tRNA processing	13	87	1
BP	GO:0006564	L-serine biosynthetic process	3	21	1
BP	GO:0009107	lipoate biosynthetic process	3	21	1
BP	GO:0032312	regulation of ARF GTPase activity	9	62	1
BP	GO:0009072	aromatic amino acid family metabolic process	2	14	1
BP	GO:0016485	protein processing	2	14	1
BP	GO:0044070	regulation of anion transport	2	14	1
BP	GO:0006200	ATP catabolic process	6	42	1
BP	GO:0000244	spliceosomal tri-snRNP complex assembly	1	7	1
BP	GO:0006366	transcription from RNA polymerase II promoter	1	7	1
BP	GO:0006431	methionyl-tRNA aminoacylation	1	7	1
BP	GO:0006505	GPI anchor metabolic process	1	7	1
BP	GO:0006729	tetrahydrobiopterin biosynthetic process	1	7	1
BP	GO:0006897	endocytosis	1	7	1
BP	GO:0042256	mature ribosome assembly	1	7	1
BP	GO:0051103	DNA ligation involved in DNA repair	1	7	1
BP	GO:0006568	tryptophan metabolic process	4	29	1
BP	GO:0009966	regulation of signal transduction	4	29	1
BP	GO:0046470	phosphatidylcholine metabolic process	3	22	1
BP	GO:0008219	cell death	8	57	1
BP	GO:0000902	cell morphogenesis	2	15	1
BP	GO:0006207	'de novo' pyrimidine nucleobase biosynthetic process	2	15	1
BP	GO:0006438	valyl-tRNA aminoacylation	2	15	1
BP	GO:0032012	regulation of ARF protein signal transduction	2	15	1
BP	GO:0007017	microtubule-based process	14	98	1
BP	GO:0009086	methionine biosynthetic process	3	23	1
BP	GO:0015986	ATP synthesis coupled proton transport	14	99	1
BP	GO:0006814	sodium ion transport	6	45	1
BP	GO:0000105	histidine biosynthetic process	5	38	1
BP	GO:0009165	nucleotide biosynthetic process	2	16	1
BP	GO:0006231	dTMP biosynthetic process	1	8	1
BP	GO:0006428	isoleucyl-tRNA aminoacylation	1	8	1
BP	GO:0006625	protein targeting to peroxisome	1	8	1
BP	GO:0009156	ribonucleoside monophosphate biosynthetic process	1	8	1
BP	GO:0051301	cell division	1	8	1
BP	GO:0006164	purine nucleotide biosynthetic process	4	31	1
BP	GO:0006298	mismatch repair	4	31	1
BP	GO:0016117	carotenoid biosynthetic process	3	24	1
BP	GO:0015992	proton transport	9	67	1
BP	GO:0009308	amine metabolic process	5	39	1
BP	GO:0006378	mRNA polyadenylation	2	17	1
BP	GO:0006421	asparaginyl-tRNA aminoacylation	2	17	1
BP	GO:0030418	nicotianamine biosynthetic process	2	17	1
BP	GO:0007049	cell cycle	3	25	1
BP	GO:0006913	nucleocytoplasmic transport	29	204	1
BP	GO:0006904	vesicle docking involved in exocytosis	5	40	1
BP	GO:0006788	heme oxidation	1	9	1
BP	GO:0006974	cellular response to DNA damage stimulus	1	9	1
BP	GO:0009228	thiamine biosynthetic process	1	9	1
BP	GO:0016558	protein import into peroxisome matrix	1	9	1
BP	GO:0006184	GTP catabolic process	51	350	1
BP	GO:0046907	intracellular transport	2	18	1
BP	GO:0051205	protein insertion into membrane	2	18	1
BP	GO:0042176	regulation of protein catabolic process	3	26	1
BP	GO:0046034	ATP metabolic process	4	34	1
BP	GO:0035556	intracellular signal transduction	13	99	1
BP	GO:0006420	arginyl-tRNA aminoacylation	1	10	1
BP	GO:0006432	phenylalanyl-tRNA aminoacylation	1	10	1
BP	GO:0006891	intra-Golgi vesicle-mediated transport	1	10	1
BP	GO:0019725	cellular homeostasis	1	10	1
BP	GO:0044249	cellular biosynthetic process	1	10	1
BP	GO:0006465	signal peptide processing	5	42	1
BP	GO:0051276	chromosome organization	2	19	1
BP	GO:0046488	phosphatidylinositol metabolic process	6	50	1
BP	GO:0008652	cellular amino acid biosynthetic process	9	72	1
BP	GO:0006434	seryl-tRNA aminoacylation	1	11	1
BP	GO:0006644	phospholipid metabolic process	1	11	1
BP	GO:0015780	nucleotide-sugar transport	1	11	1
BP	GO:0006817	phosphate ion transport	2	20	1
BP	GO:0030163	protein catabolic process	8	67	1
BP	GO:0006796	phosphate-containing compound metabolic process	3	29	1
BP	GO:0046836	glycolipid transport	3	29	1
BP	GO:0006909	phagocytosis	2	21	1
BP	GO:0007154	cell communication	2	21	1
BP	GO:0009186	deoxyribonucleoside diphosphate metabolic process	1	12	1
BP	GO:0031123	RNA 3'-end processing	1	12	1
BP	GO:0046474	glycerophospholipid biosynthetic process	1	12	1
BP	GO:0006825	copper ion transport	2	22	1
BP	GO:0006452	translational frameshifting	1	13	1
BP	GO:0006741	NADP biosynthetic process	1	13	1
BP	GO:0008380	RNA splicing	1	13	1
BP	GO:0019674	NAD metabolic process	1	13	1
BP	GO:0045040	protein import into mitochondrial outer membrane	1	13	1
BP	GO:0045901	positive regulation of translational elongation	1	13	1
BP	GO:0045905	positive regulation of translational termination	1	13	1
BP	GO:0006614	SRP-dependent cotranslational protein targeting to membrane	5	48	1
BP	GO:0006310	DNA recombination	4	40	1
BP	GO:0006506	GPI anchor biosynthetic process	4	40	1
BP	GO:0043039	tRNA aminoacylation	4	40	1
BP	GO:0035434	copper ion transmembrane transport	2	23	1
BP	GO:0006367	transcription initiation from RNA polymerase II promoter	5	49	1
BP	GO:0006357	regulation of transcription from RNA polymerase II promoter	6	57	1
BP	GO:0007275	multicellular organismal development	6	57	1
BP	GO:0017004	cytochrome complex assembly	1	14	1
BP	GO:0006606	protein import into nucleus	2	24	1
BP	GO:0009113	purine nucleobase biosynthetic process	1	15	1
BP	GO:0006099	tricarboxylic acid cycle	10	90	1
BP	GO:0046854	phosphatidylinositol phosphorylation	11	98	1
BP	GO:0006914	autophagy	1	16	1
BP	GO:0008612	peptidyl-lysine modification to hypusine	1	16	1
BP	GO:0043631	RNA polyadenylation	1	16	1
BP	GO:0042546	cell wall biogenesis	3	36	1
BP	GO:0006694	steroid biosynthetic process	1	17	1
BP	GO:0006415	translational termination	2	28	1
BP	GO:0006750	glutathione biosynthetic process	2	28	1
BP	GO:0051258	protein polymerization	10	95	1
BP	GO:0016226	iron-sulfur cluster assembly	4	47	1
BP	GO:0006433	prolyl-tRNA aminoacylation	1	18	1
BP	GO:0009725	response to hormone	6	65	1
BP	GO:0006265	DNA topological change	4	48	1
BP	GO:0048268	clathrin coat assembly	4	48	1
BP	GO:0015743	malate transport	3	39	1
BP	GO:0015693	magnesium ion transport	5	57	1
BP	GO:0006139	nucleobase-containing compound metabolic process	13	121	1
BP	GO:0006487	protein N-linked glycosylation	1	19	1
BP	GO:0006777	Mo-molybdopterin cofactor biosynthetic process	1	19	1
BP	GO:0034968	histone lysine methylation	3	40	1
BP	GO:0009081	branched-chain amino acid metabolic process	2	31	1
BP	GO:0051603	proteolysis involved in cellular protein catabolic process	9	93	1
BP	GO:0006075	(1->3)-beta-D-glucan biosynthetic process	2	32	1
BP	GO:0016311	dephosphorylation	7	78	1
BP	GO:0007165	signal transduction	137	992	1
BP	GO:0048193	Golgi vesicle transport	1	23	1
BP	GO:0006418	tRNA aminoacylation for protein translation	21	193	1
BP	GO:0006515	misfolded or incompletely synthesized protein catabolic process	1	24	1
BP	GO:0006470	protein dephosphorylation	21	194	1
BP	GO:0030833	regulation of actin filament polymerization	1	25	1
BP	GO:0006270	DNA replication initiation	1	26	1
BP	GO:0016571	histone methylation	1	27	1
BP	GO:0006260	DNA replication	16	163	1
BP	GO:0006072	glycerol-3-phosphate metabolic process	1	28	1
BP	GO:0007264	small GTPase mediated signal transduction	46	390	1
BP	GO:0016192	vesicle-mediated transport	44	378	1
BP	GO:0006289	nucleotide-excision repair	3	53	1
BP	GO:0006888	ER to Golgi vesicle-mediated transport	3	59	1
BP	GO:0015031	protein transport	66	556	1
BP	GO:0006414	translational elongation	6	92	1
BP	GO:0006511	ubiquitin-dependent protein catabolic process	35	332	1
BP	GO:0006886	intracellular protein transport	92	750	1
BP	GO:0006412	translation	176	1344	1
BP	GO:0015936	coenzyme A metabolic process	1	57	1
BP	GO:0000042	protein targeting to Golgi	0	3	1
BP	GO:0000045	autophagic vacuole assembly	0	5	1
BP	GO:0000075	cell cycle checkpoint	0	2	1
BP	GO:0000245	spliceosomal complex assembly	0	9	1
BP	GO:0000256	allantoin catabolic process	0	3	1
BP	GO:0000723	telomere maintenance	0	9	1
BP	GO:0000918	barrier septum site selection	0	2	1
BP	GO:0001932	regulation of protein phosphorylation	0	2	1
BP	GO:0002098	tRNA wobble uridine modification	0	2	1
BP	GO:0005991	trehalose metabolic process	0	5	1
BP	GO:0006000	fructose metabolic process	0	6	1
BP	GO:0006069	ethanol oxidation	0	4	1
BP	GO:0006086	acetyl-CoA biosynthetic process from pyruvate	0	6	1
BP	GO:0006097	glyoxylate cycle	0	4	1
BP	GO:0006102	isocitrate metabolic process	0	12	1
BP	GO:0006106	fumarate metabolic process	0	3	1
BP	GO:0006144	purine nucleobase metabolic process	0	4	1
BP	GO:0006233	dTDP biosynthetic process	0	3	1
BP	GO:0006261	DNA-dependent DNA replication	0	2	1
BP	GO:0006303	double-strand break repair via nonhomologous end joining	0	4	1
BP	GO:0006333	chromatin assembly or disassembly	0	4	1
BP	GO:0006338	chromatin remodeling	0	14	1
BP	GO:0006379	mRNA cleavage	0	4	1
BP	GO:0006383	transcription from RNA polymerase III promoter	0	4	1
BP	GO:0006423	cysteinyl-tRNA aminoacylation	0	8	1
BP	GO:0006424	glutamyl-tRNA aminoacylation	0	7	1
BP	GO:0006425	glutaminyl-tRNA aminoacylation	0	2	1
BP	GO:0006426	glycyl-tRNA aminoacylation	0	10	1
BP	GO:0006429	leucyl-tRNA aminoacylation	0	4	1
BP	GO:0006430	lysyl-tRNA aminoacylation	0	11	1
BP	GO:0006437	tyrosyl-tRNA aminoacylation	0	3	1
BP	GO:0006450	regulation of translational fidelity	0	4	1
BP	GO:0006461	protein complex assembly	0	11	1
BP	GO:0006481	C-terminal protein methylation	0	2	1
BP	GO:0006491	N-glycan processing	0	4	1
BP	GO:0006499	N-terminal protein myristoylation	0	7	1
BP	GO:0006525	arginine metabolic process	0	5	1
BP	GO:0006534	cysteine metabolic process	0	2	1
BP	GO:0006543	glutamine catabolic process	0	4	1
BP	GO:0006566	threonine metabolic process	0	6	1
BP	GO:0006570	tyrosine metabolic process	0	4	1
BP	GO:0006571	tyrosine biosynthetic process	0	4	1
BP	GO:0006591	ornithine metabolic process	0	2	1
BP	GO:0006596	polyamine biosynthetic process	0	2	1
BP	GO:0006627	protein processing involved in protein targeting to mitochondrion	0	8	1
BP	GO:0006637	acyl-CoA metabolic process	0	6	1
BP	GO:0006650	glycerophospholipid metabolic process	0	6	1
BP	GO:0006661	phosphatidylinositol biosynthetic process	0	4	1
BP	GO:0006696	ergosterol biosynthetic process	0	3	1
BP	GO:0006783	heme biosynthetic process	0	7	1
BP	GO:0006808	regulation of nitrogen utilization	0	3	1
BP	GO:0006839	mitochondrial transport	0	9	1
BP	GO:0006878	cellular copper ion homeostasis	0	4	1
BP	GO:0006884	cell volume homeostasis	0	4	1
BP	GO:0006915	apoptotic process	0	5	1
BP	GO:0007020	microtubule nucleation	0	4	1
BP	GO:0007034	vacuolar transport	0	8	1
BP	GO:0007094	mitotic spindle assembly checkpoint	0	4	1
BP	GO:0007131	reciprocal meiotic recombination	0	2	1
BP	GO:0007166	cell surface receptor signaling pathway	0	2	1
BP	GO:0008360	regulation of cell shape	0	2	1
BP	GO:0008535	respiratory chain complex IV assembly	0	8	1
BP	GO:0009059	macromolecule biosynthetic process	0	7	1
BP	GO:0009060	aerobic respiration	0	5	1
BP	GO:0009067	aspartate family amino acid biosynthetic process	0	2	1
BP	GO:0009098	leucine biosynthetic process	0	21	1
BP	GO:0009102	biotin biosynthetic process	0	3	1
BP	GO:0009190	cyclic nucleotide biosynthetic process	0	1	1
BP	GO:0009225	nucleotide-sugar metabolic process	0	3	1
BP	GO:0009236	cobalamin biosynthetic process	0	2	1
BP	GO:0009239	enterobactin biosynthetic process	0	1	1
BP	GO:0009245	lipid A biosynthetic process	0	7	1
BP	GO:0009273	peptidoglycan-based cell wall biogenesis	0	2	1
BP	GO:0009311	oligosaccharide metabolic process	0	6	1
BP	GO:0009312	oligosaccharide biosynthetic process	0	2	1
BP	GO:0009439	cyanate metabolic process	0	2	1
BP	GO:0009443	pyridoxal 5'-phosphate salvage	0	2	1
BP	GO:0009446	putrescine biosynthetic process	0	7	1
BP	GO:0009452	7-methylguanosine RNA capping	0	10	1
BP	GO:0009616	virus induced gene silencing	0	2	1
BP	GO:0009688	abscisic acid biosynthetic process	0	4	1
BP	GO:0009767	photosynthetic electron transport chain	0	13	1
BP	GO:0009772	photosynthetic electron transport in photosystem II	0	6	1
BP	GO:0010024	phytochromobilin biosynthetic process	0	4	1
BP	GO:0010027	thylakoid membrane organization	0	2	1
BP	GO:0010212	response to ionizing radiation	0	1	1
BP	GO:0010380	regulation of chlorophyll biosynthetic process	0	4	1
BP	GO:0015074	DNA integration	0	7	1
BP	GO:0015684	ferrous iron transport	0	3	1
BP	GO:0015711	organic anion transport	0	4	1
BP	GO:0015846	polyamine transport	0	2	1
BP	GO:0015886	heme transport	0	7	1
BP	GO:0015940	pantothenate biosynthetic process	0	6	1
BP	GO:0015969	guanosine tetraphosphate metabolic process	0	11	1
BP	GO:0016051	carbohydrate biosynthetic process	0	4	1
BP	GO:0016125	sterol metabolic process	0	4	1
BP	GO:0016180	snRNA processing	0	2	1
BP	GO:0016255	attachment of GPI anchor to protein	0	5	1
BP	GO:0016480	negative regulation of transcription from RNA polymerase III promoter	0	2	1
BP	GO:0016572	histone phosphorylation	0	1	1
BP	GO:0016575	histone deacetylation	0	13	1
BP	GO:0016598	protein arginylation	0	4	1
BP	GO:0016973	poly(A)+ mRNA export from nucleus	0	7	1
BP	GO:0018344	protein geranylgeranylation	0	4	1
BP	GO:0019277	UDP-N-acetylgalactosamine biosynthetic process	0	2	1
BP	GO:0019281	L-methionine biosynthetic process from homoserine via O-succinyl-L-homoserine and cystathionine	0	2	1
BP	GO:0019363	pyridine nucleotide biosynthetic process	0	2	1
BP	GO:0019370	leukotriene biosynthetic process	0	4	1
BP	GO:0019427	acetyl-CoA biosynthetic process from acetate	0	2	1
BP	GO:0019430	removal of superoxide radicals	0	10	1
BP	GO:0019509	L-methionine salvage from methylthioadenosine	0	4	1
BP	GO:0019556	histidine catabolic process to glutamate and formamide	0	2	1
BP	GO:0019627	urea metabolic process	0	2	1
BP	GO:0019646	aerobic electron transport chain	0	2	1
BP	GO:0019673	GDP-mannose metabolic process	0	6	1
BP	GO:0022904	respiratory electron transport chain	0	10	1
BP	GO:0030041	actin filament polymerization	0	2	1
BP	GO:0030154	cell differentiation	0	3	1
BP	GO:0030245	cellulose catabolic process	0	3	1
BP	GO:0030301	cholesterol transport	0	4	1
BP	GO:0030328	prenylcysteine catabolic process	0	2	1
BP	GO:0030494	bacteriochlorophyll biosynthetic process	0	4	1
BP	GO:0031047	gene silencing by RNA	0	6	1
BP	GO:0031167	rRNA methylation	0	2	1
BP	GO:0032065	cortical protein anchoring	0	10	1
BP	GO:0032324	molybdopterin cofactor biosynthetic process	0	2	1
BP	GO:0032955	regulation of barrier septum assembly	0	4	1
BP	GO:0034184	positive regulation of maintenance of mitotic sister chromatid cohesion	0	2	1
BP	GO:0034220	ion transmembrane transport	0	5	1
BP	GO:0034227	tRNA thio-modification	0	3	1
BP	GO:0034314	Arp2/3 complex-mediated actin nucleation	0	12	1
BP	GO:0034755	iron ion transmembrane transport	0	9	1
BP	GO:0035023	regulation of Rho protein signal transduction	0	1	1
BP	GO:0042327	positive regulation of phosphorylation	0	6	1
BP	GO:0042450	arginine biosynthetic process via ornithine	0	5	1
BP	GO:0042773	ATP synthesis coupled electron transport	0	18	1
BP	GO:0043044	ATP-dependent chromatin remodeling	0	5	1
BP	GO:0043085	positive regulation of catalytic activity	0	3	1
BP	GO:0043087	regulation of GTPase activity	0	1	1
BP	GO:0043161	proteasome-mediated ubiquitin-dependent protein catabolic process	0	21	1
BP	GO:0043419	urea catabolic process	0	2	1
BP	GO:0043461	proton-transporting ATP synthase complex assembly	0	4	1
BP	GO:0043967	histone H4 acetylation	0	6	1
BP	GO:0043968	histone H2A acetylation	0	6	1
BP	GO:0044205	'de novo' UMP biosynthetic process	0	4	1
BP	GO:0045005	maintenance of fidelity involved in DNA-dependent DNA replication	0	3	1
BP	GO:0045039	protein import into mitochondrial inner membrane	0	4	1
BP	GO:0045116	protein neddylation	0	4	1
BP	GO:0045739	positive regulation of DNA repair	0	2	1
BP	GO:0045842	positive regulation of mitotic metaphase/anaphase transition	0	2	1
BP	GO:0045900	negative regulation of translational elongation	0	4	1
BP	GO:0045980	negative regulation of nucleotide metabolic process	0	2	1
BP	GO:0046080	dUTP metabolic process	0	2	1
BP	GO:0046168	glycerol-3-phosphate catabolic process	0	12	1
BP	GO:0046294	formaldehyde catabolic process	0	4	1
BP	GO:0046654	tetrahydrofolate biosynthetic process	0	6	1
BP	GO:0046835	carbohydrate phosphorylation	0	5	1
BP	GO:0046949	fatty-acyl-CoA biosynthetic process	0	3	1
BP	GO:0048015	phosphatidylinositol-mediated signaling	0	18	1
BP	GO:0048034	heme O biosynthetic process	0	3	1
BP	GO:0048208	COPII vesicle coating	0	6	1
BP	GO:0048278	vesicle docking	0	4	1
BP	GO:0048280	vesicle fusion with Golgi apparatus	0	2	1
BP	GO:0048478	replication fork protection	0	2	1
BP	GO:0050821	protein stabilization	0	2	1
BP	GO:0050954	sensory perception of mechanical stimulus	0	3	1
BP	GO:0051028	mRNA transport	0	4	1
BP	GO:0051056	regulation of small GTPase mediated signal transduction	0	1	1
BP	GO:0051090	regulation of sequence-specific DNA binding transcription factor activity	0	4	1
BP	GO:0051186	cofactor metabolic process	0	3	1
BP	GO:0051225	spindle assembly	0	4	1
BP	GO:0051252	regulation of RNA metabolic process	0	10	1
BP	GO:0051259	protein oligomerization	0	4	1
BP	GO:0051297	centrosome organization	0	2	1
BP	GO:0051302	regulation of cell division	0	3	1
BP	GO:0070409	carbamoyl phosphate biosynthetic process	0	4	1
BP	GO:0070526	threonylcarbamoyladenosine biosynthetic process	0	2	1
BP	GO:0071266	'de novo' L-methionine biosynthetic process	0	7	1
BP	GO:0071267	L-methionine salvage	0	4	1
BP	GO:0090399	replicative senescence	0	1	1
MF	GO:0003824	catalytic activity	820	3586	2.44429e-24
MF	GO:0003700	sequence-specific DNA binding transcription factor activity	485	1976	3.60893e-20
MF	GO:0043565	sequence-specific DNA binding	321	1215	5.0269e-18
MF	GO:0005524	ATP binding	1291	6375	8.70431e-18
MF	GO:0004713	protein tyrosine kinase activity	677	3087	5.42117e-16
MF	GO:0005506	iron ion binding	296	1186	2.58623e-13
MF	GO:0005215	transporter activity	204	771	1.42006e-11
MF	GO:0004674	protein serine/threonine kinase activity	558	2597	1.42006e-11
MF	GO:0004190	aspartic-type endopeptidase activity	99	305	1.05972e-10
MF	GO:0004672	protein kinase activity	713	3484	1.52644e-10
MF	GO:0016491	oxidoreductase activity	434	1974	1.85035e-10
MF	GO:0003677	DNA binding	930	4706	2.3038e-10
MF	GO:0020037	heme binding	279	1204	5.10521e-09
MF	GO:0016762	xyloglucan:xyloglucosyl transferase activity	42	95	5.2634e-09
MF	GO:0008168	methyltransferase activity	154	588	1.33804e-08
MF	GO:0009055	electron carrier activity	316	1436	1.01549e-07
MF	GO:0046872	metal ion binding	181	759	8.56111e-07
MF	GO:0000166	nucleotide binding	652	3328	1.05575e-06
MF	GO:0016841	ammonia-lyase activity	12	15	3.54227e-06
MF	GO:0008171	O-methyltransferase activity	40	110	7.81372e-06
MF	GO:0003682	chromatin binding	224	1020	1.82441e-05
MF	GO:0022891	substrate-specific transmembrane transporter activity	53	176	8.70603e-05
MF	GO:0005507	copper ion binding	99	395	9.85742e-05
MF	GO:0000156	phosphorelay response regulator activity	48	155	9.85742e-05
MF	GO:0016165	linoleate 13S-lipoxygenase activity	15	28	0.000179752
MF	GO:0005509	calcium ion binding	182	835	0.000259778
MF	GO:0016887	ATPase activity	97	395	0.000268116
MF	GO:0004568	chitinase activity	25	65	0.00033572
MF	GO:0017111	nucleoside-triphosphatase activity	176	810	0.000389852
MF	GO:0008812	choline dehydrogenase activity	13	24	0.000546081
MF	GO:0030170	pyridoxal phosphate binding	92	381	0.00077642
MF	GO:0016157	sucrose synthase activity	10	16	0.000903781
MF	GO:0042802	identical protein binding	40	134	0.00114105
MF	GO:0015238	drug transmembrane transporter activity	62	237	0.00114105
MF	GO:0015297	antiporter activity	62	237	0.00114105
MF	GO:0004014	adenosylmethionine decarboxylase activity	13	26	0.00135905
MF	GO:0051082	unfolded protein binding	68	268	0.00135905
MF	GO:0016161	beta-amylase activity	15	33	0.00143493
MF	GO:0008083	growth factor activity	12	23	0.00143493
MF	GO:0015116	sulfate transmembrane transporter activity	20	52	0.0017171
MF	GO:0008974	phosphoribulokinase activity	5	5	0.00211546
MF	GO:0050113	inositol oxygenase activity	8	12	0.00229293
MF	GO:0008061	chitin binding	17	42	0.00256366
MF	GO:0004857	enzyme inhibitor activity	80	337	0.0031042
MF	GO:0050660	flavin adenine dinucleotide binding	93	406	0.00363255
MF	GO:0005516	calmodulin binding	20	55	0.00363255
MF	GO:0015923	mannosidase activity	7	10	0.00363255
MF	GO:0003913	DNA photolyase activity	10	19	0.0042189
MF	GO:0016872	intramolecular lyase activity	10	19	0.0042189
MF	GO:0004559	alpha-mannosidase activity	8	13	0.0042189
MF	GO:0008271	secondary active sulfate transmembrane transporter activity	17	44	0.0042189
MF	GO:0000976	transcription regulatory region sequence-specific DNA binding	23	69	0.00500588
MF	GO:0008762	UDP-N-acetylmuramate dehydrogenase activity	34	119	0.00637535
MF	GO:0004601	peroxidase activity	76	327	0.0070677
MF	GO:0015369	calcium:hydrogen antiporter activity	9	17	0.00738211
MF	GO:0004871	signal transducer activity	35	125	0.00756823
MF	GO:0004107	chorismate synthase activity	4	4	0.00930819
MF	GO:0045550	geranylgeranyl reductase activity	4	4	0.00930819
MF	GO:0046983	protein dimerization activity	244	1255	0.0107482
MF	GO:0003883	CTP synthase activity	9	18	0.0114614
MF	GO:0052716	hydroquinone:oxygen oxidoreductase activity	17	48	0.0114614
MF	GO:0030599	pectinesterase activity	95	434	0.0116755
MF	GO:0033897	ribonuclease T2 activity	8	15	0.0125863
MF	GO:0022857	transmembrane transporter activity	68	295	0.0141271
MF	GO:0004664	prephenate dehydratase activity	10	22	0.0141271
MF	GO:0008378	galactosyltransferase activity	27	93	0.014659
MF	GO:0003978	UDP-glucose 4-epimerase activity	11	26	0.0159056
MF	GO:0005544	calcium-dependent phospholipid binding	11	26	0.0159056
MF	GO:0031072	heat shock protein binding	18	54	0.0162284
MF	GO:0000155	phosphorelay sensor kinase activity	17	50	0.0168137
MF	GO:0003777	microtubule motor activity	44	176	0.0173284
MF	GO:0016787	hydrolase activity	202	1033	0.0176402
MF	GO:0043169	cation binding	10	23	0.0190686
MF	GO:0003849	3-deoxy-7-phosphoheptulonate synthase activity	6	10	0.0219335
MF	GO:0004506	squalene monooxygenase activity	9	21	0.0344302
MF	GO:0004478	methionine adenosyltransferase activity	7	14	0.0344302
MF	GO:0008474	palmitoyl-(protein) hydrolase activity	7	14	0.0344302
MF	GO:0045430	chalcone isomerase activity	7	14	0.0344302
MF	GO:0045735	nutrient reservoir activity	31	119	0.0370734
MF	GO:0016168	chlorophyll binding	8	18	0.0428435
MF	GO:0016844	strictosidine synthase activity	16	51	0.049338
MF	GO:0004356	glutamate-ammonia ligase activity	10	26	0.0496747
MF	GO:0004013	adenosylhomocysteinase activity	6	12	0.0635354
MF	GO:0004781	sulfate adenylyltransferase (ATP) activity	6	12	0.0635354
MF	GO:0010181	FMN binding	30	119	0.0654398
MF	GO:0004795	threonine synthase activity	4	6	0.0678663
MF	GO:0004476	mannose-6-phosphate isomerase activity	5	9	0.0678663
MF	GO:0004611	phosphoenolpyruvate carboxykinase activity	5	9	0.0678663
MF	GO:0004612	phosphoenolpyruvate carboxykinase (ATP) activity	5	9	0.0678663
MF	GO:0008792	arginine decarboxylase activity	5	9	0.0678663
MF	GO:0017076	purine nucleotide binding	5	9	0.0678663
MF	GO:0005388	calcium-transporting ATPase activity	13	40	0.0685626
MF	GO:0030246	carbohydrate binding	87	422	0.068578
MF	GO:0016760	cellulose synthase (UDP-forming) activity	21	77	0.0746096
MF	GO:0008725	DNA-3-methyladenine glycosylase activity	8	20	0.0769508
MF	GO:0004066	asparagine synthase (glutamine-hydrolyzing) activity	6	13	0.0884122
MF	GO:0016836	hydro-lyase activity	6	13	0.0884122
MF	GO:0016866	intramolecular transferase activity	14	46	0.0909648
MF	GO:0008026	ATP-dependent helicase activity	62	292	0.0979887
MF	GO:0004650	polygalacturonase activity	48	218	0.105297
MF	GO:0003866	3-phosphoshikimate 1-carboxyvinyltransferase activity	3	4	0.112585
MF	GO:0004150	dihydroneopterin aldolase activity	3	4	0.112585
MF	GO:0008442	3-hydroxyisobutyrate dehydrogenase activity	3	4	0.112585
MF	GO:0046406	magnesium protoporphyrin IX methyltransferase activity	3	4	0.112585
MF	GO:0048529	magnesium-protoporphyrin IX monomethyl ester (oxidative) cyclase activity	3	4	0.112585
MF	GO:0031177	phosphopantetheine binding	4	7	0.118307
MF	GO:0004197	cysteine-type endopeptidase activity	17	62	0.122438
MF	GO:0004861	cyclin-dependent protein serine/threonine kinase inhibitor activity	9	26	0.122859
MF	GO:0030247	polysaccharide binding	21	83	0.151254
MF	GO:0004106	chorismate mutase activity	5	11	0.154031
MF	GO:0016630	protochlorophyllide reductase activity	5	11	0.154031
MF	GO:0008113	peptide-methionine (S)-S-oxide reductase activity	8	23	0.161205
MF	GO:0008324	cation transmembrane transporter activity	18	69	0.161205
MF	GO:0004345	glucose-6-phosphate dehydrogenase activity	7	19	0.165671
MF	GO:0003904	deoxyribodipyrimidine photo-lyase activity	2	2	0.173433
MF	GO:0004835	tubulin-tyrosine ligase activity	2	2	0.173433
MF	GO:0008531	riboflavin kinase activity	2	2	0.173433
MF	GO:0008734	L-aspartate oxidase activity	2	2	0.173433
MF	GO:0016462	pyrophosphatase activity	2	2	0.173433
MF	GO:0032542	sulfiredoxin activity	2	2	0.173433
MF	GO:0004185	serine-type carboxypeptidase activity	34	152	0.173433
MF	GO:0003755	peptidyl-prolyl cis-trans isomerase activity	22	90	0.173433
MF	GO:0008515	sucrose transmembrane transporter activity	8	24	0.190678
MF	GO:0016831	carboxy-lyase activity	12	42	0.190678
MF	GO:0080019	fatty-acyl-CoA reductase (alcohol-forming) activity	10	33	0.19581
MF	GO:0016209	antioxidant activity	5	12	0.198664
MF	GO:0004020	adenylylsulfate kinase activity	6	16	0.198664
MF	GO:0016846	carbon-sulfur lyase activity	6	16	0.198664
MF	GO:0003855	3-dehydroquinate dehydratase activity	3	5	0.198664
MF	GO:0004329	formate-tetrahydrofolate ligase activity	3	5	0.198664
MF	GO:0004764	shikimate 3-dehydrogenase (NADP+) activity	3	5	0.198664
MF	GO:0050661	NADP binding	38	176	0.200529
MF	GO:0004124	cysteine synthase activity	8	25	0.222836
MF	GO:0008276	protein methyltransferase activity	8	25	0.222836
MF	GO:0008017	microtubule binding	14	53	0.222836
MF	GO:0016597	amino acid binding	20	83	0.224524
MF	GO:0009881	photoreceptor activity	4	9	0.25192
MF	GO:0016301	kinase activity	22	95	0.266983
MF	GO:0008173	RNA methyltransferase activity	9	31	0.290533
MF	GO:0005515	protein binding	1788	10755	0.290533
MF	GO:0008200	ion channel inhibitor activity	7	22	0.293453
MF	GO:0048037	cofactor binding	14	56	0.316512
MF	GO:0042803	protein homodimerization activity	8	27	0.316512
MF	GO:0008839	4-hydroxy-tetrahydrodipicolinate reductase	3	6	0.316512
MF	GO:0016433	rRNA (adenine) methyltransferase activity	3	6	0.316512
MF	GO:0004252	serine-type endopeptidase activity	62	318	0.324715
MF	GO:0004512	inositol-3-phosphate synthase activity	4	10	0.331377
MF	GO:0004619	phosphoglycerate mutase activity	4	10	0.331377
MF	GO:0004813	alanine-tRNA ligase activity	4	10	0.331377
MF	GO:0005471	ATP:ADP antiporter activity	4	10	0.331377
MF	GO:0008569	minus-end-directed microtubule motor activity	4	10	0.331377
MF	GO:0046577	long-chain-alcohol oxidase activity	4	10	0.331377
MF	GO:0003989	acetyl-CoA carboxylase activity	7	23	0.336688
MF	GO:0008483	transaminase activity	22	99	0.353426
MF	GO:0003922	GMP synthase (glutamine-hydrolyzing) activity	2	3	0.356822
MF	GO:0004479	methionyl-tRNA formyltransferase activity	2	3	0.356822
MF	GO:0015377	cation:chloride symporter activity	2	3	0.356822
MF	GO:0033743	peptide-methionine (R)-S-oxide reductase activity	5	15	0.404832
MF	GO:0003840	gamma-glutamyltransferase activity	8	29	0.416135
MF	GO:0008889	glycerophosphodiester phosphodiesterase activity	13	54	0.420516
MF	GO:0004089	carbonate dehydratase activity	11	44	0.425915
MF	GO:0004385	guanylate kinase activity	3	7	0.427165
MF	GO:0004418	hydroxymethylbilane synthase activity	3	7	0.427165
MF	GO:0004657	proline dehydrogenase activity	3	7	0.427165
MF	GO:0004809	tRNA (guanine-N2-)-methyltransferase activity	3	7	0.427165
MF	GO:0047746	chlorophyllase activity	3	7	0.427165
MF	GO:0004866	endopeptidase inhibitor activity	16	71	0.466513
MF	GO:0003697	single-stranded DNA binding	10	40	0.466513
MF	GO:0046914	transition metal ion binding	10	40	0.466513
MF	GO:0030145	manganese ion binding	23	109	0.474178
MF	GO:0004386	helicase activity	76	411	0.485865
MF	GO:0008289	lipid binding	17	77	0.485865
MF	GO:0003725	double-stranded RNA binding	13	56	0.490059
MF	GO:0004519	endonuclease activity	12	51	0.495798
MF	GO:0008964	phosphoenolpyruvate carboxylase activity	6	21	0.495798
MF	GO:2001070	starch binding	6	21	0.495798
MF	GO:0004372	glycine hydroxymethyltransferase activity	7	26	0.509221
MF	GO:0004751	ribose-5-phosphate isomerase activity	4	12	0.510188
MF	GO:0016756	glutathione gamma-glutamylcysteinyltransferase activity	4	12	0.510188
MF	GO:0004070	aspartate carbamoyltransferase activity	2	4	0.522416
MF	GO:0004112	cyclic-nucleotide phosphodiesterase activity	2	4	0.522416
MF	GO:0004482	mRNA (guanine-N7-)-methyltransferase activity	2	4	0.522416
MF	GO:0003879	ATP phosphoribosyltransferase activity	3	8	0.522416
MF	GO:0004126	cytidine deaminase activity	3	8	0.522416
MF	GO:0004362	glutathione-disulfide reductase activity	3	8	0.522416
MF	GO:0004605	phosphatidate cytidylyltransferase activity	3	8	0.522416
MF	GO:0004801	sedoheptulose-7-phosphate:D-glyceraldehyde-3-phosphate glyceronetransferase activity	3	8	0.522416
MF	GO:0008661	1-deoxy-D-xylulose-5-phosphate synthase activity	3	8	0.522416
MF	GO:0008898	homocysteine S-methyltransferase activity	3	8	0.522416
MF	GO:0015930	glutamate synthase activity	3	8	0.522416
MF	GO:0016851	magnesium chelatase activity	3	8	0.522416
MF	GO:0019825	oxygen binding	3	8	0.522416
MF	GO:0004402	histone acetyltransferase activity	10	42	0.528258
MF	GO:0005247	voltage-gated chloride channel activity	6	22	0.538488
MF	GO:0008909	isochorismate synthase activity	4	13	0.59122
MF	GO:0045300	acyl-[acyl-carrier-protein] desaturase activity	4	13	0.59122
MF	GO:0008375	acetylglucosaminyltransferase activity	26	131	0.596827
MF	GO:0009982	pseudouridine synthase activity	12	54	0.605084
MF	GO:0019001	guanyl nucleotide binding	5	18	0.608452
MF	GO:0031683	G-protein beta/gamma-subunit complex binding	5	18	0.608452
MF	GO:0015171	amino acid transmembrane transporter activity	10	44	0.638452
MF	GO:0016530	metallochaperone activity	1	1	0.644346
MF	GO:0003857	3-hydroxyacyl-CoA dehydrogenase activity	4	14	0.699374
MF	GO:0003999	adenine phosphoribosyltransferase activity	4	14	0.699374
MF	GO:0004616	phosphogluconate dehydrogenase (decarboxylating) activity	5	19	0.705119
MF	GO:0019829	cation-transporting ATPase activity	38	204	0.716192
MF	GO:0008690	3-deoxy-manno-octulosonate cytidylyltransferase activity	2	5	0.716192
MF	GO:0009045	xylose isomerase activity	2	5	0.716192
MF	GO:0046556	alpha-L-arabinofuranosidase activity	2	5	0.716192
MF	GO:0051287	NAD binding	31	164	0.718793
MF	GO:0003743	translation initiation factor activity	27	141	0.718793
MF	GO:0005216	ion channel activity	18	90	0.722854
MF	GO:0015079	potassium ion transmembrane transporter activity	10	46	0.740348
MF	GO:0004747	ribokinase activity	7	30	0.744114
MF	GO:0004564	beta-fructofuranosidase activity	3	10	0.759901
MF	GO:0004575	sucrose alpha-glucosidase activity	3	10	0.759901
MF	GO:0004815	aspartate-tRNA ligase activity	3	10	0.759901
MF	GO:0008649	rRNA methyltransferase activity	3	10	0.759901
MF	GO:0009011	starch synthase activity	3	10	0.759901
MF	GO:0010277	chlorophyllide a oxygenase [overall] activity	3	10	0.759901
MF	GO:0046524	sucrose-phosphate synthase activity	3	10	0.759901
MF	GO:0070402	NADPH binding	3	10	0.759901
MF	GO:0017057	6-phosphogluconolactonase activity	4	15	0.766384
MF	GO:0003872	6-phosphofructokinase activity	8	36	0.766384
MF	GO:0004177	aminopeptidase activity	12	58	0.766769
MF	GO:0005484	SNAP receptor activity	13	64	0.78933
MF	GO:0004012	phospholipid-translocating ATPase activity	9	42	0.79993
MF	GO:0051536	iron-sulfur cluster binding	32	174	0.813382
MF	GO:0019901	protein kinase binding	23	122	0.824093
MF	GO:0008235	metalloexopeptidase activity	10	48	0.824093
MF	GO:0019205	nucleobase-containing compound kinase activity	8	37	0.824093
MF	GO:0004129	cytochrome-c oxidase activity	11	54	0.843428
MF	GO:0008080	N-acetyltransferase activity	18	94	0.843428
MF	GO:0004222	metalloendopeptidase activity	24	129	0.843428
MF	GO:0004096	catalase activity	4	16	0.843428
MF	GO:0003886	DNA (cytosine-5-)-methyltransferase activity	2	6	0.843428
MF	GO:0004556	alpha-amylase activity	2	6	0.843428
MF	GO:0004645	phosphorylase activity	2	6	0.843428
MF	GO:0050311	sulfite reductase (ferredoxin) activity	2	6	0.843428
MF	GO:0008081	phosphoric diester hydrolase activity	25	135	0.845116
MF	GO:0050662	coenzyme binding	49	277	0.850998
MF	GO:0004617	phosphoglycerate dehydrogenase activity	3	11	0.850998
MF	GO:0003723	RNA binding	156	928	0.906826
MF	GO:0003779	actin binding	32	179	0.906826
MF	GO:0004030	aldehyde dehydrogenase [NAD(P)+] activity	4	17	0.906826
MF	GO:0019201	nucleotide kinase activity	6	28	0.906826
MF	GO:0046923	ER retention sequence binding	6	28	0.906826
MF	GO:0003848	2-amino-4-hydroxy-6-hydroxymethyldihydropteridine diphosphokinase activity	1	2	0.906826
MF	GO:0003865	3-oxo-5-alpha-steroid 4-dehydrogenase activity	1	2	0.906826
MF	GO:0003906	DNA-(apurinic or apyrimidinic site) lyase activity	1	2	0.906826
MF	GO:0004156	dihydropteroate synthase activity	1	2	0.906826
MF	GO:0004164	diphthine synthase activity	1	2	0.906826
MF	GO:0004375	glycine dehydrogenase (decarboxylating) activity	1	2	0.906826
MF	GO:0004422	hypoxanthine phosphoribosyltransferase activity	1	2	0.906826
MF	GO:0004526	ribonuclease P activity	1	2	0.906826
MF	GO:0004746	riboflavin synthase activity	1	2	0.906826
MF	GO:0008115	sarcosine oxidase activity	1	2	0.906826
MF	GO:0008253	5'-nucleotidase activity	1	2	0.906826
MF	GO:0008418	protein-N-terminal asparagine amidohydrolase activity	1	2	0.906826
MF	GO:0015205	nucleobase transmembrane transporter activity	1	2	0.906826
MF	GO:0016832	aldehyde-lyase activity	1	2	0.906826
MF	GO:0046422	violaxanthin de-epoxidase activity	1	2	0.906826
MF	GO:0051060	pullulanase activity	1	2	0.906826
MF	GO:0070204	2-succinyl-5-enolpyruvyl-6-hydroxy-3-cyclohexene-1-carboxylic-acid synthase activity	1	2	0.906826
MF	GO:0016833	oxo-acid-lyase activity	3	12	0.917848
MF	GO:0030515	snoRNA binding	3	12	0.917848
MF	GO:0004525	ribonuclease III activity	5	23	0.92158
MF	GO:0008757	S-adenosylmethionine-dependent methyltransferase activity	5	23	0.92158
MF	GO:0019139	cytokinin dehydrogenase activity	5	23	0.92158
MF	GO:0004158	dihydroorotate oxidase activity	2	7	0.936626
MF	GO:0008176	tRNA (guanine-N7-)-methyltransferase activity	2	7	0.936626
MF	GO:0015450	P-P-bond-hydrolysis-driven protein transmembrane transporter activity	9	46	0.936626
MF	GO:0008270	zinc ion binding	669	4092	0.936626
MF	GO:0008430	selenium binding	5	24	1
MF	GO:0004869	cysteine-type endopeptidase inhibitor activity	10	53	1
MF	GO:0019843	rRNA binding	12	65	1
MF	GO:0000774	adenyl-nucleotide exchange factor activity	3	13	1
MF	GO:0004794	L-threonine ammonia-lyase activity	3	13	1
MF	GO:0009916	alternative oxidase activity	3	13	1
MF	GO:0015078	hydrogen ion transmembrane transporter activity	17	95	1
MF	GO:0004435	phosphatidylinositol phospholipase C activity	7	36	1
MF	GO:0004806	triglyceride lipase activity	20	113	1
MF	GO:0003993	acid phosphatase activity	21	119	1
MF	GO:0008146	sulfotransferase activity	21	119	1
MF	GO:0005199	structural constituent of cell wall	4	19	1
MF	GO:0016853	isomerase activity	19	108	1
MF	GO:0008094	DNA-dependent ATPase activity	5	25	1
MF	GO:0000175	3'-5'-exoribonuclease activity	2	8	1
MF	GO:0003935	GTP cyclohydrolase II activity	2	8	1
MF	GO:0004148	dihydrolipoyl dehydrogenase activity	2	8	1
MF	GO:0004425	indole-3-glycerol-phosphate synthase activity	2	8	1
MF	GO:0004489	methylenetetrahydrofolate reductase (NAD(P)H) activity	2	8	1
MF	GO:0004615	phosphomannomutase activity	2	8	1
MF	GO:0008184	glycogen phosphorylase activity	2	8	1
MF	GO:0008417	fucosyltransferase activity	2	8	1
MF	GO:0016743	carboxyl- or carbamoyltransferase activity	2	8	1
MF	GO:0032549	ribonucleoside binding	6	31	1
MF	GO:0031418	L-ascorbic acid binding	10	55	1
MF	GO:0004349	glutamate 5-kinase activity	3	14	1
MF	GO:0004634	phosphopyruvate hydratase activity	3	14	1
MF	GO:0004830	tryptophan-tRNA ligase activity	3	14	1
MF	GO:0008878	glucose-1-phosphate adenylyltransferase activity	3	14	1
MF	GO:0015385	sodium:hydrogen antiporter activity	3	14	1
MF	GO:0005488	binding	160	976	1
MF	GO:0016987	sigma factor activity	4	20	1
MF	GO:0004784	superoxide dismutase activity	5	26	1
MF	GO:0003952	NAD+ synthase (glutamine-hydrolyzing) activity	1	3	1
MF	GO:0004642	phosphoribosylformylglycinamidine synthase activity	1	3	1
MF	GO:0004845	uracil phosphoribosyltransferase activity	1	3	1
MF	GO:0005085	guanyl-nucleotide exchange factor activity	1	3	1
MF	GO:0008484	sulfuric ester hydrolase activity	1	3	1
MF	GO:0016429	tRNA (adenine-N1-)-methyltransferase activity	1	3	1
MF	GO:0016829	lyase activity	21	123	1
MF	GO:0004842	ubiquitin-protein ligase activity	48	289	1
MF	GO:0004047	aminomethyltransferase activity	2	9	1
MF	GO:0004310	farnesyl-diphosphate farnesyltransferase activity	2	9	1
MF	GO:0004594	pantothenate kinase activity	2	9	1
MF	GO:0004829	threonine-tRNA ligase activity	2	9	1
MF	GO:0017069	snRNA binding	2	9	1
MF	GO:0051920	peroxiredoxin activity	2	9	1
MF	GO:0005385	zinc ion transmembrane transporter activity	7	39	1
MF	GO:0047325	inositol tetrakisphosphate 1-kinase activity	3	15	1
MF	GO:0050307	sucrose-phosphate phosphatase activity	3	15	1
MF	GO:0004332	fructose-bisphosphate aldolase activity	4	21	1
MF	GO:0005452	inorganic anion exchanger activity	4	21	1
MF	GO:0003712	transcription cofactor activity	11	64	1
MF	GO:0005249	voltage-gated potassium channel activity	7	40	1
MF	GO:0043022	ribosome binding	5	28	1
MF	GO:0030151	molybdenum ion binding	4	22	1
MF	GO:0003984	acetolactate synthase activity	3	16	1
MF	GO:0005093	Rab GDP-dissociation inhibitor activity	3	16	1
MF	GO:0004075	biotin carboxylase activity	2	10	1
MF	GO:0004348	glucosylceramidase activity	2	10	1
MF	GO:0004350	glutamate-5-semialdehyde dehydrogenase activity	2	10	1
MF	GO:0004462	lactoylglutathione lyase activity	2	10	1
MF	GO:0004609	phosphatidylserine decarboxylase activity	2	10	1
MF	GO:0004654	polyribonucleotide nucleotidyltransferase activity	2	10	1
MF	GO:0008444	CDP-diacylglycerol-glycerol-3-phosphate 3-phosphatidyltransferase activity	2	10	1
MF	GO:0004143	diacylglycerol kinase activity	7	41	1
MF	GO:0003856	3-dehydroquinate synthase activity	1	4	1
MF	GO:0003868	4-hydroxyphenylpyruvate dioxygenase activity	1	4	1
MF	GO:0003876	AMP deaminase activity	1	4	1
MF	GO:0003938	IMP dehydrogenase activity	1	4	1
MF	GO:0003991	acetylglutamate kinase activity	1	4	1
MF	GO:0004042	acetyl-CoA:L-glutamate N-acetyltransferase activity	1	4	1
MF	GO:0004073	aspartate-semialdehyde dehydrogenase activity	1	4	1
MF	GO:0004151	dihydroorotase activity	1	4	1
MF	GO:0004160	dihydroxy-acid dehydratase activity	1	4	1
MF	GO:0004396	hexokinase activity	1	4	1
MF	GO:0004400	histidinol-phosphate transaminase activity	1	4	1
MF	GO:0004419	hydroxymethylglutaryl-CoA lyase activity	1	4	1
MF	GO:0004496	mevalonate kinase activity	1	4	1
MF	GO:0004516	nicotinate phosphoribosyltransferase activity	1	4	1
MF	GO:0004560	alpha-L-fucosidase activity	1	4	1
MF	GO:0004610	phosphoacetylglucosamine mutase activity	1	4	1
MF	GO:0004636	phosphoribosyl-ATP diphosphatase activity	1	4	1
MF	GO:0004638	phosphoribosylaminoimidazole carboxylase activity	1	4	1
MF	GO:0004639	phosphoribosylaminoimidazolesuccinocarboxamide synthase activity	1	4	1
MF	GO:0004641	phosphoribosylformylglycinamidine cyclo-ligase activity	1	4	1
MF	GO:0004729	oxygen-dependent protoporphyrinogen oxidase activity	1	4	1
MF	GO:0004733	pyridoxamine-phosphate oxidase activity	1	4	1
MF	GO:0004788	thiamine diphosphokinase activity	1	4	1
MF	GO:0004789	thiamine-phosphate diphosphorylase activity	1	4	1
MF	GO:0004844	uracil DNA N-glycosylase activity	1	4	1
MF	GO:0004872	receptor activity	1	4	1
MF	GO:0005047	signal recognition particle binding	1	4	1
MF	GO:0008534	oxidized purine nucleobase lesion DNA N-glycosylase activity	1	4	1
MF	GO:0008676	3-deoxy-8-phosphooctulonate synthase activity	1	4	1
MF	GO:0008716	D-alanine-D-alanine ligase activity	1	4	1
MF	GO:0016531	copper chaperone activity	1	4	1
MF	GO:0043546	molybdopterin cofactor binding	1	4	1
MF	GO:0004743	pyruvate kinase activity	9	54	1
MF	GO:0030955	potassium ion binding	9	54	1
MF	GO:0008237	metallopeptidase activity	8	48	1
MF	GO:0019887	protein kinase regulator activity	3	17	1
MF	GO:0004707	MAP kinase activity	8	49	1
MF	GO:0030060	L-malate dehydrogenase activity	5	30	1
MF	GO:0005198	structural molecule activity	27	169	1
MF	GO:0003896	DNA primase activity	2	11	1
MF	GO:0004152	dihydroorotate dehydrogenase activity	2	11	1
MF	GO:0004797	thymidine kinase activity	2	11	1
MF	GO:0008883	glutamyl-tRNA reductase activity	2	11	1
MF	GO:0004144	diacylglycerol O-acyltransferase activity	7	43	1
MF	GO:0000062	fatty-acyl-CoA binding	4	24	1
MF	GO:0005351	sugar:hydrogen symporter activity	4	24	1
MF	GO:0004497	monooxygenase activity	9	56	1
MF	GO:0004518	nuclease activity	8	50	1
MF	GO:0042393	histone binding	8	50	1
MF	GO:0004550	nucleoside diphosphate kinase activity	3	18	1
MF	GO:0015018	galactosylgalactosylxylosylprotein 3-beta-glucuronosyltransferase activity	3	18	1
MF	GO:0004834	tryptophan synthase activity	5	31	1
MF	GO:0000213	tRNA-intron endonuclease activity	1	5	1
MF	GO:0001671	ATPase activator activity	1	5	1
MF	GO:0003714	transcription corepressor activity	1	5	1
MF	GO:0004134	4-alpha-glucanotransferase activity	1	5	1
MF	GO:0004316	3-oxoacyl-[acyl-carrier-protein] reductase (NADPH) activity	1	5	1
MF	GO:0004673	protein histidine kinase activity	1	5	1
MF	GO:0004821	histidine-tRNA ligase activity	1	5	1
MF	GO:0008800	beta-lactamase activity	1	5	1
MF	GO:0034023	5-(carboxyamino)imidazole ribonucleotide mutase activity	1	5	1
MF	GO:0033926	glycopeptide alpha-N-acetylgalactosaminidase activity	4	25	1
MF	GO:0003774	motor activity	10	64	1
MF	GO:0003924	GTPase activity	87	552	1
MF	GO:0004072	aspartate kinase activity	2	12	1
MF	GO:0016992	lipoate synthase activity	2	12	1
MF	GO:0010333	terpene synthase activity	15	97	1
MF	GO:0000049	tRNA binding	3	19	1
MF	GO:0008831	dTDP-4-dehydrorhamnose reductase activity	3	19	1
MF	GO:0004351	glutamate decarboxylase activity	4	26	1
MF	GO:0008233	peptidase activity	12	79	1
MF	GO:0003899	DNA-directed RNA polymerase activity	29	189	1
MF	GO:0003871	5-methyltetrahydropteroyltriglutamate-homocysteine S-methyltransferase activity	2	13	1
MF	GO:0003997	acyl-CoA oxidase activity	2	13	1
MF	GO:0004017	adenylate kinase activity	2	13	1
MF	GO:0008318	protein prenyltransferase activity	2	13	1
MF	GO:0008519	ammonium transmembrane transporter activity	3	20	1
MF	GO:0005097	Rab GTPase activator activity	12	80	1
MF	GO:0000234	phosphoethanolamine N-methyltransferase activity	1	6	1
MF	GO:0003756	protein disulfide isomerase activity	1	6	1
MF	GO:0004044	amidophosphoribosyltransferase activity	1	6	1
MF	GO:0004049	anthranilate synthase activity	1	6	1
MF	GO:0004146	dihydrofolate reductase activity	1	6	1
MF	GO:0004181	metallocarboxypeptidase activity	1	6	1
MF	GO:0004368	glycerol-3-phosphate dehydrogenase activity	1	6	1
MF	GO:0004484	mRNA guanylyltransferase activity	1	6	1
MF	GO:0004635	phosphoribosyl-AMP cyclohydrolase activity	1	6	1
MF	GO:0004651	polynucleotide 5'-phosphatase activity	1	6	1
MF	GO:0004802	transketolase activity	1	6	1
MF	GO:0004864	protein phosphatase inhibitor activity	1	6	1
MF	GO:0008022	protein C-terminus binding	1	6	1
MF	GO:0008193	tRNA guanylyltransferase activity	1	6	1
MF	GO:0015087	cobalt ion transmembrane transporter activity	1	6	1
MF	GO:0015099	nickel cation transmembrane transporter activity	1	6	1
MF	GO:0016428	tRNA (cytosine-5-)-methyltransferase activity	1	6	1
MF	GO:0016830	carbon-carbon lyase activity	1	6	1
MF	GO:0019239	deaminase activity	1	6	1
MF	GO:0019905	syntaxin binding	1	6	1
MF	GO:0030337	DNA polymerase processivity factor activity	1	6	1
MF	GO:0046554	malate dehydrogenase (NADP+) activity	1	6	1
MF	GO:0004867	serine-type endopeptidase inhibitor activity	8	54	1
MF	GO:0046873	metal ion transmembrane transporter activity	15	100	1
MF	GO:0042578	phosphoric ester hydrolase activity	9	61	1
MF	GO:0008060	ARF GTPase activator activity	9	62	1
MF	GO:0004326	tetrahydrofolylpolyglutamate synthase activity	2	14	1
MF	GO:0004826	phenylalanine-tRNA ligase activity	2	14	1
MF	GO:0008199	ferric iron binding	2	14	1
MF	GO:0008308	voltage-gated anion channel activity	2	14	1
MF	GO:0016874	ligase activity	7	49	1
MF	GO:0003909	DNA ligase activity	1	7	1
MF	GO:0004001	adenosine kinase activity	1	7	1
MF	GO:0004109	coproporphyrinogen oxidase activity	1	7	1
MF	GO:0004347	glucose-6-phosphate isomerase activity	1	7	1
MF	GO:0004357	glutamate-cysteine ligase activity	1	7	1
MF	GO:0004358	glutamate N-acetyltransferase activity	1	7	1
MF	GO:0004452	isopentenyl-diphosphate delta-isomerase activity	1	7	1
MF	GO:0004514	nicotinate-nucleotide diphosphorylase (carboxylating) activity	1	7	1
MF	GO:0004825	methionine-tRNA ligase activity	1	7	1
MF	GO:0008124	4-alpha-hydroxytetrahydrobiopterin dehydratase activity	1	7	1
MF	GO:0008840	4-hydroxy-tetrahydrodipicolinate synthase	1	7	1
MF	GO:0016151	nickel cation binding	1	7	1
MF	GO:0003950	NAD+ ADP-ribosyltransferase activity	4	29	1
MF	GO:0003968	RNA-directed RNA polymerase activity	3	22	1
MF	GO:0004630	phospholipase D activity	3	22	1
MF	GO:0046982	protein heterodimerization activity	37	248	1
MF	GO:0003729	mRNA binding	2	15	1
MF	GO:0004832	valine-tRNA ligase activity	2	15	1
MF	GO:0005086	ARF guanyl-nucleotide exchange factor activity	2	15	1
MF	GO:0016615	malate dehydrogenase activity	4	30	1
MF	GO:0004659	prenyltransferase activity	3	23	1
MF	GO:0005337	nucleoside transmembrane transporter activity	3	23	1
MF	GO:0008374	O-acyltransferase activity	3	23	1
MF	GO:0051087	chaperone binding	5	38	1
MF	GO:0009001	serine O-acetyltransferase activity	2	16	1
MF	GO:0016308	1-phosphatidylinositol-4-phosphate 5-kinase activity	2	16	1
MF	GO:0004055	argininosuccinate synthase activity	1	8	1
MF	GO:0004799	thymidylate synthase activity	1	8	1
MF	GO:0004822	isoleucine-tRNA ligase activity	1	8	1
MF	GO:0010309	acireductone dioxygenase [iron(II)-requiring] activity	1	8	1
MF	GO:0017056	structural constituent of nuclear pore	1	8	1
MF	GO:0030983	mismatched DNA binding	4	31	1
MF	GO:0004003	ATP-dependent DNA helicase activity	3	24	1
MF	GO:0030976	thiamine pyrophosphate binding	3	24	1
MF	GO:0015035	protein disulfide oxidoreductase activity	45	307	1
MF	GO:0004722	protein serine/threonine phosphatase activity	18	129	1
MF	GO:0004470	malic enzyme activity	2	17	1
MF	GO:0004739	pyruvate dehydrogenase (acetyl-transferring) activity	2	17	1
MF	GO:0004816	asparagine-tRNA ligase activity	2	17	1
MF	GO:0030410	nicotianamine synthase activity	2	17	1
MF	GO:0008242	omega peptidase activity	3	25	1
MF	GO:0003910	DNA ligase (ATP) activity	1	9	1
MF	GO:0003942	N-acetyl-gamma-glutamyl-phosphate reductase activity	1	9	1
MF	GO:0004392	heme oxygenase (decyclizing) activity	1	9	1
MF	GO:0004623	phospholipase A2 activity	1	9	1
MF	GO:0004765	shikimate kinase activity	1	9	1
MF	GO:0016415	octanoyltransferase activity	1	9	1
MF	GO:0016538	cyclin-dependent protein serine/threonine kinase regulator activity	1	9	1
MF	GO:0016972	thiol oxidase activity	1	9	1
MF	GO:0017176	phosphatidylinositol N-acetylglucosaminyltransferase activity	1	9	1
MF	GO:0016740	transferase activity	17	124	1
MF	GO:0003676	nucleic acid binding	389	2512	1
MF	GO:0004749	ribose phosphate diphosphokinase activity	1	10	1
MF	GO:0004814	arginine-tRNA ligase activity	1	10	1
MF	GO:0004579	dolichyl-diphosphooligosaccharide-protein glycotransferase activity	3	27	1
MF	GO:0016307	phosphatidylinositol phosphate kinase activity	6	50	1
MF	GO:0000287	magnesium ion binding	54	377	1
MF	GO:0017025	TBP-class protein binding	3	28	1
MF	GO:0004735	pyrroline-5-carboxylate reductase activity	1	11	1
MF	GO:0004828	serine-tRNA ligase activity	1	11	1
MF	GO:0005338	nucleotide-sugar transmembrane transporter activity	1	11	1
MF	GO:0008198	ferrous iron binding	1	11	1
MF	GO:0043141	ATP-dependent 5'-3' DNA helicase activity	1	11	1
MF	GO:0005315	inorganic phosphate transmembrane transporter activity	2	20	1
MF	GO:0016779	nucleotidyltransferase activity	15	117	1
MF	GO:0008408	3'-5' exonuclease activity	3	29	1
MF	GO:0017089	glycolipid transporter activity	3	29	1
MF	GO:0030234	enzyme regulator activity	3	29	1
MF	GO:0051861	glycolipid binding	3	29	1
MF	GO:0008131	primary amine oxidase activity	2	21	1
MF	GO:0016790	thiolester hydrolase activity	2	21	1
MF	GO:0035091	phosphatidylinositol binding	2	21	1
MF	GO:0003854	3-beta-hydroxy-delta5-steroid dehydrogenase activity	1	12	1
MF	GO:0005267	potassium channel activity	1	12	1
MF	GO:0008236	serine-type peptidase activity	11	91	1
MF	GO:0003995	acyl-CoA dehydrogenase activity	2	22	1
MF	GO:0004970	ionotropic glutamate receptor activity	8	70	1
MF	GO:0005234	extracellular-glutamate-gated ion channel activity	8	70	1
MF	GO:0004576	oligosaccharyl transferase activity	1	13	1
MF	GO:0004618	phosphoglycerate kinase activity	1	13	1
MF	GO:0004853	uroporphyrinogen decarboxylase activity	1	13	1
MF	GO:0004965	G-protein coupled GABA receptor activity	1	13	1
MF	GO:0017150	tRNA dihydrouridine synthase activity	1	13	1
MF	GO:0048038	quinone binding	7	63	1
MF	GO:0004176	ATP-dependent peptidase activity	4	40	1
MF	GO:0004540	ribonuclease activity	2	23	1
MF	GO:0005375	copper ion transmembrane transporter activity	2	23	1
MF	GO:0002161	aminoacyl-tRNA editing activity	3	32	1
MF	GO:0003918	DNA topoisomerase type II (ATP-hydrolyzing) activity	3	32	1
MF	GO:0005543	phospholipid binding	19	152	1
MF	GO:0003916	DNA topoisomerase activity	1	14	1
MF	GO:0003951	NAD+ kinase activity	1	14	1
MF	GO:0004416	hydroxyacylglutathione hydrolase activity	1	14	1
MF	GO:0004488	methylenetetrahydrofolate dehydrogenase (NADP+) activity	1	14	1
MF	GO:0005094	Rho GDP-dissociation inhibitor activity	1	14	1
MF	GO:0043682	copper-transporting ATPase activity	1	14	1
MF	GO:0003678	DNA helicase activity	3	33	1
MF	GO:0003887	DNA-directed DNA polymerase activity	6	58	1
MF	GO:0016298	lipase activity	7	66	1
MF	GO:0005525	GTP binding	119	831	1
MF	GO:0005200	structural constituent of cytoskeleton	6	60	1
MF	GO:0001104	RNA polymerase II transcription cofactor activity	3	35	1
MF	GO:0004652	polynucleotide adenylyltransferase activity	1	16	1
MF	GO:0008967	phosphoglycolate phosphatase activity	1	16	1
MF	GO:0009678	hydrogen-translocating pyrophosphatase activity	1	16	1
MF	GO:0008107	galactoside 2-alpha-L-fucosyltransferase activity	3	36	1
MF	GO:0004427	inorganic diphosphatase activity	4	45	1
MF	GO:0008508	bile acid:sodium symporter activity	1	17	1
MF	GO:0004045	aminoacyl-tRNA hydrolase activity	1	18	1
MF	GO:0004827	proline-tRNA ligase activity	1	18	1
MF	GO:0008641	small protein activating enzyme activity	1	18	1
MF	GO:0047800	cysteamine dioxygenase activity	1	18	1
MF	GO:0016791	phosphatase activity	16	142	1
MF	GO:0005545	1-phosphatidylinositol binding	4	48	1
MF	GO:0030276	clathrin binding	4	48	1
MF	GO:0015095	magnesium ion transmembrane transporter activity	5	57	1
MF	GO:0004221	ubiquitin thiolesterase activity	14	130	1
MF	GO:0004084	branched-chain-amino-acid transaminase activity	2	31	1
MF	GO:0008312	7S RNA binding	2	31	1
MF	GO:0003917	DNA topoisomerase type I activity	1	20	1
MF	GO:0018024	histone-lysine N-methyltransferase activity	5	59	1
MF	GO:0003746	translation elongation factor activity	6	68	1
MF	GO:0004725	protein tyrosine phosphatase activity	6	68	1
MF	GO:0004527	exonuclease activity	4	51	1
MF	GO:0031625	ubiquitin protein ligase binding	2	32	1
MF	GO:0004175	endopeptidase activity	7	79	1
MF	GO:0004298	threonine-type endopeptidase activity	9	97	1
MF	GO:0008601	protein phosphatase type 2A regulator activity	4	54	1
MF	GO:0004849	uridine kinase activity	1	23	1
MF	GO:0016881	acid-amino acid ligase activity	25	224	1
MF	GO:0004812	aminoacyl-tRNA ligase activity	21	194	1
MF	GO:0008121	ubiquinol-cytochrome-c reductase activity	1	27	1
MF	GO:0008138	protein tyrosine/serine/threonine phosphatase activity	3	52	1
MF	GO:0004602	glutathione peroxidase activity	1	29	1
MF	GO:0004523	RNA-DNA hybrid ribonuclease activity	2	44	1
MF	GO:0043531	ADP binding	58	488	1
MF	GO:0008565	protein transporter activity	12	139	1
MF	GO:0004721	phosphoprotein phosphatase activity	1	35	1
MF	GO:0005089	Rho guanyl-nucleotide exchange factor activity	2	50	1
MF	GO:0047134	protein-disulfide reductase activity	11	139	1
MF	GO:0003684	damaged DNA binding	2	51	1
MF	GO:0019904	protein domain specific binding	2	53	1
MF	GO:0008234	cysteine-type peptidase activity	52	483	1
MF	GO:0003735	structural constituent of ribosome	172	1355	1
MF	GO:0004420	hydroxymethylglutaryl-CoA reductase (NADPH) activity	1	56	1
MF	GO:0008137	NADH dehydrogenase (ubiquinone) activity	1	56	1
MF	GO:0015299	solute:hydrogen antiporter activity	6	128	1
MF	GO:0000107	imidazoleglycerol-phosphate synthase activity	0	4	1
MF	GO:0000247	C-8 sterol isomerase activity	0	3	1
MF	GO:0000339	RNA cap binding	0	6	1
MF	GO:0001735	prenylcysteine oxidase activity	0	2	1
MF	GO:0001882	nucleoside binding	0	4	1
MF	GO:0003689	DNA clamp loader activity	0	2	1
MF	GO:0003690	double-stranded DNA binding	0	2	1
MF	GO:0003713	transcription coactivator activity	0	12	1
MF	GO:0003747	translation release factor activity	0	17	1
MF	GO:0003838	sterol 24-C-methyltransferase activity	0	1	1
MF	GO:0003841	1-acylglycerol-3-phosphate O-acyltransferase activity	0	2	1
MF	GO:0003852	2-isopropylmalate synthase activity	0	5	1
MF	GO:0003861	3-isopropylmalate dehydratase activity	0	6	1
MF	GO:0003862	3-isopropylmalate dehydrogenase activity	0	10	1
MF	GO:0003864	3-methyl-2-oxobutanoate hydroxymethyltransferase activity	0	4	1
MF	GO:0003873	6-phosphofructo-2-kinase activity	0	6	1
MF	GO:0003878	ATP citrate synthase activity	0	11	1
MF	GO:0003905	alkylbase DNA N-glycosylase activity	0	2	1
MF	GO:0003919	FMN adenylyltransferase activity	0	2	1
MF	GO:0003934	GTP cyclohydrolase I activity	0	6	1
MF	GO:0003937	IMP cyclohydrolase activity	0	14	1
MF	GO:0003949	1-(5-phosphoribosyl)-5-[(5-phosphoribosylamino)methylideneamino]imidazole-4-carboxamide isomerase activity	0	4	1
MF	GO:0003954	NADH dehydrogenase activity	0	5	1
MF	GO:0003972	RNA ligase (ATP) activity	0	4	1
MF	GO:0003980	UDP-glucose:glycoprotein glucosyltransferase activity	0	3	1
MF	GO:0003987	acetate-CoA ligase activity	0	2	1
MF	GO:0003998	acylphosphatase activity	0	2	1
MF	GO:0004000	adenosine deaminase activity	0	2	1
MF	GO:0004019	adenylosuccinate synthase activity	0	6	1
MF	GO:0004038	allantoinase activity	0	2	1
MF	GO:0004046	aminoacylase activity	0	8	1
MF	GO:0004048	anthranilate phosphoribosyltransferase activity	0	4	1
MF	GO:0004056	argininosuccinate lyase activity	0	5	1
MF	GO:0004057	arginyltransferase activity	0	4	1
MF	GO:0004076	biotin synthase activity	0	3	1
MF	GO:0004077	biotin-[acetyl-CoA-carboxylase] ligase activity	0	3	1
MF	GO:0004108	citrate (Si)-synthase activity	0	6	1
MF	GO:0004121	cystathionine beta-lyase activity	0	7	1
MF	GO:0004140	dephospho-CoA kinase activity	0	4	1
MF	GO:0004149	dihydrolipoyllysine-residue succinyltransferase activity	0	8	1
MF	GO:0004163	diphosphomevalonate decarboxylase activity	0	4	1
MF	GO:0004170	dUTP diphosphatase activity	0	2	1
MF	GO:0004174	electron-transferring-flavoprotein dehydrogenase activity	0	2	1
MF	GO:0004198	calcium-dependent cysteine-type endopeptidase activity	0	2	1
MF	GO:0004314	[acyl-carrier-protein] S-malonyltransferase activity	0	4	1
MF	GO:0004315	3-oxoacyl-[acyl-carrier-protein] synthase activity	0	4	1
MF	GO:0004322	ferroxidase activity	0	3	1
MF	GO:0004324	ferredoxin-NADP+ reductase activity	0	11	1
MF	GO:0004325	ferrochelatase activity	0	5	1
MF	GO:0004333	fumarate hydratase activity	0	3	1
MF	GO:0004334	fumarylacetoacetase activity	0	4	1
MF	GO:0004335	galactokinase activity	0	5	1
MF	GO:0004360	glutamine-fructose-6-phosphate transaminase (isomerizing) activity	0	4	1
MF	GO:0004363	glutathione synthase activity	0	7	1
MF	GO:0004366	glycerol-3-phosphate O-acyltransferase activity	0	6	1
MF	GO:0004367	glycerol-3-phosphate dehydrogenase [NAD+] activity	0	12	1
MF	GO:0004370	glycerol kinase activity	0	10	1
MF	GO:0004371	glycerone kinase activity	0	6	1
MF	GO:0004379	glycylpeptide N-tetradecanoyltransferase activity	0	7	1
MF	GO:0004399	histidinol dehydrogenase activity	0	8	1
MF	GO:0004401	histidinol-phosphatase activity	0	2	1
MF	GO:0004407	histone deacetylase activity	0	13	1
MF	GO:0004412	homoserine dehydrogenase activity	0	2	1
MF	GO:0004413	homoserine kinase activity	0	6	1
MF	GO:0004417	hydroxyethylthiazole kinase activity	0	2	1
MF	GO:0004421	hydroxymethylglutaryl-CoA synthase activity	0	5	1
MF	GO:0004424	imidazoleglycerol-phosphate dehydratase activity	0	4	1
MF	GO:0004430	1-phosphatidylinositol 4-kinase activity	0	4	1
MF	GO:0004449	isocitrate dehydrogenase (NAD+) activity	0	13	1
MF	GO:0004450	isocitrate dehydrogenase (NADP+) activity	0	12	1
MF	GO:0004451	isocitrate lyase activity	0	4	1
MF	GO:0004455	ketol-acid reductoisomerase activity	0	7	1
MF	GO:0004459	L-lactate dehydrogenase activity	0	4	1
MF	GO:0004474	malate synthase activity	0	4	1
MF	GO:0004491	methylmalonate-semialdehyde dehydrogenase (acylating) activity	0	2	1
MF	GO:0004534	5'-3' exoribonuclease activity	0	8	1
MF	GO:0004563	beta-N-acetylhexosaminidase activity	0	7	1
MF	GO:0004565	beta-galactosidase activity	0	2	1
MF	GO:0004573	mannosyl-oligosaccharide glucosidase activity	0	6	1
MF	GO:0004585	ornithine carbamoyltransferase activity	0	2	1
MF	GO:0004588	orotate phosphoribosyltransferase activity	0	4	1
MF	GO:0004590	orotidine-5'-phosphate decarboxylase activity	0	8	1
MF	GO:0004591	oxoglutarate dehydrogenase (succinyl-transferring) activity	0	6	1
MF	GO:0004592	pantoate-beta-alanine ligase activity	0	2	1
MF	GO:0004637	phosphoribosylamine-glycine ligase activity	0	9	1
MF	GO:0004640	phosphoribosylanthranilate isomerase activity	0	2	1
MF	GO:0004643	phosphoribosylaminoimidazolecarboxamide formyltransferase activity	0	14	1
MF	GO:0004644	phosphoribosylglycinamide formyltransferase activity	0	2	1
MF	GO:0004647	phosphoserine phosphatase activity	0	4	1
MF	GO:0004648	O-phospho-L-serine:2-oxoglutarate aminotransferase activity	0	4	1
MF	GO:0004649	poly(ADP-ribose) glycohydrolase activity	0	9	1
MF	GO:0004655	porphobilinogen synthase activity	0	5	1
MF	GO:0004663	Rab geranylgeranyltransferase activity	0	4	1
MF	GO:0004665	prephenate dehydrogenase (NADP+) activity	0	4	1
MF	GO:0004668	protein-arginine deiminase activity	0	7	1
MF	GO:0004671	protein C-terminal S-isoprenylcysteine carboxyl O-methyltransferase activity	0	2	1
MF	GO:0004719	protein-L-isoaspartate (D-aspartate) O-methyltransferase activity	0	4	1
MF	GO:0004742	dihydrolipoyllysine-residue acetyltransferase activity	0	6	1
MF	GO:0004775	succinate-CoA ligase (ADP-forming) activity	0	11	1
MF	GO:0004791	thioredoxin-disulfide reductase activity	0	10	1
MF	GO:0004792	thiosulfate sulfurtransferase activity	0	7	1
MF	GO:0004798	thymidylate kinase activity	0	3	1
MF	GO:0004807	triose-phosphate isomerase activity	0	11	1
MF	GO:0004817	cysteine-tRNA ligase activity	0	8	1
MF	GO:0004818	glutamate-tRNA ligase activity	0	7	1
MF	GO:0004819	glutamine-tRNA ligase activity	0	2	1
MF	GO:0004820	glycine-tRNA ligase activity	0	10	1
MF	GO:0004823	leucine-tRNA ligase activity	0	4	1
MF	GO:0004824	lysine-tRNA ligase activity	0	11	1
MF	GO:0004831	tyrosine-tRNA ligase activity	0	4	1
MF	GO:0004846	urate oxidase activity	0	2	1
MF	GO:0004848	ureidoglycolate hydrolase activity	0	2	1
MF	GO:0004852	uroporphyrinogen-III synthase activity	0	2	1
MF	GO:0004888	transmembrane signaling receptor activity	0	2	1
MF	GO:0004930	G-protein coupled receptor activity	0	8	1
MF	GO:0005083	small GTPase regulator activity	0	6	1
MF	GO:0005319	lipid transporter activity	0	4	1
MF	GO:0005381	iron ion transmembrane transporter activity	0	9	1
MF	GO:0005542	folic acid binding	0	3	1
MF	GO:0008097	5S rRNA binding	0	12	1
MF	GO:0008108	UDP-glucose:hexose-1-phosphate uridylyltransferase activity	0	2	1
MF	GO:0008144	drug binding	0	4	1
MF	GO:0008158	hedgehog receptor activity	0	4	1
MF	GO:0008170	N-methyltransferase activity	0	2	1
MF	GO:0008373	sialyltransferase activity	0	9	1
MF	GO:0008381	mechanically-gated ion channel activity	0	3	1
MF	GO:0008409	5'-3' exonuclease activity	0	7	1
MF	GO:0008422	beta-glucosidase activity	0	3	1
MF	GO:0008428	ribonuclease inhibitor activity	0	10	1
MF	GO:0008478	pyridoxal kinase activity	0	2	1
MF	GO:0008495	protoheme IX farnesyltransferase activity	0	3	1
MF	GO:0008603	cAMP-dependent protein kinase regulator activity	0	2	1
MF	GO:0008703	5-amino-6-(5-phosphoribosylamino)uracil reductase activity	0	3	1
MF	GO:0008759	UDP-3-O-[3-hydroxymyristoyl] N-acetylglucosamine deacetylase activity	0	2	1
MF	GO:0008824	cyanate hydratase activity	0	2	1
MF	GO:0008835	diaminohydroxyphosphoribosylaminopyrimidine deaminase activity	0	6	1
MF	GO:0008836	diaminopimelate decarboxylase activity	0	5	1
MF	GO:0008837	diaminopimelate epimerase activity	0	7	1
MF	GO:0008864	formyltetrahydrofolate deformylase activity	0	6	1
MF	GO:0008897	holo-[acyl-carrier-protein] synthase activity	0	4	1
MF	GO:0008899	homoserine O-succinyltransferase activity	0	2	1
MF	GO:0008915	lipid-A-disaccharide synthase activity	0	2	1
MF	GO:0008937	ferredoxin-NAD(P) reductase activity	0	2	1
MF	GO:0008963	phospho-N-acetylmuramoyl-pentapeptide-transferase activity	0	8	1
MF	GO:0008972	phosphomethylpyrimidine kinase activity	0	2	1
MF	GO:0008977	prephenate dehydrogenase activity	0	4	1
MF	GO:0008987	quinolinate synthetase A activity	0	2	1
MF	GO:0009029	tetraacyldisaccharide 4'-kinase activity	0	2	1
MF	GO:0009039	urease activity	0	2	1
MF	GO:0009041	uridylate kinase activity	0	5	1
MF	GO:0009496	plastoquinol--plastocyanin reductase activity	0	4	1
MF	GO:0009540	zeaxanthin epoxidase [overall] activity	0	4	1
MF	GO:0009976	tocopherol cyclase activity	0	2	1
MF	GO:0015002	heme-copper terminal oxidase activity	0	2	1
MF	GO:0015093	ferrous iron transmembrane transporter activity	0	3	1
MF	GO:0015232	heme transporter activity	0	7	1
MF	GO:0016040	glutamate synthase (NADH) activity	0	1	1
MF	GO:0016208	AMP binding	0	2	1
MF	GO:0016303	1-phosphatidylinositol-3-kinase activity	0	2	1
MF	GO:0016633	galactonolactone dehydrogenase activity	0	2	1
MF	GO:0016783	sulfurtransferase activity	0	4	1
MF	GO:0016849	phosphorus-oxygen lyase activity	0	1	1
MF	GO:0016984	ribulose-bisphosphate carboxylase activity	0	6	1
MF	GO:0017017	MAP kinase tyrosine/serine/threonine phosphatase activity	0	1	1
MF	GO:0017108	5'-flap endonuclease activity	0	3	1
MF	GO:0018580	nitronate monooxygenase activity	0	2	1
MF	GO:0018738	S-formylglutathione hydrolase activity	0	4	1
MF	GO:0019104	DNA N-glycosylase activity	0	1	1
MF	GO:0019209	kinase activator activity	0	6	1
MF	GO:0019211	phosphatase activator activity	0	4	1
MF	GO:0019789	SUMO ligase activity	0	13	1
MF	GO:0019808	polyamine binding	0	2	1
MF	GO:0030272	5-formyltetrahydrofolate cyclo-ligase activity	0	6	1
MF	GO:0030570	pectate lyase activity	0	21	1
MF	GO:0030604	1-deoxy-D-xylulose-5-phosphate reductoisomerase activity	0	4	1
MF	GO:0030785	[ribulose-bisphosphate carboxylase]-lysine N-methyltransferase activity	0	3	1
MF	GO:0030942	endoplasmic reticulum signal peptide binding	0	7	1
MF	GO:0031071	cysteine desulfurase activity	0	2	1
MF	GO:0031491	nucleosome binding	0	5	1
MF	GO:0032266	phosphatidylinositol-3-phosphate binding	0	3	1
MF	GO:0032934	sterol binding	0	4	1
MF	GO:0033164	glycolipid 6-alpha-mannosyltransferase activity	0	4	1
MF	GO:0033862	UMP kinase activity	0	4	1
MF	GO:0033925	mannosyl-glycoprotein endo-beta-N-acetylglucosaminidase activity	0	3	1
MF	GO:0033971	hydroxyisourate hydrolase activity	0	2	1
MF	GO:0034450	ubiquitin-ubiquitin ligase activity	0	5	1
MF	GO:0035299	inositol pentakisphosphate 2-kinase activity	0	5	1
MF	GO:0036355	2-iminoacetate synthase activity	0	1	1
MF	GO:0042162	telomeric DNA binding	0	4	1
MF	GO:0042301	phosphate ion binding	0	2	1
MF	GO:0042586	peptide deformylase activity	0	6	1
MF	GO:0043115	precorrin-2 dehydrogenase activity	0	2	1
MF	GO:0043130	ubiquitin binding	0	3	1
MF	GO:0043140	ATP-dependent 3'-5' DNA helicase activity	0	10	1
MF	GO:0043142	single-stranded DNA-dependent ATPase activity	0	3	1
MF	GO:0043167	ion binding	0	4	1
MF	GO:0043754	dihydrolipoyllysine-residue (2-methylpropanoyl)transferase activity	0	3	1
MF	GO:0043874	acireductone synthase activity	0	4	1
MF	GO:0044183	protein binding involved in protein folding	0	3	1
MF	GO:0046408	chlorophyll synthetase activity	0	4	1
MF	GO:0046429	4-hydroxy-3-methylbut-2-en-1-yl diphosphate synthase activity	0	3	1
MF	GO:0046522	S-methyl-5-thioribose kinase activity	0	2	1
MF	GO:0047334	diphosphate-fructose-6-phosphate 1-phosphotransferase activity	0	12	1
MF	GO:0047617	acyl-CoA hydrolase activity	0	6	1
MF	GO:0047632	agmatine deiminase activity	0	4	1
MF	GO:0047750	cholestenol delta-isomerase activity	0	4	1
MF	GO:0050080	malonyl-CoA decarboxylase activity	0	4	1
MF	GO:0050126	N-carbamoylputrescine amidase activity	0	2	1
MF	GO:0050511	undecaprenyldiphospho-muramoylpentapeptide beta-N-acetylglucosaminyltransferase activity	0	2	1
MF	GO:0050515	4-(cytidine 5'-diphospho)-2-C-methyl-D-erythritol kinase activity	0	2	1
MF	GO:0050897	cobalt ion binding	0	6	1
MF	GO:0051903	S-(hydroxymethyl)glutathione dehydrogenase activity	0	4	1
MF	GO:0070008	serine-type exopeptidase activity	0	9	1
MF	GO:0070403	NAD+ binding	0	4	1
MF	GO:0097157	pre-mRNA intronic binding	0	4	1
